# Supplementary material for: Identification of key methylation differentially expressed genes in posterior fossa ependymoma based on epigenomic and transcriptome analysis
Source: J Transl Med. 2021 Apr 26;19:174. doi: 10.1186/s12967-021-02834-1 (PMC8077736; doi:10.1186/s12967-021-02834-1)
Supplement: Supplementary file 1 — Additional file 1: Table S1. The list of DEGs between the two EPN-PF subtypes [file 12967_2021_2834_MOESM1_ESM.xls]

	logFC	AveExpr	t	P.Value	adj.P.Val	B
STOML3	5.395118959	6.065484635	11.00930427	1.81E-15	3.34E-11	24.53177946
FAM216B	5.808613767	6.871308381	9.804836594	1.24E-13	1.15E-09	20.56679444
LRRC10B	2.842213491	7.359927393	8.229454516	3.95E-11	2.43E-07	15.1191069
CCDC147	3.577618476	5.50295011	8.072897255	7.08E-11	3.23E-07	14.56536009
TTC6	2.738156705	5.043213692	7.99841187	9.35E-11	3.23E-07	14.30133365
SHANK2	3.000719113	8.07575515	7.965302751	1.06E-10	3.23E-07	14.18386265
PIH1D3	4.635140655	6.336714537	7.926398335	1.22E-10	3.23E-07	14.04574709
DNAJC25 /// DNAJC25-GNG10	1.75401394	9.130010701	7.732464533	2.53E-10	5.83E-07	13.35603195
LOC100652824	3.251926963	5.063157454	7.593827037	4.25E-10	8.58E-07	12.86188704
SPA17	1.540347936	11.3602688	7.569660656	4.65E-10	8.58E-07	12.77567207
C9orf72	1.586739281	9.865134556	7.457547862	7.08E-10	1.19E-06	12.37544092
LINC00152 /// LOC101930489 /// MIR4435-1HG	-3.373361805	7.858465483	-7.382382452	9.39E-10	1.44E-06	12.10689885
PRMT8	2.763272267	4.370384789	7.329292354	1.15E-09	1.52E-06	11.91714189
FAM65B	2.881741185	7.133719944	7.326914584	1.16E-09	1.52E-06	11.90864175
DYDC2	3.759713318	8.035569242	7.285184639	1.35E-09	1.52E-06	11.75944642
PLAUR	-2.135414964	7.218113392	-7.267577485	1.45E-09	1.52E-06	11.69648708
SPATS1	3.666495424	4.948047746	7.266588243	1.45E-09	1.52E-06	11.69294962
EFCAB6	2.107638535	5.525560102	7.246822538	1.56E-09	1.52E-06	11.62226565
PLXND1	-1.588960021	7.915911834	-7.242018321	1.59E-09	1.52E-06	11.60508447
GRIA1	2.923763829	8.961703517	7.232052165	1.65E-09	1.52E-06	11.56944176
SPATA7	1.183585993	8.711845343	7.178501566	2.02E-09	1.74E-06	11.37790404
HPCAL4	3.306049411	6.903390684	7.171689777	2.07E-09	1.74E-06	11.35353775
CXXC4	2.450529287	4.775884124	7.109138994	2.62E-09	1.90E-06	11.12977266
CATSPERD	4.460250684	6.04128808	7.107762431	2.63E-09	1.90E-06	11.12484799
HSPG2	-1.752502061	9.002483468	-7.095328977	2.76E-09	1.90E-06	11.0803668
ZC2HC1C	2.165847943	7.624092986	7.079486628	2.93E-09	1.90E-06	11.0236895
ADGB	2.701165018	5.680313466	7.078064142	2.94E-09	1.90E-06	11.01860041
LRRC43	2.781382162	5.764290476	7.06622819	3.08E-09	1.90E-06	10.97625598
NTS	5.391786435	7.02286808	7.065134417	3.09E-09	1.90E-06	10.97234288
ITGA5	-2.616154557	7.435112745	-7.057718767	3.18E-09	1.90E-06	10.94581251
CRB1	1.287529812	11.75521189	7.057029914	3.19E-09	1.90E-06	10.94334805
LCA5L	3.178616341	5.080911994	7.038152838	3.42E-09	1.95E-06	10.87581311
C14orf142	1.247248429	10.75429137	7.026472759	3.57E-09	1.95E-06	10.83402648
TSGA10	3.040199903	6.349515787	7.025523758	3.59E-09	1.95E-06	10.83063135
FOSL1	-2.599328828	4.639491451	-6.997678552	3.98E-09	2.02E-06	10.73101401
CCDC42B	2.340143509	7.621777762	6.997490621	3.99E-09	2.02E-06	10.73034169
DYNLRB2	1.969186771	11.31602032	6.991872013	4.07E-09	2.02E-06	10.71024128
B9D1	1.721472115	8.489918245	6.985779423	4.16E-09	2.02E-06	10.68844539
AGBL2	2.989386949	7.123754393	6.96233264	4.55E-09	2.15E-06	10.60456797
KNDC1	1.613790083	8.372854623	6.949592601	4.77E-09	2.20E-06	10.55899401
ERICH3	2.763315291	7.586858236	6.939625347	4.95E-09	2.23E-06	10.52333987
ROPN1L	4.071384535	7.720983741	6.921796678	5.30E-09	2.28E-06	10.4595668
LRRC18	2.380254224	6.590622305	6.920771547	5.32E-09	2.28E-06	10.45590001
SUSD2	-3.474425865	6.191484525	-6.901067555	5.72E-09	2.32E-06	10.38542316
ELMOD1 /// LOC643923	3.181696944	6.793955423	6.893279763	5.89E-09	2.32E-06	10.35756924
LOC101930578 /// TPTE2P2	2.048897744	5.503284315	6.893007286	5.90E-09	2.32E-06	10.35659471
LRTOMT	1.7518109	9.648992398	6.892942692	5.90E-09	2.32E-06	10.35636368
C11orf88	2.904760403	9.149616014	6.881931247	6.15E-09	2.36E-06	10.31698142
TIMP1	-1.991259732	11.25359653	-6.875092174	6.31E-09	2.38E-06	10.29252243
RSPH1	1.514187678	12.72000127	6.86022844	6.67E-09	2.46E-06	10.23936676
PIH1D2	2.111914112	8.129354507	6.853355109	6.85E-09	2.48E-06	10.21478753
CCDC176	1.420849033	9.54315575	6.837646175	7.26E-09	2.58E-06	10.1586149
NELL2	3.484867114	9.739042919	6.818553885	7.80E-09	2.72E-06	10.09034987
KSR2	2.557847498	6.231250721	6.784386885	8.87E-09	3.03E-06	9.968202851
BGN	-1.764933381	10.12875259	-6.779233894	9.04E-09	3.03E-06	9.949783089
ZBBX	2.246906066	9.844253749	6.764688295	9.55E-09	3.15E-06	9.897792037
OSBPL3	2.120228231	7.439822212	6.753900419	9.94E-09	3.22E-06	9.859235675
C15orf26	3.000090514	6.568540192	6.737715472	1.06E-08	3.36E-06	9.801395428
CCDC113	1.759933809	11.1030043	6.726650216	1.10E-08	3.43E-06	9.761855415
C10orf10	-3.507465756	7.138583317	-6.720090665	1.13E-08	3.43E-06	9.738417434
RSPH10B /// RSPH10B2	3.354865816	7.278431048	6.718696392	1.13E-08	3.43E-06	9.733435701
DPP6	1.707707743	10.65393693	6.687583382	1.28E-08	3.78E-06	9.622283676
TNIP1	-1.245780365	9.733543906	-6.684301265	1.29E-08	3.78E-06	9.610559927
SOCS3	-3.135589505	9.604293585	-6.680250627	1.31E-08	3.78E-06	9.596091478
CCDC39 /// LOC101928882	2.538467241	9.114088807	6.664981423	1.39E-08	3.94E-06	9.541556205
LYPD1	2.597581359	10.52406589	6.638069297	1.54E-08	4.29E-06	9.445456131
DNAI1	3.273304081	6.110186372	6.604543975	1.74E-08	4.77E-06	9.325777159
AK8	1.686717157	7.214711669	6.602181538	1.76E-08	4.77E-06	9.317345301
GABRG1	2.777840803	11.60513909	6.596282514	1.80E-08	4.80E-06	9.296291832
MDH1B	2.053534979	9.205318171	6.586800081	1.86E-08	4.83E-06	9.262452138
DNAH2	3.342794979	4.603016941	6.570588439	1.98E-08	5.00E-06	9.204606497
C11orf74	1.064758331	9.764012252	6.570345179	1.98E-08	5.00E-06	9.203738589
FBXO15	2.08411215	9.820287466	6.559286842	2.06E-08	5.11E-06	9.164287104
ID3	-1.863604149	10.68416747	-6.557233093	2.08E-08	5.11E-06	9.156960764
DNAAF1	2.661800632	9.427946335	6.550454299	2.13E-08	5.18E-06	9.13278006
PPP1R18	-1.584698405	8.711786786	-6.534216617	2.26E-08	5.43E-06	9.074866644
HRH1	-2.944757668	5.778243912	-6.52512368	2.34E-08	5.54E-06	9.042440884
SLC28A3	2.777615384	4.775989094	6.519767429	2.39E-08	5.58E-06	9.02334206
TTC25	1.777576188	9.202469204	6.512826	2.45E-08	5.66E-06	8.998592942
C11orf70	1.519366769	11.41914317	6.499224779	2.58E-08	5.88E-06	8.950105467
EFCAB12	2.468192733	7.129149462	6.483822594	2.73E-08	6.15E-06	8.895208501
IQCH	2.094128387	7.336487603	6.480443363	2.77E-08	6.16E-06	8.883165706
FRMPD2 /// FRMPD2P1 /// LOC101930006	2.452880537	3.898100688	6.470147918	2.88E-08	6.25E-06	8.846478683
C4orf22	3.640881831	7.175518293	6.468274148	2.90E-08	6.25E-06	8.839802231
CCDC78	3.609203613	6.32180664	6.465868803	2.92E-08	6.25E-06	8.831231979
SLC43A3	-1.231364601	8.218735928	-6.463803654	2.95E-08	6.25E-06	8.823874086
TUBA4B	3.043223497	7.558821724	6.460037276	2.99E-08	6.27E-06	8.810455476
PLCB4	1.460256242	7.9147003	6.452428999	3.08E-08	6.38E-06	8.783351459
WDR16	1.99872595	10.78129875	6.438007914	3.25E-08	6.61E-06	8.731985678
SPATA18	2.832369977	9.163436447	6.433696715	3.30E-08	6.61E-06	8.716632003
ZNF503	-1.540250524	11.38052145	-6.431887283	3.32E-08	6.61E-06	8.710188291
CXCL8	-3.73360403	7.737493919	-6.431116386	3.33E-08	6.61E-06	8.707443042
NME5	1.454610614	11.24973712	6.419226086	3.48E-08	6.84E-06	8.665104567
KCNE4	-2.56918702	6.270362015	-6.413120026	3.56E-08	6.92E-06	8.643365447
CCDC180 /// LOC100499484-C9ORF174	1.962541974	8.745569717	6.39506689	3.81E-08	7.33E-06	8.579104181
HOXB2	-3.339596021	8.334618582	-6.38937813	3.89E-08	7.41E-06	8.558858613
DNAI2	3.642161207	5.782272835	6.383025991	3.99E-08	7.46E-06	8.536254431
CCL2	-3.467549331	9.920008258	-6.376049403	4.09E-08	7.46E-06	8.511430919
DNAH11	2.423048581	4.645315459	6.372576626	4.14E-08	7.46E-06	8.499075472
SPEF1	1.752417656	8.392925884	6.369889752	4.19E-08	7.46E-06	8.489516611
FAM20C	-1.687966919	10.14242988	-6.367534466	4.22E-08	7.46E-06	8.481137778
C9orf117	3.632211552	7.605172661	6.366089425	4.25E-08	7.46E-06	8.475997273
VEGFA	-2.037685048	12.07366655	-6.359479272	4.35E-08	7.58E-06	8.452484334
LOC101928817	4.477930816	9.333701804	6.354386352	4.44E-08	7.65E-06	8.434370193
BCL3 /// MIR8085	-2.219474093	6.53884996	-6.338662331	4.70E-08	8.04E-06	8.378454404
MIR21 /// VMP1	-1.674879663	9.607126716	-6.326417606	4.92E-08	8.33E-06	8.334922245
C8orf34	1.694874714	10.29127258	6.324144935	4.97E-08	8.33E-06	8.326843574
SCN4B	2.834774587	7.771257795	6.312610103	5.18E-08	8.59E-06	8.285845931
CXCL3	-3.26288177	8.274197019	-6.310993481	5.22E-08	8.59E-06	8.280100763
CASC1	1.59337422	9.579102685	6.29257191	5.59E-08	9.12E-06	8.214646516
CDKL2	2.101156813	8.469909251	6.282596065	5.80E-08	9.25E-06	8.179210771
LDHA	-1.044976862	13.69019301	-6.281872499	5.81E-08	9.25E-06	8.176640824
LOXL2	-2.412400774	6.831873399	-6.263413717	6.23E-08	9.78E-06	8.111091788
IQUB	2.261749863	6.852205042	6.261865056	6.26E-08	9.78E-06	8.105593442
HBEGF	-1.416147714	8.475585518	-6.259998549	6.31E-08	9.78E-06	8.098966847
CAPSL	1.732189839	12.04209675	6.255566992	6.41E-08	9.86E-06	8.083234658
NTN1	1.873641014	7.919953164	6.242358762	6.74E-08	1.03E-05	8.036353488
FRMD6	1.370646051	9.765254871	6.24044042	6.79E-08	1.03E-05	8.029545615
TAGLN	-2.038175366	10.78991366	-6.227872031	7.11E-08	1.06E-05	7.984949325
ABCA5	1.375849816	9.031803459	6.212733108	7.52E-08	1.10E-05	7.931247954
PTX3	-4.315935719	8.214130669	-6.208429622	7.64E-08	1.10E-05	7.915985682
C17orf58	-1.162490533	10.45813198	-6.202619085	7.81E-08	1.12E-05	7.895380962
PLN	4.164145139	7.974429262	6.197770503	7.95E-08	1.13E-05	7.87818945
RGS22	1.824038397	9.459955364	6.18903472	8.22E-08	1.15E-05	7.847219872
DUSP5	-3.076695559	5.712634901	-6.188406985	8.24E-08	1.15E-05	7.844994697
TG	1.863428749	3.292952803	6.185427836	8.33E-08	1.15E-05	7.834434739
CCDC65	2.453432093	8.362951199	6.184177359	8.37E-08	1.15E-05	7.83000248
C11orf97	4.05702996	5.213998935	6.182675274	8.41E-08	1.15E-05	7.824678575
IQCA1	2.251413863	9.064398626	6.174649584	8.67E-08	1.18E-05	7.796235871
WDR66	2.645558009	8.375656744	6.153272243	9.39E-08	1.26E-05	7.720501241
NDUFA4L2	-2.108270247	6.96718311	-6.150753364	9.47E-08	1.27E-05	7.711579975
ARMC4	1.993451682	8.264019709	6.148947502	9.54E-08	1.27E-05	7.705184376
SNCAIP	1.396229155	10.57220133	6.142686439	9.76E-08	1.27E-05	7.683012464
LRRC71	2.653111922	5.838832301	6.141218493	9.82E-08	1.27E-05	7.677814598
PPM1E	1.185655864	9.581417854	6.139962234	9.86E-08	1.27E-05	7.673366444
C1orf194	1.587758505	11.06699328	6.139010664	9.90E-08	1.27E-05	7.669997221
C9orf116	2.241229369	9.400176211	6.138483929	9.92E-08	1.27E-05	7.668132244
TNFAIP2	-3.408696865	4.841868766	-6.131399227	1.02E-07	1.29E-05	7.643050194
FANK1	1.565220542	8.504619354	6.126818598	1.04E-07	1.30E-05	7.626835642
CXCL2	-2.467520688	9.935636385	-6.120257708	1.06E-07	1.32E-05	7.603614518
AGR3	4.241132857	6.118242015	6.11615452	1.08E-07	1.33E-05	7.58909391
NAMPT	-1.808991215	11.65387103	-6.101966143	1.14E-07	1.39E-05	7.53889467
TTC29	2.222588485	8.292707279	6.082661735	1.22E-07	1.48E-05	7.470623604
PRR29	2.489142266	8.554195776	6.078164705	1.24E-07	1.50E-05	7.454724487
ADAM12	-3.026900723	5.283379939	-6.070852516	1.27E-07	1.51E-05	7.428876437
DNAH10	3.219225054	5.331117356	6.06979003	1.28E-07	1.51E-05	7.42512104
C4orf47	1.108130751	10.98748412	6.066882802	1.29E-07	1.52E-05	7.414845867
IRX3	2.000355994	9.047944911	6.03942275	1.43E-07	1.67E-05	7.317831608
FNDC7	3.124898722	4.522557537	6.030423789	1.48E-07	1.72E-05	7.286054665
LOC284630 /// TTC34	1.393626152	3.933681452	6.020990001	1.53E-07	1.77E-05	7.252750738
CCDC114	3.014931215	9.960644531	5.999729176	1.66E-07	1.90E-05	7.177726318
EIF4EBP1	-1.578314219	7.160926668	-5.995914217	1.68E-07	1.90E-05	7.164269021
C1R	-2.027173308	9.961609215	-5.99589933	1.68E-07	1.90E-05	7.164216509
CLEC3B /// EXOSC7	2.048851383	10.35575949	5.994239319	1.69E-07	1.90E-05	7.158361271
NOTCH3	-1.921387849	7.567128178	-5.992529005	1.70E-07	1.90E-05	7.152328896
ATP4B	3.411722541	4.47324844	5.992048844	1.71E-07	1.90E-05	7.150635395
BAG3	-1.303423409	10.74925215	-5.986648106	1.74E-07	1.91E-05	7.131588903
MGAT5	1.265125326	10.05578289	5.984522432	1.76E-07	1.91E-05	7.12409322
CCDC85A	-2.250357797	8.749054461	-5.982920735	1.77E-07	1.91E-05	7.118445525
BCO2	2.493006476	7.445803212	5.982348286	1.77E-07	1.91E-05	7.116427091
TEKT1	2.236942606	9.506376793	5.981802009	1.77E-07	1.91E-05	7.114500973
FAM179A	1.81423658	10.4386784	5.975942376	1.81E-07	1.94E-05	7.093842424
LRRC46	2.799196384	9.331026956	5.975576212	1.81E-07	1.94E-05	7.092551604
KIAA1377	1.076085254	10.74393394	5.968476708	1.86E-07	1.98E-05	7.06752684
KIRREL	-1.654968059	4.681679563	-5.966406039	1.88E-07	1.98E-05	7.060229009
WDR38	3.0637943	7.929197473	5.961241873	1.91E-07	2.01E-05	7.04203047
AKAP14	2.407116456	10.19665805	5.952826456	1.97E-07	2.06E-05	7.012380531
AK7	2.082955578	9.685266295	5.9386633	2.08E-07	2.14E-05	6.962496683
MNS1	1.279549458	10.75040276	5.933453782	2.12E-07	2.17E-05	6.944153743
C9orf135	4.979381869	5.652620059	5.925121592	2.19E-07	2.21E-05	6.914821865
MRE11A	1.141397948	7.926160335	5.92448244	2.19E-07	2.21E-05	6.912572166
C16orf93	1.595534	6.825237217	5.919653586	2.23E-07	2.24E-05	6.895576926
CX3CL1	-1.889791653	8.793527992	-5.916010297	2.26E-07	2.26E-05	6.882756003
IFT46	1.097901105	11.23951402	5.914247104	2.28E-07	2.26E-05	6.876551761
TGFB1I1	-1.488495331	8.652627203	-5.907938043	2.33E-07	2.30E-05	6.854354557
UBE3D	1.845377493	7.082572862	5.89061521	2.48E-07	2.43E-05	6.793430452
DCDC2	2.129672755	8.453942915	5.890438524	2.49E-07	2.43E-05	6.792809224
SERPINE1	-3.077819894	8.434130516	-5.886495727	2.52E-07	2.45E-05	6.778947296
FN1	-1.544197873	12.48548077	-5.884843852	2.54E-07	2.45E-05	6.773140222
CCDC96	2.462890075	7.392206327	5.871478265	2.67E-07	2.56E-05	6.726165789
CDRT1 /// FBXW10 /// LOC100996906	2.846106123	4.492169656	5.863732952	2.74E-07	2.62E-05	6.698953711
PRPH	-3.387980587	6.198421437	-5.851774014	2.87E-07	2.73E-05	6.656951424
LOC101928916 /// NNMT	-3.448079639	10.81904779	-5.849733075	2.89E-07	2.73E-05	6.649784904
HSPA6	-3.499015722	6.383484241	-5.844306326	2.95E-07	2.74E-05	6.630731904
NDRG1	-1.507370806	10.71178636	-5.842510667	2.97E-07	2.74E-05	6.624428222
C1orf192	1.136787586	13.30136445	5.842500393	2.97E-07	2.74E-05	6.624392156
CNTN3	3.180198564	8.155378	5.840383914	2.99E-07	2.74E-05	6.616962728
WDR96	1.553113908	10.92828274	5.839171563	3.00E-07	2.74E-05	6.61270728
LRP2BP	1.44985847	9.652453423	5.833101034	3.07E-07	2.78E-05	6.591401894
RABL2A /// RABL2B	1.177675061	11.06330841	5.833064022	3.07E-07	2.78E-05	6.59127201
RIBC2	2.500987421	7.790895542	5.83072329	3.10E-07	2.79E-05	6.583058074
LRRC23	1.376042647	10.16090732	5.827799404	3.13E-07	2.80E-05	6.5727987
AKNA	1.055922423	7.667971032	5.82679278	3.14E-07	2.80E-05	6.569266884
LINC01114	2.401563566	6.586061128	5.824529852	3.17E-07	2.81E-05	6.561327676
MYH9	-1.290594625	6.538767036	-5.817529078	3.25E-07	2.86E-05	6.536770259
PHLDA2	-2.032679238	5.454103164	-5.817127208	3.26E-07	2.86E-05	6.535360753
PPP1R32	2.376117758	4.670519236	5.808496367	3.36E-07	2.93E-05	6.505094044
C9orf24	1.179058706	13.04950354	5.804579295	3.41E-07	2.96E-05	6.491360647
IL32	-1.83268615	5.008781998	-5.801903857	3.45E-07	2.96E-05	6.481981557
EFNA1	-2.031887296	7.663153577	-5.800176835	3.47E-07	2.96E-05	6.475927736
LOC100506990	1.092333664	12.35289531	5.791965207	3.58E-07	3.03E-05	6.447148155
VWA3B	2.149760361	9.534225674	5.791264106	3.58E-07	3.03E-05	6.444691372
WDR93	2.28635071	4.261121302	5.784636157	3.67E-07	3.10E-05	6.421468915
CA12	-2.86050889	7.561616413	-5.781479433	3.72E-07	3.10E-05	6.410410596
FABP5	-1.801043856	12.48322121	-5.762642978	3.98E-07	3.31E-05	6.344450991
PGM5	1.62274186	8.2602063	5.761163961	4.00E-07	3.31E-05	6.339273847
ZNF20 /// ZNF625-ZNF20	1.080588084	8.769669935	5.75721977	4.06E-07	3.33E-05	6.325468997
ACTA2	-1.415034129	11.43208656	-5.753047271	4.13E-07	3.34E-05	6.310867256
PLCH1	1.60265618	7.309624814	5.74926	4.18E-07	3.36E-05	6.297615589
C10orf107	2.291477783	5.966991214	5.749118389	4.19E-07	3.36E-05	6.297120129
PIFO	1.317185676	11.84016819	5.734301235	4.42E-07	3.52E-05	6.24529323
FBXO16 /// ZNF395	-1.765727668	8.620595669	-5.724628987	4.58E-07	3.63E-05	6.211477666
CCDC146	1.305312588	10.16837906	5.723085933	4.61E-07	3.63E-05	6.206084079
GTPBP2	-1.070530639	5.215085812	-5.715324175	4.74E-07	3.72E-05	6.178958509
PITPNM3	2.38469179	6.415067236	5.712434911	4.79E-07	3.75E-05	6.168863264
ZNF204P	1.189139724	8.531590378	5.704041716	4.94E-07	3.83E-05	6.139543401
GJA9-MYCBP /// MYCBP	1.245979566	9.153521502	5.691326385	5.18E-07	4.00E-05	6.095143374
ZDHHC9	-1.479832233	7.042078221	-5.690118909	5.20E-07	4.00E-05	6.090928203
ARMC2	1.701279369	7.391135631	5.685613787	5.29E-07	4.05E-05	6.075203078
CCSER1	1.493321888	3.975643251	5.673760758	5.52E-07	4.18E-05	6.033843561
NRM	-1.495109754	7.177521227	-5.671361555	5.57E-07	4.20E-05	6.02547426
MORN5	1.585133706	10.13846778	5.670085931	5.60E-07	4.20E-05	6.021024745
EFHC1	1.297146623	11.28250153	5.668624721	5.63E-07	4.20E-05	6.015928168
IQCG	1.354543292	11.38930355	5.657904348	5.85E-07	4.35E-05	5.97854561
CCDC151	1.363043534	8.885641544	5.652721462	5.96E-07	4.41E-05	5.960478438
JUNB	-2.130511608	8.36203228	-5.651994201	5.98E-07	4.41E-05	5.957943563
IRF1	-2.340402723	7.172420843	-5.641076446	6.22E-07	4.56E-05	5.91989875
DNAH6	2.419158415	7.214069802	5.632543354	6.42E-07	4.68E-05	5.89017567
C7orf63	1.640858162	8.976115767	5.626785735	6.56E-07	4.76E-05	5.870126293
MXRA8	-1.635086646	8.39590395	-5.620638418	6.71E-07	4.85E-05	5.848725241
CCDC88C	2.130987421	8.457142798	5.612830744	6.90E-07	4.96E-05	5.821551887
SH3GL3	2.683843004	7.336755472	5.61182208	6.93E-07	4.96E-05	5.818042051
EHD2	-1.970292958	7.113174553	-5.609231779	6.99E-07	4.98E-05	5.809029299
SPRY4	-1.842435324	6.00686751	-5.607443449	7.04E-07	5.00E-05	5.802807526
CXCL1	-4.053780081	6.562271291	-5.603883143	7.13E-07	5.04E-05	5.790422288
CCDC11	2.303437261	6.907328724	5.601430986	7.20E-07	5.07E-05	5.781893068
WDR60	1.116471977	8.60334666	5.59402868	7.39E-07	5.13E-05	5.756151437
COL4A2	-1.820581357	11.02585663	-5.591368519	7.47E-07	5.16E-05	5.746902694
RAB27B	-2.557272825	4.331109319	-5.58933637	7.52E-07	5.18E-05	5.739838118
FCGBP	-2.104342166	10.15475914	-5.583626265	7.68E-07	5.27E-05	5.719990813
DNAJB13	2.440457939	5.549465579	5.580306342	7.77E-07	5.31E-05	5.708453621
CHI3L1	-4.117649486	11.45039043	-5.570940753	8.04E-07	5.44E-05	5.675915961
DAW1	1.33716023	10.09487024	5.563959893	8.25E-07	5.56E-05	5.651671999
ZMYND10	1.655214739	9.973908752	5.559747972	8.38E-07	5.62E-05	5.63704797
MCAM /// MIR6756	-1.315981853	9.235607341	-5.556135909	8.49E-07	5.68E-05	5.624508869
LOC286189	2.54264771	6.739523815	5.555095462	8.52E-07	5.68E-05	5.620897384
PML	-1.442167114	6.045034208	-5.540238573	9.00E-07	5.95E-05	5.569346199
DMKN	2.44146732	5.711406993	5.536865091	9.11E-07	6.00E-05	5.557645542
WDR63	2.147720635	9.179483817	5.536258325	9.13E-07	6.00E-05	5.555541211
PCDP1	2.370866738	5.298799301	5.524963607	9.51E-07	6.20E-05	5.516380555
LRRC48	1.930167812	10.02377877	5.508770823	1.01E-06	6.54E-05	5.46027301
CXCL6	-3.707520134	6.445869591	-5.504977819	1.02E-06	6.60E-05	5.447136455
FLJ26850	2.169507354	4.963630853	5.504026504	1.03E-06	6.60E-05	5.443842069
SPATA33	1.489966443	8.126281467	5.499900364	1.04E-06	6.68E-05	5.429555029
PIM1	-1.608570005	7.342733758	-5.494411292	1.06E-06	6.79E-05	5.41055304
STOX1	1.804726653	8.473877212	5.47928938	1.12E-06	7.13E-05	5.358229752
GLB1L	1.471229223	8.153112458	5.478426234	1.13E-06	7.13E-05	5.35524432
FBXO36	1.731952228	5.089549703	5.478247208	1.13E-06	7.13E-05	5.354625126
LOC339166 /// WSCD1	2.148996027	8.158988139	5.46115512	1.20E-06	7.48E-05	5.295533373
CA9	-2.524113132	6.685976269	-5.453703465	1.23E-06	7.64E-05	5.269786393
RARA	-1.004620851	7.294255072	-5.433078355	1.33E-06	8.15E-05	5.198571524
TEX9	1.140861626	9.368086072	5.430604932	1.34E-06	8.20E-05	5.19003611
ANGPTL4	-2.621421624	7.580558639	-5.422909103	1.38E-06	8.39E-05	5.163485693
RUNX3	-2.550211728	5.243231946	-5.421638785	1.39E-06	8.39E-05	5.159104109
PITPNM1	1.404586959	6.463070414	5.419946201	1.39E-06	8.39E-05	5.153266484
DYX1C1	1.091485027	9.750236257	5.41954706	1.40E-06	8.39E-05	5.15188994
ZMYND12	1.667642747	9.286448466	5.417276637	1.41E-06	8.41E-05	5.144060318
HS6ST3	1.008155041	3.991944814	5.417106696	1.41E-06	8.41E-05	5.143474306
AKAP12	-1.908612101	9.915673104	-5.411554522	1.44E-06	8.56E-05	5.124331406
CEP19	1.083411734	9.971530558	5.409392957	1.45E-06	8.58E-05	5.116880173
USP51	1.033858593	7.275933222	5.40896064	1.45E-06	8.58E-05	5.115390011
TEX26	1.88051808	8.222045368	5.396566291	1.52E-06	8.95E-05	5.072681616
TRIL	1.051007955	11.26953179	5.393493363	1.53E-06	9.02E-05	5.062097122
KNCN	1.861674521	3.176040735	5.392018596	1.54E-06	9.04E-05	5.057017979
VWA1	-1.673623099	7.704078557	-5.389459594	1.56E-06	9.09E-05	5.048205613
DNAH7	1.154279666	9.738399347	5.384976945	1.58E-06	9.21E-05	5.032771643
CCDC135	1.818945186	6.713877251	5.380402896	1.61E-06	9.34E-05	5.01702667
PRSS23	-1.943967348	8.767621889	-5.373404134	1.65E-06	9.55E-05	4.992942501
TMEM45A	-3.190069108	6.802319366	-5.367962595	1.68E-06	9.68E-05	4.97422314
TTLL9	1.934833278	8.558458959	5.360785837	1.73E-06	9.87E-05	4.949542658
ZNF767P	1.400934859	7.463182487	5.355003548	1.76E-06	0.000100105	4.92966448
GPR135	1.267306465	5.584971336	5.354384218	1.77E-06	0.000100105	4.927535725
C1orf204	2.259093219	5.005651497	5.351112572	1.79E-06	0.000100987	4.91629163
RNF165	2.297434135	6.589770496	5.349918369	1.80E-06	0.000101115	4.912187843
RIIAD1	2.096400627	7.893157893	5.348581998	1.81E-06	0.000101297	4.907595816
ITIH5	1.599448082	10.49822513	5.344046129	1.84E-06	0.000102131	4.892012146
CALHM2	-1.285244827	6.380766504	-5.343806569	1.84E-06	0.000102131	4.891189204
PRKCZ	1.805482291	6.694751146	5.342408338	1.85E-06	0.000102341	4.886386193
LRRC73	1.657945977	6.056516628	5.340033484	1.86E-06	0.000102736	4.878229244
SPATA17	1.429420245	10.12888531	5.339687036	1.86E-06	0.000102736	4.87703938
IGFBP4	-2.59336021	7.51542414	-5.335987428	1.89E-06	0.00010381	4.864334586
LRRN3	1.357519591	11.19946164	5.33254898	1.91E-06	0.000104634	4.852528913
C6orf118	2.029361971	7.460082419	5.332159694	1.92E-06	0.000104634	4.851192463
LOC388780	2.060851908	8.194151982	5.328021439	1.95E-06	0.000105357	4.836987258
TRIM47	-1.452233446	9.947078826	-5.32742855	1.95E-06	0.000105357	4.834952335
ICAM1	-2.366664447	6.976887943	-5.327104104	1.95E-06	0.000105357	4.833838791
ETS1	-1.365625498	9.981355062	-5.327002272	1.95E-06	0.000105357	4.833489297
PFKFB4	-1.704528089	6.786066064	-5.321276962	1.99E-06	0.000106975	4.813842622
DIO3	-3.348006949	4.467257439	-5.315805573	2.03E-06	0.000108348	4.795073023
C1orf158	1.700496621	9.728564499	5.31554078	2.04E-06	0.000108348	4.794164793
KAZN	-1.149731908	10.67189924	-5.314299567	2.04E-06	0.000108348	4.789907657
CCDC37	2.24542091	8.411207664	5.313681112	2.05E-06	0.000108348	4.787786572
SPAG8	2.216627219	7.462588774	5.313649684	2.05E-06	0.000108348	4.78767879
BBOX1	1.153126425	11.5700449	5.308751441	2.09E-06	0.000109967	4.770882125
TNFAIP3	-2.197067811	8.50096051	-5.307912007	2.09E-06	0.000109986	4.768004059
TSNAXIP1	1.829441074	8.410131258	5.306462462	2.10E-06	0.000110249	4.763034496
STPG1	1.195263729	8.493984103	5.296878968	2.18E-06	0.000112967	4.730188826
LAMA2	-1.364581122	10.93395452	-5.295811323	2.19E-06	0.000112967	4.72653075
CCNA1	1.995161099	8.210245036	5.279968626	2.31E-06	0.000118616	4.672274484
SLC51B	1.488850543	4.354020183	5.271084665	2.39E-06	0.000122138	4.641870862
SLC2A14 /// SLC2A3	-2.307791771	6.527658241	-5.269669181	2.40E-06	0.000122146	4.637028057
COLQ	2.121179564	5.510998846	5.268199013	2.41E-06	0.000122146	4.631998571
SPAG6	1.473051983	12.25408374	5.267784941	2.42E-06	0.000122146	4.630582096
IL1R1	-1.893282488	8.297489514	-5.26725122	2.42E-06	0.000122146	4.628756372
IQCD	1.616719189	5.340123839	5.265745668	2.44E-06	0.000122476	4.623606552
NOV	-2.041241266	6.989335683	-5.264783497	2.44E-06	0.000122567	4.620315626
CDC42EP5	-1.419252014	5.181693698	-5.2628343	2.46E-06	0.000123097	4.613649318
NFKBIZ	-2.34019	8.555133159	-5.259081356	2.49E-06	0.000124435	4.600816238
C6orf52	2.092793935	6.940816071	5.255606399	2.53E-06	0.000125663	4.588936186
BCAR3	1.132249656	9.592864366	5.252813535	2.55E-06	0.000126289	4.579389764
PDK1	-2.131531958	8.826286245	-5.248693457	2.59E-06	0.000127118	4.565309536
MOSPD1	1.206263394	9.64182568	5.246096704	2.61E-06	0.000127817	4.55643694
FAM46B	-2.591083547	3.725858265	-5.244633943	2.63E-06	0.000127969	4.551439558
TTC12	1.639080293	7.668259517	5.24293781	2.64E-06	0.000128414	4.545645415
DNAH12	1.957215647	8.754259703	5.237037558	2.70E-06	0.000130826	4.525494067
TGFBI	-1.74212516	12.26353323	-5.231050676	2.76E-06	0.000133325	4.505053932
UNC80	1.328074272	6.570364864	5.229749039	2.77E-06	0.000133601	4.500610894
EMILIN1	-1.5594533	5.698304185	-5.224753328	2.82E-06	0.000135659	4.483561555
RGS7	2.176499938	5.064757592	5.224050776	2.83E-06	0.000135659	4.48116429
KCNJ3	1.257648595	10.31365949	5.221165489	2.86E-06	0.000136719	4.471320086
ANKEF1	1.458235996	7.198681144	5.211659034	2.96E-06	0.000140746	4.438897238
DIAPH3	1.4783061	9.176294562	5.211653214	2.96E-06	0.000140746	4.438877394
PHTF1	1.236578587	7.963927057	5.209292302	2.98E-06	0.00014158	4.430828073
FSD1L	1.186158273	10.88789581	5.207886915	3.00E-06	0.000141932	4.426037069
RAB42	-1.24834185	4.382718842	-5.205165264	3.03E-06	0.000142082	4.416760022
IL6	-3.234576721	4.464820633	-5.204752247	3.03E-06	0.000142082	4.415352339
HHAT	1.207427536	6.368655192	5.20226165	3.06E-06	0.000142996	4.406864397
LBH	-1.781840497	6.336195187	-5.199557148	3.09E-06	0.000144028	4.397648902
TBX2	-1.300023459	4.29176034	-5.19416949	3.15E-06	0.000146104	4.379295103
MAP3K19	1.317434141	9.816984736	5.187879049	3.22E-06	0.000148694	4.357873392
CCDC81	1.664146335	7.908757555	5.186138681	3.24E-06	0.000149055	4.351948116
EYA4	3.06117782	9.172779491	5.185812895	3.25E-06	0.000149055	4.35083901
COL4A1	-1.716254396	11.63621902	-5.183797883	3.27E-06	0.000149765	4.343979592
SAMD11	-1.583362003	3.369200982	-5.170549368	3.43E-06	0.000155564	4.298900527
ANKRD26	1.065292621	5.80979075	5.170453763	3.43E-06	0.000155564	4.298575356
MATK	1.611749928	5.504191921	5.169710113	3.44E-06	0.000155598	4.296046129
SPHK1	-1.804829433	5.023677296	-5.168183395	3.46E-06	0.000156054	4.290853972
C5orf49	1.293752954	9.073575673	5.16752897	3.47E-06	0.000156054	4.28862851
WDR52	2.388286009	7.116497107	5.159624259	3.57E-06	0.000160149	4.261754563
ARMC3	1.289291991	10.69033394	5.157774922	3.59E-06	0.000160823	4.255469197
PDE2A	-1.48191117	3.042111426	-5.15261241	3.66E-06	0.000163143	4.23792711
CD83	-1.065593364	8.504902697	-5.152425293	3.66E-06	0.000163143	4.237291397
C8orf4	-2.048184709	6.69503549	-5.151253874	3.68E-06	0.000163402	4.233311774
SLC39A14	-1.684074671	10.76901107	-5.150638246	3.68E-06	0.000163402	4.231220434
CEP41	1.721128817	8.895639733	5.143120663	3.78E-06	0.000167459	4.205689099
CAPS	1.272893935	13.51512322	5.141845509	3.80E-06	0.000167796	4.20135959
WDR78	1.296053274	9.893381131	5.14004541	3.83E-06	0.000168103	4.195248334
FBLIM1	-1.963689588	5.760773842	-5.133029453	3.92E-06	0.000171562	4.171436072
C6orf165	1.688756227	10.05151039	5.131786028	3.94E-06	0.000171919	4.167216971
SNAI2	-1.868126655	6.821393181	-5.127807845	4.00E-06	0.000173973	4.153720701
PHLDA1	-2.367726543	9.770182982	-5.121414898	4.09E-06	0.000177162	4.132039303
FLCN /// PLD6	1.294690002	6.809464002	5.11903425	4.12E-06	0.000177841	4.123967693
C8orf12	2.584997122	6.820057852	5.114574026	4.19E-06	0.000180279	4.108848559
CNPY1	3.235869664	5.753641795	5.113328218	4.21E-06	0.000180355	4.104626329
ODF3B	1.674630287	9.770884797	5.112507609	4.22E-06	0.000180355	4.101845345
CSMD3	2.315975485	7.883976573	5.109879633	4.26E-06	0.000181107	4.092940309
RP3-525N10.2	2.601801874	6.821296368	5.109634467	4.27E-06	0.000181107	4.092109629
C15orf65	1.079570985	9.834492451	5.109406308	4.27E-06	0.000181107	4.091336581
KIAA1751	2.436263757	4.93811295	5.105608062	4.33E-06	0.000183161	4.078469075
MYB	2.023870814	3.715474632	5.104653099	4.34E-06	0.000183367	4.075234396
CDHR3	2.551412569	7.351137164	5.102730741	4.37E-06	0.000184209	4.068723527
DZIP1L	1.495822652	6.918689745	5.095780365	4.48E-06	0.000187982	4.04518993
GYS1	-1.364565133	8.869089368	-5.079831019	4.74E-06	0.000198544	3.991226507
ALS2CR12	2.214230339	6.379808108	5.079161732	4.76E-06	0.000198568	3.988963254
NEK10	2.068834976	3.707324287	5.078283987	4.77E-06	0.000198741	3.985995236
CHRDL2	-2.444556941	3.570315922	-5.069614767	4.92E-06	0.000203225	3.956690224
COL21A1	2.118557433	8.758271703	5.069153324	4.93E-06	0.000203225	3.955130857
SLC2A1	-1.231184575	8.682417816	-5.068882844	4.93E-06	0.000203225	3.954216837
TNKS1BP1	-1.139608391	7.099675642	-5.053416887	5.21E-06	0.000214264	3.901980809
LRGUK	2.332340694	5.098990755	5.04305273	5.41E-06	0.000220357	3.867006254
CCDC89	2.263304432	7.142839617	5.033357408	5.60E-06	0.000227092	3.834310858
VSNL1	3.016524086	6.53198843	5.027452095	5.72E-06	0.00023122	3.814406998
DNAH9	1.981306507	7.876833341	5.027060769	5.73E-06	0.00023122	3.813088317
CCDC170	1.872575531	7.292629756	5.021383165	5.84E-06	0.000235421	3.793960024
LCAT	1.593546603	9.172123336	5.015638693	5.96E-06	0.000238715	3.774614025
RGS4	-2.789472151	5.892389102	-5.014635121	5.98E-06	0.00023905	3.771235018
CFB	-2.883808458	9.883587836	-5.010393735	6.08E-06	0.000242156	3.756956945
NUP62CL	1.318825472	9.335468926	5.007482261	6.14E-06	0.000244147	3.747158265
FAM81B	1.123017866	12.02053149	5.006483405	6.16E-06	0.000244488	3.743797032
EFHC2	1.100456548	10.20801191	5.003530154	6.23E-06	0.000246536	3.733860458
EBF1	1.536806557	9.540290117	5.002682904	6.24E-06	0.00024675	3.731010159
ARHGAP18	1.240242617	9.349001483	4.997734342	6.35E-06	0.000250588	3.714365669
TTC23L	1.303345594	4.846828779	4.989683924	6.54E-06	0.000256755	3.68730036
CALML4	1.527481513	9.099732483	4.985534017	6.64E-06	0.00025946	3.673354436
ZNF273	1.230430641	7.40149326	4.98197563	6.72E-06	0.000262201	3.661399581
VAT1	-1.076285083	9.902264838	-4.969785195	7.02E-06	0.00027263	3.620467039
ZNF395	-1.12256647	9.674454038	-4.967467531	7.08E-06	0.000274302	3.612688888
ANKRD29	2.324754076	4.066162493	4.963128817	7.18E-06	0.000276386	3.598131488
TEKT2	2.123602435	6.118754302	4.963090679	7.19E-06	0.000276386	3.598003544
PPIL6	1.188414314	6.497145586	4.962970316	7.19E-06	0.000276386	3.597599766
FAM154B	1.667898521	6.567361226	4.960873968	7.24E-06	0.000277867	3.590567721
RPGRIP1L	1.031549846	9.44105429	4.953286501	7.44E-06	0.000283666	3.565124966
RADIL	1.332377081	6.336350102	4.95003084	7.53E-06	0.000286363	3.554212141
C22orf23	2.486045876	5.518376814	4.944778291	7.67E-06	0.000289944	3.536611244
SERPING1	-1.24949513	11.39788228	-4.938912752	7.83E-06	0.000294816	3.516964179
HOXB3	-3.921831985	7.620906576	-4.936021479	7.91E-06	0.000296636	3.507282721
SPATA4	2.217879379	4.258307841	4.934280922	7.96E-06	0.000297633	3.501455433
C4orf33	1.006073967	7.503067108	4.932784346	8.00E-06	0.000298233	3.49644557
GJA9 /// GJA9-MYCBP /// MYCBP	1.210894521	9.797890743	4.929602389	8.09E-06	0.000301	3.485795631
FLOT2	-1.171237297	8.402491461	-4.927044912	8.16E-06	0.000303122	3.47723761
RNF43	1.756760325	9.982369959	4.919272724	8.39E-06	0.000310315	3.451239594
SLC2A3	-2.527353772	8.20532496	-4.916279484	8.48E-06	0.000312362	3.441231158
OSCP1	1.211713193	8.792658107	4.915231724	8.51E-06	0.000312896	3.437728308
SFMBT2	1.444373913	8.020582127	4.905240301	8.82E-06	0.000322207	3.404338832
SPHKAP	3.450886965	5.433248053	4.89535151	9.13E-06	0.000332333	3.371316785
PACRG	1.134965117	9.537989496	4.892459016	9.22E-06	0.000334634	3.361662382
KCNMB2	2.298956512	4.780598902	4.892279355	9.23E-06	0.000334634	3.36106279
IL1RN	-1.755001791	3.284844879	-4.890204191	9.30E-06	0.000335229	3.354137812
CSGALNACT1	1.554029742	9.87900933	4.890110014	9.30E-06	0.000335229	3.353823561
PDE5A	-1.441990141	6.223890728	-4.88323518	9.53E-06	0.000341453	3.330889615
LIPF	1.835359323	4.062192559	4.882296812	9.56E-06	0.00034192	3.327760211
PRR18	1.655722478	8.418817237	4.874530701	9.83E-06	0.000349376	3.301869217
ATP10B	1.507660373	4.551857292	4.869432197	1.00E-05	0.000355022	3.284879917
SNHG12 /// SNORA16A /// SNORA44 /// SNORA61	-1.010938394	8.650315484	-4.86511813	1.02E-05	0.000359765	3.270509693
SPX	3.183501092	7.461861337	4.861964816	1.03E-05	0.000363084	3.260008958
KLF6	-1.097835562	10.64873503	-4.857354375	1.04E-05	0.000368318	3.244660473
TDRD9	1.786452235	9.211836847	4.854192666	1.06E-05	0.000371727	3.234138064
CD93	-1.486254965	9.863957132	-4.846642101	1.08E-05	0.000379559	3.209019612
MIR6787 /// SLC16A3	-2.487886475	7.538939946	-4.842970181	1.10E-05	0.000383763	3.196809553
TBC1D4	1.09247491	9.559817921	4.839614951	1.11E-05	0.000386935	3.185655614
TTC18	1.332740282	10.54449604	4.839552305	1.11E-05	0.000386935	3.185447386
EMP3	-1.505780311	10.13659423	-4.836423245	1.12E-05	0.000390477	3.175047996
DZANK1	1.311161762	8.108671122	4.833143067	1.14E-05	0.000394261	3.164149095
GPR39	2.014383307	5.186676933	4.824531799	1.17E-05	0.000404995	3.135550152
NTSR2	2.960474199	3.730085871	4.82442586	1.17E-05	0.000404995	3.135198439
DNAH5	1.335090949	9.244614261	4.820938716	1.19E-05	0.000409218	3.123622869
CCDC177	1.934917213	5.316835078	4.817867695	1.20E-05	0.00041288	3.113431256
SERPINI2	1.685255832	6.496185035	4.806530748	1.25E-05	0.000428035	3.075829497
ERO1L	-1.432729978	9.322720014	-4.804549638	1.26E-05	0.000430172	3.069262144
NFKBIA	-1.180730469	11.22368765	-4.804052158	1.26E-05	0.000430172	3.067613166
H19 /// MIR675	-2.229198783	4.241263083	-4.797652137	1.29E-05	0.000439118	3.046405128
TIGD3	1.207984084	4.790538231	4.792830921	1.31E-05	0.000444955	3.030436034
NOXA1	1.105071999	6.596748062	4.789900371	1.32E-05	0.00044872	3.020732332
HAGHL	1.598706635	5.868013108	4.780791044	1.37E-05	0.000459881	2.990583994
LOC154761	-1.708928479	4.1882149	-4.778089304	1.38E-05	0.000463405	2.981646563
ANKRD45	1.260281591	8.370490925	4.774637209	1.40E-05	0.000468159	2.970229791
GLRX	-1.451371255	9.635328398	-4.77410701	1.40E-05	0.000468159	2.968476602
ADRBK2	1.120675653	8.413501619	4.773137653	1.40E-05	0.000468159	2.96527146
PNPLA4	1.68166254	8.081815674	4.773097919	1.40E-05	0.000468159	2.965140084
IL1RL1	-1.834741426	3.544162652	-4.770363445	1.42E-05	0.000471805	2.956100046
KCNA5	2.008170858	8.196431874	4.769836723	1.42E-05	0.000471824	2.954358962
TRMT10A	1.107311207	6.58034901	4.76737252	1.43E-05	0.000474199	2.946214505
MAFF	-3.022680356	9.084482103	-4.762910826	1.45E-05	0.000479074	2.931472316
WBSCR17	1.88065964	4.968595601	4.761360033	1.46E-05	0.00048082	2.926349496
CLYBL	1.347015029	8.182548432	4.756988731	1.48E-05	0.000487353	2.911913059
SGSM1	1.248039194	6.508870259	4.755907466	1.49E-05	0.000487699	2.908342928
TNFRSF21	-1.265585681	10.05753616	-4.755768951	1.49E-05	0.000487699	2.907885601
C1orf54	-1.366107296	9.817151237	-4.754033419	1.50E-05	0.000488932	2.902155941
CASC2	1.664644768	5.255163742	4.749755102	1.52E-05	0.000492811	2.888035082
BCL2A1	-2.317345646	5.862543367	-4.746280311	1.54E-05	0.000497954	2.876569993
FHL2	-1.56209478	7.193216802	-4.742279148	1.56E-05	0.000504076	2.863372237
PTPN3	1.546572718	8.793625909	4.741623189	1.57E-05	0.00050435	2.861208991
C1RL	-1.291830641	9.253158065	-4.734019271	1.61E-05	0.000517009	2.836141124
DPY19L2	1.269057031	9.064898613	4.731086975	1.62E-05	0.000521416	2.826478475
BACE2	-1.28519865	8.052690664	-4.72689451	1.65E-05	0.000528177	2.812667382
EPHX2	1.522851337	6.660038578	4.718191617	1.70E-05	0.000542562	2.784013316
FBXL13	2.047044862	5.535418518	4.715247503	1.72E-05	0.000546266	2.774324663
TSPAN18	-2.035439514	8.13588493	-4.714050724	1.72E-05	0.000547604	2.77038693
DNAAF3	2.12854998	7.179262511	4.707970029	1.76E-05	0.000556451	2.750385941
UNC79	1.01281771	3.411923876	4.706104456	1.77E-05	0.000558257	2.744251662
GPR133	-2.365034666	8.688641072	-4.706057615	1.77E-05	0.000558257	2.744097655
HMGA1	-1.01924109	5.591780453	-4.70435006	1.78E-05	0.000559675	2.738483843
SLC4A11	1.709434346	5.075893482	4.702798854	1.79E-05	0.00056175	2.733384756
CCT6B	1.213805192	6.856011498	4.69707759	1.83E-05	0.000571107	2.714583818
LRRC6	1.110152158	8.987179837	4.693860389	1.85E-05	0.000575587	2.70401566
NCBP1	1.013457734	8.602951893	4.686402652	1.90E-05	0.000587735	2.679529063
HES4	-1.382477123	7.575004188	-4.677124533	1.96E-05	0.000603955	2.649087507
PROK2	1.944943522	5.379549438	4.672486719	1.99E-05	0.00061172	2.633880014
MARVELD2	1.037014876	8.565754409	4.66912458	2.02E-05	0.000615829	2.622859337
MAATS1	1.125588554	9.623034462	4.66079442	2.07E-05	0.000631802	2.595568074
PRSS12	1.396860549	4.95526653	4.659911148	2.08E-05	0.000632697	2.59267547
FOSL2	-2.301926889	8.104738044	-4.654778248	2.12E-05	0.000641948	2.575870322
CCDC40	1.371775995	9.347174775	4.653244779	2.13E-05	0.000644313	2.57085121
CXorf30	2.375278811	6.303981284	4.652187341	2.14E-05	0.000645621	2.567390568
STK33	1.043603732	8.586855558	4.650467919	2.15E-05	0.00064842	2.561764161
ANKRD2	1.775360795	3.348800667	4.646991914	2.18E-05	0.000654143	2.550392364
DCHS1	-1.281701939	8.923308283	-4.6455439	2.19E-05	0.000656365	2.545656201
PASK	1.147810086	8.46446844	4.640856698	2.22E-05	0.000662801	2.530329488
GGT5	-1.513641617	6.218287829	-4.634042174	2.28E-05	0.000675357	2.508058053
LOC100130987	1.114321621	7.221339871	4.630261724	2.31E-05	0.000682061	2.495708526
NYNRIN	-1.31238177	6.501696743	-4.627258412	2.33E-05	0.000688085	2.485900649
ADAMTS1	-2.633856544	6.309844226	-4.625471346	2.34E-05	0.000691248	2.480065904
RHBDF1	-1.408547944	5.393020562	-4.620427437	2.39E-05	0.00069885	2.463602688
PLXDC1	-1.733450698	7.328825155	-4.619650383	2.39E-05	0.00069885	2.461067066
TTC9	1.121251441	7.915289571	4.619552089	2.39E-05	0.00069885	2.460746333
PPP1R36	1.865305125	6.389637146	4.618706048	2.40E-05	0.000699791	2.457985825
ADAMTS3	1.757454572	9.433409733	4.615511518	2.43E-05	0.000706448	2.447564447
ZDHHC11 /// ZDHHC11B	1.128193129	12.11985464	4.614045043	2.44E-05	0.00070892	2.442781437
IFITM1	-1.855696876	10.80791833	-4.607680856	2.49E-05	0.000719229	2.422031581
RBM24	1.553448919	9.364228111	4.607624539	2.49E-05	0.000719229	2.421848017
PSENEN	1.066038369	11.22718716	4.607598849	2.49E-05	0.000719229	2.421764283
CLEC5A	-2.042158058	4.469400543	-4.606993759	2.50E-05	0.00071961	2.419792082
NPHP1	1.383585433	7.604678386	4.605753676	2.51E-05	0.000721574	2.415750556
CHI3L2	-2.957883647	9.95040275	-4.602633472	2.54E-05	0.000724877	2.40558359
COLCA2	1.124721614	9.116798185	4.599679969	2.56E-05	0.000730049	2.395962482
PDLIM7	-1.343145135	7.737762217	-4.597917294	2.58E-05	0.000731531	2.390221764
CCDC13	1.507153211	5.847903708	4.597907594	2.58E-05	0.000731531	2.390190175
THBD	-1.289978225	5.007681979	-4.588563553	2.66E-05	0.000749518	2.359773838
EN2	3.32238931	6.223582706	4.585941004	2.69E-05	0.000753866	2.351241728
MEGF10	1.486334398	10.91086596	4.583764105	2.71E-05	0.000758395	2.344161052
CNTRL	1.119154718	7.473830609	4.582328902	2.72E-05	0.000759852	2.339493625
KLHL13	1.188095007	8.275084646	4.579518348	2.75E-05	0.000766092	2.330355219
THY1	-1.613917384	7.590754858	-4.577726456	2.77E-05	0.000769677	2.324530195
PIANP	-1.143921541	4.98712614	-4.571828723	2.82E-05	0.00078077	2.305364893
CYR61	-1.526859931	11.53967051	-4.570480466	2.84E-05	0.000783231	2.300985069
SPATA6L	1.764383857	5.098413743	4.565724829	2.88E-05	0.000794977	2.285540743
STC2	-2.36961963	5.866902125	-4.560586939	2.93E-05	0.000806753	2.268862747
MEIS3	-1.163300457	4.812809296	-4.559475676	2.94E-05	0.000807439	2.265256557
PI3	-3.465472053	3.761446092	-4.559041859	2.95E-05	0.000807445	2.263848868
MOK	1.12925427	9.010864022	4.550844357	3.03E-05	0.000826864	2.237259672
STC1	-2.174788503	4.287752626	-4.549846507	3.04E-05	0.000828483	2.234024475
DYNLL1-AS1	1.194247563	8.615851221	4.546222476	3.08E-05	0.000836047	2.222277335
SEMA5B	-1.370227898	8.841737624	-4.545919798	3.09E-05	0.000836047	2.221296399
SCGB2A1	3.31556347	4.98264197	4.535243674	3.20E-05	0.000863891	2.186714686
FBXO16	1.405703908	5.750160636	4.534902465	3.20E-05	0.000863891	2.185610033
LINC00907	1.819894574	4.10895513	4.534682405	3.21E-05	0.000863891	2.184897618
SLCO4A1	-2.066775942	4.255050026	-4.532710593	3.23E-05	0.00086723	2.178514785
TIFA	-1.664455864	7.915295071	-4.531426221	3.24E-05	0.000869093	2.17435787
S100A11	-1.080108417	10.79011913	-4.529756488	3.26E-05	0.00086989	2.168954486
SUGCT	1.194458793	4.929540671	4.520924875	3.36E-05	0.000895218	2.140389106
KATNAL2	1.308830851	5.667552738	4.518756471	3.39E-05	0.000900603	2.13337923
C1S	-2.119187247	10.33514711	-4.516572385	3.41E-05	0.000904769	2.126320142
C1orf228	1.474476817	4.07218089	4.515692604	3.42E-05	0.000906201	2.123477059
IFT172	1.309774412	8.999926086	4.515254656	3.43E-05	0.000906263	2.122061888
CRABP1	-3.479513763	4.924713073	-4.509994934	3.49E-05	0.000921435	2.105070453
FTCDNL1	1.189528345	4.306133182	4.507937184	3.51E-05	0.000926631	2.098425292
ALDH3A1	2.174485903	4.609199426	4.502573103	3.58E-05	0.000942475	2.081109126
BCAT1	-1.602944602	8.205149098	-4.500595529	3.60E-05	0.000945386	2.074727464
PTGER4	-2.179929298	6.916928024	-4.50049354	3.61E-05	0.000945386	2.074398376
IL18BP	-1.883795637	5.188133841	-4.500426238	3.61E-05	0.000945386	2.074181216
GLB1L2	1.843090823	4.774890022	4.494459981	3.68E-05	0.000959669	2.054935801
PXDN	-2.129270855	7.511970153	-4.494392844	3.68E-05	0.000959669	2.0547193
ID1	-1.240178442	11.78700125	-4.492864872	3.70E-05	0.000963341	2.049792348
UBXN10	1.003640453	9.273340411	4.489295832	3.75E-05	0.000972438	2.038286836
EPHB2	-1.353825381	6.361424532	-4.488288393	3.76E-05	0.000974425	2.035039887
LOC158434	1.935556119	4.200616008	4.486948597	3.78E-05	0.000977446	2.030722258
KCNJ10	1.014934523	12.06147172	4.48202404	3.84E-05	0.000991355	2.014857273
CCL8	-1.860692326	4.340829761	-4.47574903	3.92E-05	0.001008622	1.99465284
SYNPO	-1.648677444	7.645679299	-4.474830619	3.94E-05	0.001009322	1.991696772
SHROOM3	1.525434817	6.836045385	4.474732193	3.94E-05	0.001009322	1.991379988
ARHGEF2	-1.031298869	9.117560283	-4.473456276	3.96E-05	0.001012327	1.987273709
NT5DC1	1.066096086	8.313834707	4.46749265	4.04E-05	0.001027464	1.968087909
CNGA4	2.089332918	4.032840601	4.466879817	4.05E-05	0.001028199	1.966116985
ZSCAN5A	1.088029748	7.47802748	4.466112829	4.06E-05	0.001029478	1.963650458
IFITM1 /// IFITM2	-1.742459668	11.24512773	-4.465587927	4.06E-05	0.001029908	1.961962555
IL4R	-1.300774893	6.802283606	-4.464926892	4.07E-05	0.001030319	1.959837019
TTC26	1.129241498	8.320962352	4.464667785	4.08E-05	0.001030319	1.959003908
FZD2	-1.324198787	6.941955592	-4.463473062	4.09E-05	0.001033116	1.955162774
IBSP	-3.300142318	6.077880726	-4.46267451	4.10E-05	0.001034013	1.952595619
FGF14	1.470021567	5.456158439	4.46015848	4.14E-05	0.001040602	1.944508519
CFI	-1.480885013	10.38202969	-4.458670711	4.16E-05	0.00104174	1.939727447
NFKB2	-1.052610022	4.042969522	-4.455412703	4.21E-05	0.001051862	1.929260051
CCDC121	1.111904831	7.116317199	4.452633228	4.25E-05	0.001059014	1.920332806
TNFRSF11A	-2.307579604	6.882032599	-4.443350202	4.38E-05	0.001088659	1.89053527
ITGBL1	-1.594537399	6.678390337	-4.437770112	4.47E-05	0.001107895	1.872637235
SIDT1	1.434318772	9.126009719	4.434070651	4.52E-05	0.00111911	1.860776873
HCN1	-2.273523815	8.504251783	-4.43157417	4.56E-05	0.00112632	1.852775754
SPIRE2	1.154664705	4.930444302	4.431398758	4.57E-05	0.00112632	1.852213643
SPAG17	1.899927957	8.258466728	4.428514481	4.61E-05	0.001135916	1.842972353
LOC100129518 /// SOD2	-1.544033983	10.54380528	-4.427384947	4.63E-05	0.001138771	1.839354046
GALNT15	-1.917193108	11.00256519	-4.424620512	4.67E-05	0.001148005	1.830500314
CEP83	1.00430733	9.289284007	4.417594709	4.78E-05	0.001174211	1.808009877
MIR3658 /// UCK2	-1.064972243	6.112703129	-4.413425264	4.85E-05	0.001184868	1.794670666
KLHDC8A	1.647553633	6.438214582	4.41102075	4.89E-05	0.001189676	1.786980569
FAS	-1.230720132	9.883187216	-4.410086987	4.91E-05	0.001190321	1.783994728
SCG2	-2.783962422	9.435183859	-4.40682062	4.96E-05	0.001202027	1.773552329
ENTPD2	1.849843474	6.432522664	4.405643129	4.98E-05	0.001205264	1.769788821
RIBC1	1.428248828	8.614260077	4.394732148	5.17E-05	0.001244232	1.734936918
HOXB4	-1.367789286	4.78010797	-4.392559911	5.21E-05	0.001248555	1.72800308
HOXA4	-2.491294834	5.85240021	-4.392127788	5.22E-05	0.001248765	1.726623918
OCA2	1.531699916	5.994132625	4.391326244	5.23E-05	0.001250544	1.724065881
TP73	1.058857096	3.733839704	4.390189861	5.25E-05	0.001251643	1.720439612
SEMA3C	-2.392437575	10.35014755	-4.38997517	5.26E-05	0.001251643	1.71975457
FSTL3	-1.331046993	3.741997438	-4.38992406	5.26E-05	0.001251643	1.719591488
PGM5-AS1	1.94655626	5.198910839	4.386787471	5.31E-05	0.001263265	1.709584951
CDS1	1.79996303	8.613263725	4.386439371	5.32E-05	0.001263265	1.708474625
VLDLR	-2.124455601	7.706379732	-4.385847683	5.33E-05	0.001264175	1.706587425
ADM	-2.447495423	10.26317918	-4.379584271	5.44E-05	0.001278908	1.686617343
NFATC2	1.702957593	8.147635927	4.3794123	5.45E-05	0.001278908	1.686069222
C2orf73	2.079678249	5.894672886	4.377487556	5.48E-05	0.001284654	1.679935181
ANKS1B	1.380344786	8.596548143	4.377339816	5.49E-05	0.001284654	1.679464394
HOXA3	-3.877481998	7.608222805	-4.376108953	5.51E-05	0.001288388	1.675542421
PFKFB2	1.060241446	10.04996612	4.373255264	5.56E-05	0.001299257	1.666451508
LOC101929036 /// PAH	1.987071239	5.082240415	4.37117484	5.60E-05	0.00130679	1.659825694
IPO11 /// LRRC70	2.19778872	5.340364879	4.360216564	5.81E-05	0.001352754	1.624949487
GXYLT2	-2.411885001	7.741207358	-4.357286437	5.87E-05	0.001364509	1.615630854
SYTL2	-1.868035539	7.656264579	-4.353304945	5.95E-05	0.00137953	1.602973263
SMKR1	1.49741612	8.658349669	4.350210332	6.01E-05	0.001390545	1.593138883
INHBA	-2.037196545	6.657984566	-4.34968968	6.02E-05	0.001391251	1.591484621
RND3	-1.924725337	9.089721178	-4.347376028	6.07E-05	0.001398671	1.584134606
FGF14-AS2	1.134709315	7.799426827	4.346216249	6.09E-05	0.001402412	1.580450903
TPM4	-1.046227819	8.53561118	-4.341696781	6.19E-05	0.001418841	1.566100513
NIM1K	1.305622455	8.284829466	4.341663566	6.19E-05	0.001418841	1.565995073
SMEK1	1.0974566	10.34871674	4.341084387	6.20E-05	0.001419855	1.564156555
SDK1	1.076839346	7.602884152	4.340146898	6.22E-05	0.001422593	1.561180877
HKDC1	1.646372484	6.402796322	4.333197855	6.37E-05	0.001449638	1.539133365
NIPAL2	1.314313817	7.559344452	4.328088108	6.48E-05	0.001472563	1.522932059
MFSD6	1.242967973	7.405275727	4.325174025	6.54E-05	0.001483454	1.513696504
TTC30A	1.330704906	9.418385153	4.322437	6.60E-05	0.001489887	1.50502477
CCDC19	1.27847536	9.104997349	4.320791316	6.64E-05	0.001496346	1.499811988
PTGIS	-1.933532885	4.922347478	-4.312636589	6.83E-05	0.001534287	1.473995348
TNFRSF12A	-1.444029706	9.039263012	-4.310760342	6.87E-05	0.001540261	1.468058701
CCDC138	1.107350443	5.480071573	4.310150944	6.88E-05	0.001541553	1.466130765
TACC2	1.14489032	9.352698927	4.302003863	7.07E-05	0.001576761	1.440368487
ACSBG1	2.493844205	5.399283798	4.29762021	7.18E-05	0.001598257	1.426516324
C11orf96	-1.864552153	9.451413214	-4.296450528	7.21E-05	0.001602624	1.422821315
SLC47A2	2.928852636	7.568109579	4.295668173	7.23E-05	0.001604912	1.420350134
ZFHX4	2.163778134	4.233289346	4.280534749	7.60E-05	0.001678544	1.372591379
TNFAIP6	-1.64508041	4.757975589	-4.274597217	7.76E-05	0.001710292	1.353875522
C3orf67	1.202580706	5.458123492	4.272951444	7.80E-05	0.001713622	1.348690045
A2ML1	1.31881311	6.614982397	4.27154123	7.84E-05	0.001719306	1.34424753
KIAA1407	1.092803947	9.811082855	4.270048552	7.88E-05	0.001722193	1.339546003
FAM81A	1.70789009	5.026315521	4.268859276	7.91E-05	0.001727031	1.335800677
NLGN1	1.564863584	8.701789	4.263542661	8.05E-05	0.00175602	1.319063476
MAK	1.259818974	8.172819156	4.261104051	8.12E-05	0.001766259	1.311389875
LOC728196	2.129907765	3.939908392	4.257207297	8.22E-05	0.001785264	1.299132325
STAB1	-1.740930182	8.025038246	-4.255894632	8.26E-05	0.001787372	1.295004453
IGSF10	1.110880821	5.433075041	4.255803482	8.26E-05	0.001787372	1.294717841
SERPINA5	-2.859192974	7.479381643	-4.254964468	8.29E-05	0.001790304	1.292079788
CCL20	-3.065267149	4.318068811	-4.254434185	8.30E-05	0.001791389	1.290412585
SLC7A2	1.583808664	9.726713372	4.252763863	8.35E-05	0.001799335	1.285161772
WNT9A	1.593830261	6.078807313	4.249148381	8.45E-05	0.001817005	1.273799598
MPPED2	2.428538543	7.87741364	4.248447385	8.47E-05	0.001819154	1.271597162
CDCP1	-1.120149798	3.653145542	-4.247177669	8.50E-05	0.001823256	1.267608327
CSPG4	-1.402632875	6.616376129	-4.247079719	8.51E-05	0.001823256	1.267300639
KIAA1549L	1.29363734	10.07878566	4.246369877	8.53E-05	0.001823646	1.265070937
ZCCHC12	1.017262328	6.952265306	4.245341715	8.56E-05	0.001827526	1.261841675
ITGA1	-1.321677025	6.700398801	-4.238052538	8.77E-05	0.001864582	1.238958652
G0S2	-1.69912337	5.813475138	-4.233608891	8.90E-05	0.001887561	1.225018055
MVP	-1.681131812	7.883328518	-4.231924563	8.95E-05	0.001896038	1.219735852
TTC21A	1.017651607	8.700062455	4.219915405	9.32E-05	0.001966866	1.182103891
MYL9	-1.515342974	6.792434237	-4.214632091	9.48E-05	0.001988363	1.165564696
GPX3	-2.728431155	9.228600279	-4.214608276	9.48E-05	0.001988363	1.165490169
GBP2	-2.058690861	9.042406384	-4.212320677	9.55E-05	0.001999052	1.158332116
FHAD1	1.943662277	6.187026524	4.209003976	9.66E-05	0.002013076	1.147957334
NAAA	1.028625441	6.519764402	4.208867917	9.67E-05	0.002013076	1.147531821
IP6K3	1.650152335	3.660488347	4.207012493	9.73E-05	0.002022212	1.141729824
LOC402160	1.229173542	3.604690355	4.20683357	9.73E-05	0.002022212	1.141170392
KY	2.153164152	4.363075254	4.203525952	9.84E-05	0.002037747	1.130830667
NHLH2	1.818965784	5.335754208	4.201436007	9.91E-05	0.002047393	1.1242995
FRY	1.292403917	8.245337222	4.200728182	9.93E-05	0.002049931	1.122087881
SMIM3	-1.175656882	8.602497262	-4.199402947	9.97E-05	0.002055746	1.117947644
MMP9	-2.586373374	5.074379912	-4.198674711	1.00E-04	0.0020571	1.115672797
SFTPD	1.629797784	5.751052097	4.19164673	0.000102358	0.002101126	1.093729002
GAL	-2.36974124	4.143361737	-4.191109023	0.000102541	0.002102551	1.092050846
PPM1J	2.07739554	5.776808341	4.190602907	0.000102714	0.002103759	1.090471379
LOC101927057 /// OMG	1.471583898	4.81754952	4.18675851	0.000104037	0.002121427	1.07847704
MYH15	1.790528677	2.940067891	4.186127652	0.000104255	0.002122483	1.076509314
IKBIP	-1.325175744	7.142035418	-4.185256656	0.000104558	0.002125009	1.073792811
MEIG1	1.468865135	6.991713226	4.181670948	0.000105812	0.002148139	1.0626125
HMOX1	-2.070545268	7.966317336	-4.180563223	0.000106203	0.002153696	1.059159555
IL5RA	1.14688191	3.68871204	4.179456244	0.000106594	0.002159265	1.05570939
LY6H	-1.105225499	11.33103632	-4.175522884	0.000107997	0.00218289	1.043453821
SECTM1	-1.103979067	4.91301104	-4.174312623	0.000108432	0.002189289	1.039684046
KLHL25	-1.218982585	7.035799106	-4.17056476	0.000109791	0.002214296	1.028013501
CCDC157	1.404588664	6.888319943	4.16836605	0.000110596	0.00222809	1.021169331
SERPINH1	-1.09579463	9.638395994	-4.166493445	0.000111285	0.002239543	1.015341692
CCDC153	2.370472057	6.556201016	4.164163084	0.00011215	0.002254478	1.008091323
ETNPPL	2.966075302	7.120625854	4.162191355	0.000112886	0.002264348	1.001958343
MXRA5	-2.364611186	6.181002639	-4.159877522	0.000113756	0.002274384	0.994763119
LAMB1	-1.449303941	8.806064405	-4.158420899	0.000114307	0.002280461	0.990234555
RPH3A	1.806655877	3.903887307	4.157695029	0.000114583	0.00228349	0.987978159
ADAMTS15	-1.952170605	4.336718127	-4.156047124	0.000115211	0.002288592	0.982856319
C18orf54	-1.213768239	6.237329022	-4.154651497	0.000115745	0.002296737	0.978519377
SAMD1	-1.703481458	4.252208601	-4.15075205	0.000117252	0.002324125	0.966405652
TP53	-1.096923745	8.30868521	-4.148388513	0.000118174	0.00233989	0.959066056
CCDC173	1.405826812	8.150422293	4.143773582	0.000119995	0.00236579	0.944741182
FOXP2	1.918995686	8.064574673	4.142552377	0.000120481	0.002371246	0.940951876
PPP1R14C	1.918200576	8.054948304	4.142433711	0.000120528	0.002371246	0.940583695
HS3ST1	-2.225124647	5.858890614	-4.139987062	0.000121509	0.002387991	0.932993737
EFCAB1	1.167141123	11.02565854	4.134551967	0.000123715	0.00242103	0.916141183
IRX5	2.409817052	6.54950077	4.129954574	0.000125611	0.002447754	0.901894843
PRELP	-1.517683433	9.035668067	-4.123524121	0.00012831	0.002487667	0.881981742
RELB	-1.211393319	2.995675172	-4.123470449	0.000128333	0.002487667	0.881815603
C15orf52	1.203483867	6.801305028	4.118525102	0.000130448	0.002518075	0.86651225
FGFRL1	-1.567382692	8.250365752	-4.117287184	0.000130982	0.002525752	0.862682985
CRNDE	1.493340746	11.32136097	4.116416867	0.000131359	0.00252809	0.859991172
C17orf97	1.021734558	9.319506127	4.112870781	0.000132907	0.002554852	0.849026456
GADD45A	-1.701343795	10.18288938	-4.111899482	0.000133333	0.002560391	0.84602398
BZRAP1	1.139123694	7.671416071	4.107394763	0.000135331	0.002593348	0.832103752
HS3ST3A1	-1.902387281	7.601860424	-4.103515477	0.000137074	0.002618594	0.820122459
CEBPD	-1.326103363	11.74508418	-4.102621922	0.000137479	0.002619784	0.817363505
DUSP8 /// LOC101927562	-1.074928113	4.760022104	-4.102437635	0.000137562	0.002619784	0.816794538
SKAP2	-2.536905382	10.15010421	-4.099999317	0.000138673	0.002635495	0.809267701
HOGA1	1.386822602	8.447671967	4.09705624	0.000140025	0.002648076	0.800185782
S100A3	-1.367991902	3.26217353	-4.096996807	0.000140052	0.002648076	0.800002416
PTGS1	-1.145526735	8.173335859	-4.095145355	0.000140909	0.002658625	0.794290855
HIP1R	1.180040148	8.555522756	4.091451087	0.000142635	0.002685905	0.782898344
ABCC6 /// ABCC6P1 /// ABCC6P2 /// LOC101930322	1.660234555	7.130381253	4.087583839	0.000144463	0.002717562	0.770978063
PTGS2	-2.456618084	6.728529151	-4.086230416	0.000145109	0.00272692	0.766807686
SYNE1	1.012751471	10.41623952	4.082583954	0.000146861	0.002753184	0.755575185
RSPH3	1.074091886	7.627319997	4.070818653	0.000152655	0.002845557	0.719368901
RTDR1	1.220421317	5.131465365	4.063499432	0.000156371	0.002900171	0.696872216
BMP2	-1.194752958	9.447736334	-4.060917813	0.000157702	0.00291607	0.688942252
DAO	2.143982555	8.310332883	4.059559409	0.000158407	0.002919124	0.684770694
FUT9	1.494993967	10.04241103	4.059533373	0.000158421	0.002919124	0.684690746
NID1	-1.197404224	9.778517725	-4.059076771	0.000158658	0.002919124	0.683288721
BIRC3	-1.928841489	4.386171615	-4.056984405	0.000159752	0.002933392	0.676865038
LIF	-1.529731791	5.416348198	-4.045369482	0.000165955	0.003034712	0.641237983
POLE2	-1.03951962	4.31582144	-4.042618054	0.000167458	0.003053633	0.632806206
ZYX	-1.546732594	8.884165704	-4.04162863	0.000168002	0.00305862	0.62977484
RNASE2	-1.797778882	7.423921093	-4.035115212	0.000171625	0.003098985	0.609828948
PTPLAD2	1.238885481	7.123880446	4.030634857	0.00017416	0.003141695	0.596118661
MORN3	1.310538688	6.693175336	4.030231396	0.00017439	0.003142774	0.594884429
CAMK2B	1.58706251	8.193055527	4.027089366	0.000176192	0.003172151	0.58527482
S100A6	-1.090876251	11.7371016	-4.019804213	0.00018044	0.003229719	0.56300904
IER3	-2.623993871	8.046016041	-4.019016011	0.000180905	0.003234621	0.560601315
STEAP1	-1.427273741	6.601731254	-4.017864084	0.000181588	0.003236778	0.557082964
KCNE1L	2.084998078	6.288877195	4.014370172	0.000183673	0.003262265	0.546414708
MIR155 /// MIR155HG	-1.56056444	4.282900762	-4.013120476	0.000184424	0.003272459	0.542600099
C11orf16	1.497220798	6.776771249	4.007133993	0.000188064	0.003321655	0.524335495
ESPL1	-1.06546047	4.231402763	-4.005275417	0.000189208	0.003338097	0.518667966
OR7E14P	1.000736481	8.067951993	4.003767825	0.000190141	0.003351355	0.514071749
S100A4	-1.729767088	8.376320815	-4.001516452	0.000191543	0.003366414	0.507209667
FAM149A	1.29777839	6.471238402	3.997622133	0.000193991	0.003399727	0.495344802
VMP1	-2.019392822	3.76081715	-3.994413057	0.000196031	0.00343222	0.485572291
KIF27	1.002075267	3.375669952	3.991543612	0.000197873	0.003461181	0.476837589
RASSF10	2.027932426	4.369058489	3.989981308	0.000198883	0.00347226	0.47208328
C15orf48	-2.05419081	4.642878298	-3.988031812	0.00020015	0.00348778	0.466152084
SPP1	-1.354530311	13.10175468	-3.9864147	0.000201206	0.003502889	0.461233315
PLA2G4A	1.375788607	8.654112401	3.985801088	0.000201609	0.003506586	0.459367171
RBKS	1.000052333	7.376318388	3.983057693	0.000203417	0.003525266	0.451025709
ART3	2.343809132	4.553221452	3.983033686	0.000203433	0.003525266	0.450952726
GABBR1 /// UBD	-2.689625817	4.310192663	-3.983013338	0.000203447	0.003525266	0.45089087
MUC1	-1.273945776	7.650418942	-3.982396783	0.000203856	0.003529034	0.44901663
TGFB1	-1.641382538	6.700679666	-3.981101137	0.000204717	0.003540626	0.445078556
TPM2	-1.187104574	9.192936543	-3.979114109	0.000206045	0.003553601	0.439040376
LOC101928424	1.064581628	6.824447692	3.978222799	0.000206643	0.003560594	0.436332392
APOBEC4	1.377954477	3.205629558	3.974491201	0.000209167	0.003600711	0.424998539
CD248	-1.304078419	6.550597726	-3.97361406	0.000209764	0.003607631	0.422335255
ASTN2	1.024530767	10.81395635	3.971539275	0.000211184	0.003625291	0.416036795
SPEF2	1.342348185	7.147184808	3.968974677	0.000212952	0.00365224	0.408253842
CXorf22	1.659839929	4.785502563	3.967855183	0.000213728	0.003662148	0.404857285
POSTN	-2.774299262	6.622335059	-3.965259288	0.000215538	0.003686319	0.396983295
THSD4	-3.051508109	5.562043095	-3.962190404	0.000217697	0.003716358	0.387678185
ADAM19	-1.215382732	4.833125745	-3.95954017	0.000219578	0.003741552	0.379645579
SAA1 /// SAA2 /// SAA2-SAA4	-2.314326916	4.288105281	-3.958686608	0.000220188	0.003748472	0.37705913
GOLGA2P5	1.719298789	6.267163706	3.958298477	0.000220465	0.003749739	0.375883124
KIAA0485	-1.898487422	6.022819455	-3.950508333	0.000226108	0.00382457	0.352292715
CAMK2N1	-1.504845613	9.281893343	-3.941727953	0.000232636	0.003909894	0.325733756
PRDM6	-2.958424823	6.539613224	-3.940169244	0.000233814	0.003926111	0.321022306
JAK3	-1.423698239	4.047205915	-3.938770707	0.000234875	0.0039318	0.316795863
IQGAP3	-1.214170165	3.152559225	-3.938600432	0.000235005	0.0039318	0.316281338
JPH1	1.277822038	3.924900503	3.936332664	0.000236737	0.003953609	0.30942993
RBMS3	-1.746020234	7.757650178	-3.932187166	0.000239935	0.003996168	0.296911041
RERG	2.111114477	9.906936136	3.93106131	0.00024081	0.004003526	0.293512331
C2orf70	1.609530151	3.552509206	3.930088911	0.000241569	0.004012527	0.290577302
EXPH5	1.311285319	9.85124314	3.918500369	0.000250792	0.004147051	0.255629622
SOX1	2.534006851	7.218436384	3.917332762	0.000251739	0.004155277	0.252111581
OLFML2B	-1.704294608	7.00861264	-3.910513011	0.000257345	0.004228886	0.231574885
LOC400043	-1.253232415	9.366962437	-3.907241562	0.000260076	0.004262383	0.22173034
PLEKHF1	-1.104630944	4.836767575	-3.906892829	0.000260369	0.004263395	0.22068119
PRC1	-1.660668834	8.002799311	-3.906051124	0.000261077	0.004271198	0.21814916
ABLIM3	-1.386223148	7.219657475	-3.900857412	0.000265487	0.004324177	0.202531982
SAA1 /// SAA2	-2.417579365	4.166636381	-3.897880109	0.000268047	0.004357071	0.193584557
S100A9	-1.892452042	6.408650835	-3.897686195	0.000268215	0.004357071	0.193001936
CA4	1.725559399	7.719264107	3.89655122	0.000269197	0.004369191	0.189592179
UPP1	-1.481319212	6.107536973	-3.893514722	0.000271844	0.004402599	0.180472447
MCHR1	-1.219912896	3.041256371	-3.887740525	0.000276946	0.004463547	0.16314119
UCHL1	1.085010883	10.92395465	3.883566609	0.000280691	0.004516021	0.150622019
FAM43A	-1.50282081	7.369060496	-3.880006718	0.000283924	0.004552793	0.139950414
IRAK2	-1.112412694	4.408694138	-3.879143556	0.000284713	0.004560849	0.137363701
SERPINA1	-1.682257211	8.731239302	-3.878485589	0.000285316	0.004562795	0.135392125
FAM19A2	1.268300603	6.336050373	3.878063964	0.000285703	0.004562795	0.134128839
CALY	2.236021711	4.746393314	3.87797958	0.000285781	0.004562795	0.133876014
CHN2	1.54630601	7.682484308	3.877932946	0.000285824	0.004562795	0.133736294
SLC7A11	1.217439175	11.62732929	3.876790731	0.000286875	0.004575624	0.130314397
SGIP1	1.116141542	3.113482531	3.875520117	0.000288049	0.004590384	0.126508493
ARHGAP4	1.372963037	6.929109646	3.870961678	0.0002923	0.004650089	0.112860173
PLAU	-1.91831761	3.824663048	-3.864358052	0.000298565	0.004733431	0.093104217
MIR1204 /// PVT1	-1.078419094	6.673914117	-3.863574016	0.000299317	0.004741285	0.090759875
SERPINA3	-1.609502535	12.50614556	-3.862858473	0.000300005	0.004744042	0.088620565
OXTR	-1.142327787	4.365270286	-3.862107642	0.000300729	0.004747753	0.086375988
KIF17	1.379995645	2.950563651	3.862081256	0.000300755	0.004747753	0.086297115
RUNX1T1	2.162663263	7.938497493	3.857460002	0.000305247	0.00481455	0.072487478
IFI30 /// PIK3R2	-1.270814424	9.092209232	-3.852949434	0.000309694	0.004872195	0.059017489
SSTR1	3.389656687	8.022951385	3.852607816	0.000310033	0.004873379	0.057997669
HEYL	-1.130686891	5.395669283	-3.851623602	0.000311012	0.004884616	0.055059807
RNF32	1.316726383	6.956331432	3.847150667	0.000315502	0.004938315	0.04171346
RFTN1	-1.435186534	10.19670588	-3.845052234	0.00031763	0.004954807	0.035455144
C8orf76	1.025525882	9.514335033	3.844407636	0.000318286	0.004960852	0.033533093
LPAR3	-2.296551734	9.646050594	-3.843153493	0.000319567	0.004968225	0.029794028
CCDC181	1.003987564	9.194877112	3.841726585	0.00032103	0.004985738	0.025540719
CAB39L	1.060849725	10.77727904	3.84100377	0.000321774	0.004989923	0.0233865
TIMP4	2.368376492	6.891700387	3.840078812	0.000322728	0.005000515	0.020630159
PIP5K1C	-1.006368355	8.545536369	-3.838575233	0.000324284	0.005012124	0.016150345
VAC14-AS1	1.458393957	6.831572092	3.837443146	0.000325461	0.005025989	0.012778015
PRR5	-1.567025255	5.102849749	-3.835703611	0.000327277	0.005040534	0.007597269
ZNF474	1.439739139	7.953813218	3.835187657	0.000327818	0.005040534	0.006060889
VWCE	1.487543164	4.059866864	3.835152893	0.000327854	0.005040534	0.005957375
BAI3	1.930618198	5.987740142	3.827711883	0.000335747	0.005119297	-0.016187022
KLHL41	1.385241952	5.370177617	3.824496799	0.000339214	0.005160638	-0.025747606
CDC42EP1	-1.872265996	6.90047444	-3.823089192	0.000340742	0.005171259	-0.029931932
TMEM220	1.175686423	5.078291044	3.823079733	0.000340753	0.005171259	-0.029960051
PIEZO2	-2.199296783	7.371917485	-3.819082989	0.000345129	0.005224786	-0.041836234
KIF6	1.559900376	4.70780216	3.812680269	0.000352253	0.005328259	-0.060847077
GHDC	-1.035568511	5.811525056	-3.812061223	0.000352949	0.005334417	-0.06268418
F13A1	-2.521589955	6.998031215	-3.81138728	0.000353709	0.005341521	-0.064684009
NOX4	-1.5003843	5.323776567	-3.805200069	0.000360755	0.005439023	-0.083034297
PHEX	2.134301354	7.485514212	3.803645142	0.000362546	0.005457121	-0.087643309
GPR84	-1.079874038	3.176206975	-3.802446281	0.000363934	0.005469082	-0.091196163
NEU4	1.274322831	4.955037689	3.798660684	0.000368348	0.005516791	-0.102410705
RAMP1	1.017156175	9.159562655	3.79818857	0.000368902	0.005516791	-0.103808862
BEST4	1.349088781	7.898108298	3.79793408	0.000369201	0.005516792	-0.104562487
DHRS13	-1.130220481	7.281373016	-3.791987292	0.000376255	0.005590511	-0.122164656
TACC3	-1.266582913	5.724398524	-3.785364392	0.000384264	0.005682054	-0.141749595
ACKR1	-1.516856763	5.998755414	-3.784649127	0.000385138	0.005685875	-0.143863575
FGFR2	-1.057522414	11.15421305	-3.781658388	0.000388816	0.005720009	-0.152700299
PLEKHA4	-1.345379811	6.033373516	-3.78075989	0.000389928	0.005724523	-0.15535431
ACTG2	-1.575278098	5.987347236	-3.777910044	0.000393473	0.005771985	-0.163769881
COL28A1	-1.805103109	8.855518681	-3.775034949	0.000397082	0.005817076	-0.172256338
RAB20	-1.200785487	6.982217025	-3.774438707	0.000397834	0.005817076	-0.174015811
CH25H	-1.606608702	6.712391257	-3.769095528	0.000404637	0.005898238	-0.189776093
MIAT	1.422367354	6.034208826	3.762155931	0.000413639	0.006015206	-0.210226063
ITPR3	-1.271955727	4.195961609	-3.760832827	0.000415377	0.006027551	-0.214122598
TFPI2	-1.515875819	4.106657318	-3.758082225	0.000419013	0.006069437	-0.222220588
LTF	-3.853364042	7.448444225	-3.756993047	0.000420461	0.006076105	-0.22542627
KIF19	1.088104885	2.999798657	3.756656824	0.000420909	0.006077819	-0.226415739
USP2	1.125089526	8.608489578	3.753321471	0.000425378	0.006132751	-0.236228562
MOB3B	1.526164331	8.691585355	3.74289569	0.000439642	0.006313739	-0.266869463
FZD8 /// MIR4683	-1.210093322	6.50817521	-3.742032335	0.000440844	0.006326072	-0.269404618
GAP43	-1.928383439	9.453427448	-3.739744088	0.000444044	0.006362096	-0.276122187
KCNJ16	2.83507874	5.802317071	3.733957038	0.000452236	0.006453386	-0.293100515
GRHL3	-1.736813346	3.6905294	-3.733518183	0.000452863	0.006453386	-0.294387429
PAK6	1.422513311	6.591341003	3.730414877	0.000457322	0.006501859	-0.303485161
NSUN7	1.153862616	7.729902463	3.730105022	0.000457769	0.006503211	-0.304393299
ACVRL1	-1.15284881	5.489662725	-3.725452597	0.000464539	0.006584175	-0.318023584
SATB2	1.497171329	9.289742747	3.718053683	0.000475502	0.006710994	-0.339679924
EYA1	1.798445659	3.588249434	3.714251955	0.000481232	0.00676879	-0.350797686
WIF1	-3.265456071	8.952120502	-3.712954035	0.000483203	0.006791339	-0.354591799
MTHFD2	-1.185666672	9.490258739	-3.711501125	0.000485419	0.006812105	-0.358838068
RSPH9	1.592300022	8.371471453	3.709649603	0.000488256	0.006846721	-0.36424791
C22orf15	1.63258672	3.849685909	3.706708156	0.000492797	0.006890032	-0.37283909
CTSK	-1.714840215	6.64745653	-3.705445759	0.000494759	0.006906411	-0.376524993
MIR6872 /// SEMA3B	-1.433343898	8.543086414	-3.704910554	0.000495592	0.006907599	-0.378087443
SGCD	1.182718995	7.740149161	3.703549338	0.000497719	0.00690853	-0.382060717
CCDC169-SOHLH2 /// SOHLH2	1.472888743	5.368545978	3.703122279	0.000498388	0.00690853	-0.383307089
ARID5B	-1.625997576	9.214814287	-3.703077677	0.000498458	0.00690853	-0.383437257
BMP5	-2.357814245	7.867669612	-3.701600723	0.000500778	0.006932756	-0.387747069
TRIP10	-1.24357114	6.492410427	-3.684688963	0.000528098	0.007229615	-0.437024381
ARHGEF3	-1.093491343	9.843427143	-3.68408128	0.000529106	0.007238041	-0.438792574
SPOCD1	-1.785930345	6.163423404	-3.683003989	0.000530897	0.007251791	-0.441926774
LAMA4	-1.469817903	7.841886654	-3.679784155	0.000536285	0.007314558	-0.451291134
NOD2	-1.453988322	4.17919231	-3.674171508	0.000545802	0.007411498	-0.467603051
C1orf101	1.253613316	4.018459264	3.673330695	0.000547241	0.007425582	-0.470045421
SFN	-1.138876692	8.634492667	-3.669234163	0.000554307	0.007461607	-0.481940194
TEKT3	1.756771314	3.547478684	3.668980173	0.000554748	0.007461607	-0.482677426
PLCXD3	1.935412554	5.967691749	3.666518367	0.00055904	0.007508673	-0.489821509
KIAA1257 /// LOC100132731	1.24801774	2.766794466	3.662060476	0.000566892	0.007602776	-0.502750937
TRIB1	-1.200479424	9.361997265	-3.660735928	0.000569245	0.007623256	-0.506590791
TMEM158	-1.326069035	11.27910429	-3.657307672	0.000575379	0.007688668	-0.516525449
GADD45B	-1.612716274	9.887763799	-3.65478559	0.000579933	0.007743904	-0.523830599
HSPA12A	1.153890397	7.407818112	3.653933313	0.000581479	0.007747735	-0.526298523
FLNA	-1.01102218	11.25614972	-3.650226486	0.000588251	0.007809771	-0.537028336
CENPW	-1.626107366	6.262433229	-3.644686804	0.000598512	0.00791752	-0.553051472
DTHD1	2.061937101	5.907510591	3.641998788	0.000603552	0.007972767	-0.560821144
NRP1	-1.252511555	8.55949553	-3.636617604	0.000613765	0.008101876	-0.576365104
CASQ2	1.057827573	2.404440453	3.636046542	0.000614859	0.008102737	-0.578013855
CCDC110	1.082707982	3.829636903	3.63589575	0.000615148	0.008102737	-0.578449188
FHOD3	1.067570521	8.852055008	3.631009596	0.000624584	0.008191951	-0.59254965
DNAJA4	1.072120788	9.687835952	3.629963015	0.000626623	0.008212859	-0.595568399
DRC1	1.068828574	9.329812211	3.629657022	0.000627221	0.008214854	-0.596450902
NHLRC4	1.209869842	3.715655003	3.628730913	0.000629032	0.008221074	-0.599121595
RSPH4A	1.34667328	8.451463112	3.627918328	0.000630625	0.008230242	-0.601464572
HILPDA	-1.420814867	10.66718466	-3.627535674	0.000631377	0.008231256	-0.602567793
KIF14	-1.60064565	5.133914189	-3.626558445	0.000633301	0.008231256	-0.605384904
CTHRC1	-1.492140594	8.610266377	-3.624811444	0.000636754	0.00825766	-0.610419945
WASIR1 /// WASIR1 /// WASIR2 /// WASIR2	1.810768624	4.465179511	3.62446943	0.000637432	0.008260649	-0.611405497
LOX	-1.180174524	10.89260878	-3.619364931	0.000647634	0.008369355	-0.626108036
PLK2	-1.282344681	9.550782606	-3.611429709	0.000663805	0.008527432	-0.64893922
LOC100996693 /// SPEG	-1.024329363	8.938295331	-3.611116494	0.000664451	0.008527432	-0.649839783
SVOPL	1.988471423	3.29268741	3.602502722	0.000682457	0.008699415	-0.674587844
CAV1	-1.453348133	10.76825425	-3.602231664	0.000683031	0.008699415	-0.675366038
TRAC	1.232967602	7.165368912	3.602211438	0.000683074	0.008699415	-0.675424105
SPAG4	-1.874387941	5.281639039	-3.598563309	0.000690847	0.008792335	-0.685894214
CEP55	-1.433972809	5.054804102	-3.597234303	0.000693699	0.008816478	-0.689706864
KCNK3	-1.821652836	4.741303162	-3.591894242	0.000705274	0.00893283	-0.705017828
NUPL1	-1.116274607	7.590118466	-3.586531766	0.000717084	0.00905134	-0.720379205
OAF	-1.239998303	7.36986148	-3.585803546	0.000718702	0.009065564	-0.722464194
NEBL-AS1	1.439037193	3.463839143	3.584388969	0.000721855	0.009099119	-0.726513581
COL11A1	-1.821375065	7.023265549	-3.58126073	0.000728875	0.009162576	-0.73546508
HOXA5	-2.767655914	5.376165027	-3.580380911	0.000730861	0.009181289	-0.737981837
CDH6	-1.169518574	6.572993388	-3.577824306	0.000736662	0.009247864	-0.745292982
LMOD1	-1.865623311	6.028860268	-3.568662548	0.000757812	0.009481129	-0.77146684
S100A2	-1.497198595	5.78556381	-3.566652718	0.000762529	0.009514338	-0.777203176
NDC80	-1.556476542	6.563481356	-3.564718388	0.000767095	0.00953906	-0.782722163
FNDC4	-1.135027955	7.664186257	-3.559532505	0.000779465	0.009660336	-0.797509392
C2	-1.428934262	4.292595137	-3.557523805	0.000784307	0.009700805	-0.803233544
TNFRSF1B	-1.439410464	7.212090039	-3.555503934	0.000789205	0.009754851	-0.808987536
STK17A	-1.341637261	8.185648962	-3.550158295	0.000802309	0.009876934	-0.824205971
MXD1	-1.230529501	6.810527004	-3.54912231	0.000804873	0.009888898	-0.827153684
DRAXIN	-1.502446775	9.159149505	-3.53331724	0.000844963	0.010299177	-0.872058685
SUSD4	-1.165342153	9.376853939	-3.524275768	0.000868746	0.010505791	-0.897691628
C1QL1	-1.429179017	8.842117742	-3.520254731	0.000879526	0.010608353	-0.90907841
DOK3	-1.155833788	4.659694224	-3.518962765	0.000883017	0.010636791	-0.912735296
MYRF	-1.363640856	4.437973774	-3.51704981	0.00088821	0.010682255	-0.918148358
HAUS7 /// TREX2	-1.107704588	6.116312709	-3.514369698	0.000895534	0.010752238	-0.925729169
ADAMTS9-AS2	-1.192823499	3.899630873	-3.509176051	0.000909892	0.010889197	-0.940409434
DSC2	-1.289686734	7.908049436	-3.507203995	0.0009154	0.010940933	-0.945980088
TTC40	1.124305267	7.082959371	3.506460434	0.000917486	0.010958759	-0.948079991
ANPEP	-1.320333628	4.03742243	-3.505120513	0.000921255	0.010982455	-0.951863384
HOXC4	-1.146654421	8.017647918	-3.504433974	0.000923192	0.010991345	-0.953801545
TMEM254-AS1	1.299011503	4.894136812	3.503268525	0.000926489	0.011023486	-0.95709117
TRPC6	1.390582143	3.767933683	3.499241216	0.000937968	0.011136011	-0.968453522
TRNP1	-1.030216101	6.856719448	-3.499104656	0.00093836	0.011136011	-0.968838659
ZNF396	1.047920662	6.617653154	3.493448801	0.000954717	0.011271785	-0.984781558
C1orf87	2.531375674	4.705842757	3.490829055	0.000962385	0.011333664	-0.992160735
FSD1	-1.016488164	4.408899661	-3.48876464	0.000968469	0.011390772	-0.997973253
CADM2	1.749348309	5.404984006	3.488463703	0.000969359	0.011393977	-0.998820385
ATF3	-2.131432014	8.638565973	-3.483102402	0.000985344	0.01152315	-1.013904702
CBR3	-1.20763605	5.6360063	-3.480228779	0.000994014	0.011602492	-1.021983834
PIEZO1	-1.09892577	7.003378948	-3.476041255	0.00100678	0.011714446	-1.033749507
CD163	-1.470623943	10.44852219	-3.470454535	0.001024053	0.011870526	-1.04943269
TWIST2	-1.537263962	4.29505969	-3.469311789	0.001027621	0.011896937	-1.052638687
CLSTN2	1.472690669	7.123073684	3.466403004	0.001036756	0.011980147	-1.060796356
C8orf48	1.302432757	7.109380247	3.462084732	0.00105046	0.012112068	-1.072898999
P2RY14	1.126394048	5.592050665	3.461978962	0.001050798	0.012112068	-1.073195318
MMP19	-1.075577544	4.309213776	-3.459963449	0.001057255	0.01217129	-1.07884076
ABCB9	1.223340363	7.570342576	3.459723923	0.001058025	0.012172559	-1.079511534
DIRAS1	-1.036547661	7.37797428	-3.457787183	0.001064269	0.012221543	-1.084934151
HRK /// LOC283454	2.046773084	6.70028401	3.453154623	0.001079348	0.012356255	-1.097896956
PDGFD	-1.613533357	4.351536725	-3.452457532	0.001081634	0.012374754	-1.099846606
SESN2	-1.041650236	7.245378086	-3.451701479	0.001084119	0.0123955	-1.10196088
ABCC9	1.419337567	5.933688375	3.450973365	0.001086518	0.01241523	-1.10399675
TRAC /// TRAJ17 /// TRAV20 /// TRDV2	1.174948118	5.388072938	3.447408473	0.001098333	0.01253472	-1.113960585
PCSK1	-1.702685016	4.446020268	-3.446376252	0.001101777	0.012566253	-1.116844419
LDOC1	1.674605296	4.943527675	3.43979016	0.001123994	0.012788032	-1.135231896
DUSP10	1.167742552	7.564786954	3.43869363	0.001127734	0.012822678	-1.138291102
COL1A1	-1.21429234	11.93823388	-3.435846932	0.001137499	0.012893983	-1.14623021
CYP11A1	1.585813978	3.31358748	3.427899374	0.001165187	0.013156204	-1.168372983
GABRA2	2.046634622	4.831092461	3.42339817	0.001181152	0.013250439	-1.180899405
FAT3	1.213435783	10.94907522	3.418689614	0.001198073	0.013423951	-1.193991675
LRP2	-1.563822688	4.793827196	-3.413403594	0.001217345	0.013541217	-1.208675944
GLIPR1	-1.352058354	8.039860814	-3.410810649	0.001226905	0.013620663	-1.215873708
STAC2	-1.649811066	5.781042496	-3.410666343	0.001227439	0.013620663	-1.216274186
SMPD2	1.00756654	6.892679523	3.410055328	0.001229703	0.013637587	-1.21796975
CD36	1.682918727	10.60164209	3.4072922	0.001239992	0.013726938	-1.225635007
FAM166B	2.96346235	5.599194057	3.405311323	0.001247418	0.013788248	-1.231127764
GRIK2	1.599683338	6.837219904	3.403559923	0.001254018	0.013848985	-1.235982506
RGS16	-1.542806529	4.547581566	-3.403289685	0.00125504	0.013851976	-1.236731443
PAK7	1.668557007	4.307324999	3.398700166	0.001272508	0.014027995	-1.249445011
RASSF9	1.230518303	7.290052392	3.392680909	0.001295768	0.014216468	-1.266102506
LAMA3	1.377929817	2.848476976	3.390197128	0.001305483	0.014289074	-1.272970527
ELK3	-1.099702666	9.810110286	-3.387206656	0.001317271	0.014366975	-1.281235344
FSIP1	1.314536862	5.605585226	3.38386879	0.001330548	0.014486097	-1.290454735
RAC2	-1.492154038	6.006024701	-3.382415245	0.001336369	0.014540897	-1.294467691
LINGO2	1.481874316	3.255365861	3.38162281	0.001339553	0.01456695	-1.296654984
ELFN2	1.416777227	6.738320617	3.381255653	0.001341031	0.014572732	-1.297668306
NEK6	-1.046265827	8.09590394	-3.381098359	0.001341664	0.014572732	-1.298102402
LGR5	-2.539207187	7.74947692	-3.380825814	0.001342763	0.014576083	-1.298854535
RARRES3	-1.066351398	10.30955284	-3.376554492	0.001360087	0.014729487	-1.31063685
IGHG1 /// IGHG2 /// IGHM /// IGHV4-31 /// MIR8071-1 /// MIR8071-2	-3.422643201	6.785411356	-3.376308382	0.001361092	0.014731722	-1.311315447
HOTAIRM1	-1.406111846	5.28375707	-3.36935262	0.001389778	0.014980707	-1.330481289
LOC100506922	1.137937488	8.527293672	3.366650552	0.001401076	0.015084862	-1.337919671
RGS1	-1.462025443	10.10306433	-3.362367799	0.001419161	0.01520859	-1.34970155
IGH /// IGHA1 /// IGHA2	-3.011188153	5.408332394	-3.358798118	0.001434403	0.015327433	-1.359514362
FAM64A	-1.644733573	3.934138517	-3.354297904	0.00145384	0.015508188	-1.371875539
SLC24A4	1.755679714	6.041362075	3.35284659	0.001460161	0.015565427	-1.375859716
GSTA3	1.341726641	3.986654762	3.352679028	0.001460893	0.015565427	-1.37631964
LINC-PINT	1.008637348	7.829897447	3.35227956	0.001462638	0.015573194	-1.377416036
C1orf110	1.741828523	5.769865926	3.351910861	0.001464251	0.015574229	-1.378427907
FRMPD3	-1.074920439	6.125469059	-3.349754518	0.001473716	0.01563885	-1.384344414
VWA3A	1.185213375	8.483067888	3.34850871	0.001479211	0.015679128	-1.387761499
CXCL14	-1.537924222	3.898907295	-3.345102733	0.001494333	0.015809969	-1.397099428
KDM6B	-1.180659868	6.9413744	-3.343697821	0.001500613	0.015842285	-1.400949383
HOXA2	-2.109222865	5.492724274	-3.342723227	0.001504984	0.015870275	-1.403619496
LOC728024	1.228079222	6.784148794	3.337827658	0.001527125	0.016036406	-1.417024329
S100A8	-2.342190905	8.36744393	-3.337512664	0.00152856	0.016036406	-1.417886396
TREM1	-1.80570336	6.052943243	-3.334721467	0.001541332	0.016152036	-1.425522943
ZWINT	-1.310539008	8.303386135	-3.334469596	0.001542489	0.016154992	-1.426211841
CDCA7	-1.167666148	8.220741473	-3.329044102	0.001567623	0.016353257	-1.441043037
CADPS2	1.628815344	5.520110013	3.325697733	0.001583318	0.01647043	-1.450182862
C20orf26	1.502044434	5.070948758	3.320023905	0.001610268	0.016713101	-1.465665889
TUSC3	1.426359076	10.42506075	3.316113411	0.001629095	0.016854059	-1.476326985
SCN9A	1.51345958	4.92938573	3.315825465	0.00163049	0.016854059	-1.477111683
ESAM	-1.070804638	7.377507762	-3.315688029	0.001631156	0.016854059	-1.477486201
PLVAP	-1.480760253	5.309206648	-3.313865161	0.001640013	0.016926627	-1.482452623
GINS1	-1.077392958	8.308250305	-3.312397133	0.00164718	0.016981597	-1.48645098
FKBP1B	-1.037272683	7.889922722	-3.308070451	0.001668474	0.01715087	-1.498228488
GOLGA7B	1.56360653	7.41621692	3.307747184	0.001670075	0.01715087	-1.499108037
IGSF8	-1.251515384	5.086700637	-3.30660154	0.001675762	0.017199399	-1.502224667
KDELC1	-1.082972422	6.927760533	-3.305256544	0.001682462	0.017258565	-1.505882711
OSMR	-1.086680501	9.568113148	-3.293517573	0.001742023	0.017728842	-1.53776822
CYS1	1.043099055	6.697204656	3.292311874	0.001748251	0.017767488	-1.541038928
FZD5	-1.171000034	8.462000608	-3.287270081	0.001774527	0.017963691	-1.554707287
DDX11 /// DDX12P /// LOC642846	-1.140420732	4.5749973	-3.280527034	0.001810253	0.018224988	-1.572966181
C11orf53	1.343293339	1.887409724	3.280002889	0.001813058	0.018243278	-1.574384429
LOC101927965 /// LRAT	1.022200366	3.810032712	3.277999275	0.001823819	0.018331569	-1.579804494
SLC17A8	1.299672501	4.67473862	3.27506221	0.001839703	0.018461056	-1.587745725
MRC1	-1.384877237	6.614644189	-3.273143181	0.001850152	0.018555816	-1.592931848
DRD1	1.720338035	5.370958814	3.264628277	0.001897193	0.018928991	-1.615918873
EPHB1	1.399070966	8.073849777	3.26118119	0.001916556	0.019054505	-1.625213418
CDC6	-1.033088404	3.695339253	-3.256686302	0.001942084	0.019227052	-1.637323411
ELAVL3	-2.142137484	6.249490846	-3.252822203	0.001964287	0.019384462	-1.647725077
MMP7	-1.743763594	3.259652409	-3.250296897	0.001978925	0.019518487	-1.654518446
COL8A1	1.931173987	7.415315741	3.238054644	0.002051362	0.020104004	-1.687401707
NKX3-1	-1.438246364	3.663249153	-3.235591963	0.002066233	0.020220429	-1.694006583
CD300A	-1.354914948	5.759435867	-3.229931862	0.002100796	0.020468896	-1.709174157
DCC	-1.635635716	4.564271059	-3.222890045	0.002144557	0.020774627	-1.728019554
HECW2	-1.611857718	6.361828984	-3.222070699	0.002149705	0.020813563	-1.730210509
EGR1	-1.137378037	11.14781323	-3.219211418	0.002167759	0.020911561	-1.737853382
LINC00310	1.255347004	3.256608808	3.215904096	0.002188819	0.021103695	-1.746688189
ST8SIA4	-1.179252689	7.801276389	-3.213506706	0.002204206	0.021185635	-1.753088495
MEGF11	1.896172021	7.630050089	3.213175606	0.002206339	0.021195097	-1.753972183
CLIC6	2.350821943	6.746821361	3.210074483	0.002226412	0.021332402	-1.762245913
CCDC3	-1.574360758	5.987490224	-3.206392559	0.002250467	0.021529354	-1.772062229
THBS1	-1.835290593	8.58284602	-3.200364741	0.002290378	0.021753289	-1.788116522
WSCD2	-1.706073971	5.772884629	-3.196170912	0.002318538	0.021956954	-1.799274217
SNTN	1.70020657	4.116092815	3.192051355	0.002346516	0.022136056	-1.810224693
SLC9C2	1.141992056	4.028361825	3.191735819	0.002348672	0.022136056	-1.811063047
KLHL32	1.218960283	8.925675104	3.187807735	0.002375669	0.022356243	-1.821494974
DCDC1 /// DCDC5	1.020267935	7.381455848	3.18695022	0.002381601	0.022389233	-1.823771145
MFAP2	-1.908366451	8.280462468	-3.185924867	0.002388712	0.022433231	-1.82649228
FGF11	-1.27199308	6.758145558	-3.184716805	0.002397117	0.022492172	-1.829697538
HP	-1.71618827	6.130342319	-3.176874408	0.002452355	0.022879558	-1.850485136
ZBED3-AS1	1.114094778	5.854072861	3.174980196	0.002465876	0.022979106	-1.855500856
SPECC1	1.043425079	7.230733012	3.174856501	0.002466761	0.022979106	-1.855828321
IGK /// IGKC	-1.59743868	5.85521137	-3.158446481	0.0025869	0.023881266	-1.899194462
EDN3	1.301094382	3.246762203	3.155207062	0.002611257	0.024045972	-1.90773707
ARHGEF37	1.15963721	7.17423503	3.154281527	0.002618255	0.024098393	-1.910176682
NRXN1	1.565144602	4.950414439	3.153810239	0.002621825	0.024112568	-1.91141876
IGLC1	-3.026056598	7.581943879	-3.153733338	0.002622408	0.024112568	-1.91162142
ELL2	-1.619522348	9.023018193	-3.152821223	0.002629333	0.024164198	-1.914024897
HOOK1	1.253677682	3.559975711	3.149111113	0.002657676	0.024376121	-1.923796362
WIPF3	1.119850278	6.666231136	3.139779023	0.002730242	0.024893225	-1.948339899
GJB6	1.624042307	3.438425595	3.13808438	0.002743618	0.024990483	-1.952791489
ST6GAL2	1.788283008	5.930846468	3.136224922	0.002758365	0.025068318	-1.95767413
ELN	-1.531721966	10.64802484	-3.128018622	0.00282434	0.025536686	-1.979198869
CKAP2L	-1.098509839	2.969867148	-3.125775662	0.002842629	0.025639234	-1.985075311
GABRB1	1.900999542	5.048192616	3.12544134	0.002845364	0.02565137	-1.985950971
RP11-227D13.1	1.157197785	4.082387533	3.118675801	0.002901255	0.026061755	-2.003657493
CENPE	-1.370475249	3.315526907	-3.118395012	0.002903596	0.026061755	-2.004391795
OLFM2	-1.265443086	5.67573484	-3.114479725	0.002936434	0.026292555	-2.014626046
LOC100130872 /// SPON2	-1.338879264	5.77552786	-3.111207511	0.002964145	0.0265021	-2.023172558
ABCC3	-1.175100847	4.303215812	-3.10814093	0.002990337	0.026605058	-2.03117637
PITPNC1	1.136459738	8.969350985	3.108139302	0.002990351	0.026605058	-2.031180618
SAMD15	1.05451923	5.436626615	3.100003677	0.003060894	0.027143554	-2.052388275
BNC2	-1.696520221	6.770402045	-3.095468605	0.003100891	0.027432327	-2.064193461
CDC42EP3	-1.093549158	8.819151369	-3.094959477	0.003105411	0.027446005	-2.065518019
VCAM1	-1.945644297	9.650149457	-3.092291118	0.003129205	0.027540687	-2.072457609
PNPLA7	-1.128621145	4.786047288	-3.092085269	0.003131048	0.027540687	-2.072992788
FAM50B	1.089757864	8.300186607	3.090185097	0.003148106	0.027677532	-2.077931802
ASF1B	-1.203879626	2.858876506	-3.075872318	0.003279413	0.028668067	-2.115066527
EDIL3	-1.085043491	12.61034329	-3.07422998	0.003294804	0.028761735	-2.119319937
CA14	-1.191031158	4.075386713	-3.066836089	0.003364934	0.029255946	-2.138449422
PPP2R2C	1.677876242	8.974701159	3.064862111	0.003383892	0.029372694	-2.143551072
NABP1	-1.014405165	6.989111557	-3.064090873	0.003391326	0.029397302	-2.145543677
SLC6A6	-1.124883224	6.110003458	-3.062060392	0.003410971	0.029469131	-2.150788048
CYAT1 /// IGLC1 /// IGLV1-44	-2.083682115	5.935587448	-3.061136178	0.003419948	0.029532862	-2.153174323
ZNF493	-1.029803732	6.905573153	-3.060049157	0.003430535	0.029605859	-2.155980316
NPTX2	1.567615203	7.283252009	3.059938948	0.00343161	0.029605859	-2.156264767
CHPF	-1.292738896	8.390355577	-3.059040562	0.003440385	0.029615913	-2.158583243
LRRN4CL	-1.635345732	4.877832978	-3.059004482	0.003440738	0.029615913	-2.158676343
FGGY	1.145706315	4.714322695	3.057584333	0.003454654	0.029721299	-2.162340338
CHD3	-1.185048343	6.000563356	-3.049869022	0.00353118	0.030196659	-2.182225109
IGLV1-44	-1.827906728	4.950767089	-3.049311061	0.003536775	0.030230497	-2.183661787
MEIS2	-1.972818341	10.26968571	-3.048612758	0.003543789	0.030267974	-2.185459569
RLN2	1.406819818	4.459425698	3.048027383	0.003549679	0.030298695	-2.186966394
SERTM1	1.29597622	3.332096981	3.04607655	0.003569374	0.030452719	-2.191986611
SVIL	-1.255485494	7.428744443	-3.043214709	0.003598451	0.030601762	-2.199347116
AKR1C3	1.784047348	9.24027944	3.042003678	0.003610823	0.030678692	-2.202460364
ARHGEF26-AS1	1.156592713	9.24344982	3.035578016	0.00367713	0.031113139	-2.218964534
MRAP2	1.35292296	6.016293224	3.02857249	0.003750716	0.031562117	-2.236930141
SLC39A12	1.902001051	7.697547778	3.024548923	0.0037936	0.031850359	-2.247235342
CSF3	-1.269411183	4.056713159	-3.02340803	0.003805842	0.031921186	-2.250155655
NCF2	-1.190855592	4.351812168	-3.018423174	0.003859768	0.032235423	-2.262906145
AK9	1.197250235	6.140187439	3.016507321	0.003880682	0.032331429	-2.267802656
TRIB3	-1.191433785	6.682553165	-3.011437662	0.003936537	0.032623016	-2.280749034
SULT1C4	1.017939967	8.015108055	3.003108979	0.004029929	0.033200139	-2.301984567
FPR1	-1.404250371	7.648256305	-3.001322611	0.004050228	0.033311676	-2.306533825
RASGEF1A	-1.484374159	10.22537625	-2.997259674	0.00409675	0.033600634	-2.316873581
NETO2	-1.454682744	6.830825368	-2.995828626	0.004113255	0.033665333	-2.320513086
MGC24103	-1.474740201	3.984421059	-2.992606433	0.004150644	0.033817211	-2.328703399
LY96	-1.532730534	7.073492735	-2.9890334	0.004192475	0.034099758	-2.337778182
GRIK1	1.484497675	7.492519644	2.989013015	0.004192714	0.034099758	-2.337829934
MAB21L2	-1.595655027	10.36152839	-2.987391992	0.004211823	0.034209935	-2.341944447
CYP1B1	-2.746129522	9.234813548	-2.983421561	0.004258968	0.034501756	-2.352015577
TMTC1	1.43632936	7.877799268	2.981745019	0.004279023	0.034618629	-2.356265322
TTK	-1.295254129	5.175317975	-2.981112687	0.00428661	0.034649628	-2.357867733
TMEM232	1.367238274	8.30672786	2.980405593	0.004295109	0.034698872	-2.359659315
BTNL9	1.129910653	5.715045835	2.980293052	0.004296463	0.034698872	-2.359944434
KCNE3	-1.660786802	6.421390189	-2.974078898	0.004371852	0.035107986	-2.375675953
REEP1	1.027377428	10.94666446	2.973064663	0.004384273	0.035177116	-2.378241333
SIK1	-1.083946195	8.349297342	-2.970902837	0.004410857	0.035363833	-2.383707317
ADORA3	-1.573510455	6.470982919	-2.970860726	0.004411377	0.035363833	-2.383813763
CXCL10	-1.934927356	4.807291462	-2.969028879	0.004434023	0.035483723	-2.388443158
MET	-1.46954404	7.47354382	-2.962572274	0.004514711	0.035849601	-2.404743867
ORM1 /// ORM2	-1.30563205	3.648107655	-2.957999682	0.004572679	0.036185339	-2.416272756
TMEM38A	1.136431013	6.059730373	2.95611161	0.004596815	0.036314055	-2.421029441
AHNAK2	-1.169026109	9.812526255	-2.945538148	0.004734191	0.037208159	-2.447627331
PRLHR	1.22775761	2.846435388	2.941381775	0.00478923	0.037481111	-2.45806411
ARC	-1.034789392	5.696412867	-2.93632823	0.004856952	0.037898602	-2.470739456
FABP6	2.14317944	5.04721391	2.933555876	0.004894481	0.038143054	-2.477686445
GPR85	1.347286709	6.177854773	2.929433005	0.00495079	0.038511255	-2.488008839
CXCL12	2.054857357	8.006829941	2.919706796	0.005086022	0.039221671	-2.512318816
ABI3BP	-1.663734008	9.061883281	-2.913458722	0.005174697	0.039640453	-2.527904659
HLF	1.236017697	6.370643955	2.912591574	0.005187116	0.039700548	-2.530065859
SLFN12	1.174143467	6.348787314	2.912460528	0.005188995	0.039700548	-2.530392424
LOC100507291	1.007548466	5.008419002	2.910697323	0.005214343	0.039812106	-2.534785295
IL13RA2	3.280200224	5.720903816	2.908875555	0.005240652	0.039946716	-2.539322048
AURKB	-1.244298769	4.380225444	-2.907321841	0.005263188	0.040068843	-2.543189641
SNX10	-1.042930618	8.81964508	-2.900109737	0.005368979	0.04072303	-2.561122834
SNED1	-1.247103064	8.209764616	-2.898339303	0.005395248	0.040833451	-2.565520157
CRLF1	1.268528202	10.16041496	2.897463962	0.00540828	0.040879184	-2.567693568
DBP	1.004239481	6.551087056	2.897161067	0.005412797	0.040879184	-2.568445527
LRRTM4	-1.233859726	6.848088256	-2.894799267	0.005448133	0.041029923	-2.574306895
ADAMTS6	1.310233298	5.390866828	2.894163534	0.005457681	0.041046109	-2.575884024
CADPS	-1.774657942	6.591927556	-2.893094299	0.005473774	0.041112345	-2.578536022
SMOC2	-1.404471093	5.235230302	-2.887104701	0.005564744	0.041643061	-2.593378717
COL3A1	-1.04245993	12.10478287	-2.884171734	0.005609799	0.041912242	-2.600638683
IGFBP7-AS1	1.729485093	8.505249346	2.87888962	0.005691795	0.042252159	-2.613699945
HRK	1.193668248	5.830894169	2.873682857	0.005773708	0.042768099	-2.626557812
HHATL	2.320084907	6.068731922	2.866834899	0.005883102	0.043391993	-2.64344269
LINC00643	1.002069376	4.603547356	2.866206723	0.005893233	0.043448689	-2.6449901
CSDC2	-1.363684204	6.143419785	-2.864742315	0.005916912	0.043571703	-2.648596466
OLFML1	-1.842931031	8.320792212	-2.860885426	0.005979699	0.043963888	-2.658088303
DIRAS2	1.685967943	5.667433745	2.860007671	0.005994074	0.044016966	-2.660247159
SPSB1	-1.085624804	7.400631069	-2.855775267	0.006063838	0.044335209	-2.67065004
CDKN2B	-1.155143249	3.894316904	-2.849366401	0.00617091	0.044867815	-2.686380995
NDP	2.198687295	8.340897903	2.849233173	0.006173154	0.044867815	-2.686707738
E2F7	1.605730471	7.073428928	2.847786858	0.006197566	0.044990814	-2.690254104
HLA-DMA	-1.196104979	9.207913456	-2.847719892	0.006198699	0.044990814	-2.690418272
NT5E	-1.203509759	6.322468873	-2.844885477	0.006246808	0.045225026	-2.697364306
ROPN1	1.15697133	3.058414904	2.844341848	0.006256074	0.045256603	-2.698695947
BVES	-1.230494862	7.540848898	-2.84131703	0.006307867	0.045506444	-2.706101948
CPXM2	-1.837422242	6.604326774	-2.832789958	0.006456015	0.046182636	-2.72694855
C14orf180	1.081951244	3.475665679	2.832468324	0.006461665	0.046182636	-2.727733966
ENPP5	1.355049119	9.374806281	2.831989343	0.006470088	0.046224936	-2.728903492
IL11RA	-1.094158362	9.134266257	-2.829739598	0.006509787	0.04637864	-2.73439474
ALDH1A1	1.880266661	6.333019765	2.829658519	0.006511222	0.04637864	-2.734592581
TMSB15A /// TMSB15B	-2.045992648	7.34198146	-2.829494512	0.006514126	0.04637864	-2.734992759
IL1B	-1.406098955	5.703643242	-2.829347228	0.006516734	0.04637864	-2.73535212
LOC100996724 /// LOC100996761 /// LOC101929792 /// LOC101930416 /// LOC653513 /// PDE4DIP	1.123556412	5.328351494	2.82169319	0.006653625	0.047116651	-2.754008346
CNKSR3	-1.232869425	7.048433952	-2.821063978	0.006664995	0.047179066	-2.755540352
FOXM1	-1.430486008	3.783205585	-2.819068102	0.006701182	0.047380696	-2.760398247
IL1R2	-1.401691612	5.285225805	-2.817165293	0.006735851	0.047589352	-2.765027255
SCNN1B	-1.309979566	3.669189903	-2.806941808	0.006924971	0.04864614	-2.789858619
LUZP2	1.18528372	5.960100405	2.797082309	0.007111989	0.049732718	-2.813742605
FOS	-1.390178824	10.94631007	-2.796872843	0.007116012	0.049742004	-2.814249346
TP53TG3 /// TP53TG3B /// TP53TG3C /// TP53TG3D	1.817742272	4.054813638	2.794079743	0.007169861	0.050042596	-2.821003744
HJURP	-1.096995033	4.716658668	-2.789286466	0.00726315	0.050445676	-2.832583382
RRM2	-1.495909743	7.869384665	-2.780434403	0.007438379	0.051181149	-2.853929417
LINC01116	-1.482362641	3.976705609	-2.77851059	0.007476973	0.051389221	-2.858561858
GRHL1	1.096427256	4.426749027	2.775766265	0.007532347	0.051712029	-2.865165917
KIF20A	-1.36625965	4.934056582	-2.770828355	0.007632935	0.052208373	-2.877036459
BUB1	-1.389251487	4.81578254	-2.769661201	0.007656891	0.052314057	-2.879839947
LDLR	-1.415844514	7.959329137	-2.766859346	0.007714682	0.052611507	-2.886566369
CD4	-1.142763496	8.032915519	-2.764616845	0.007761225	0.052870298	-2.891946287
SLC23A1	1.014781434	2.799256108	2.762048547	0.007814847	0.053116864	-2.89810381
GPD1L	-1.005432446	8.622130311	-2.748253817	0.008108739	0.054672515	-2.931103567
PRO2852	-1.036964691	5.809215161	-2.747797117	0.008118641	0.054699305	-2.932193969
TCERG1L	1.157916955	2.634286053	2.74408759	0.008199478	0.055063018	-2.941045676
BST2	-1.215150112	7.108506107	-2.738415495	0.008324516	0.055740428	-2.95456313
MAEL	1.202164402	4.816938152	2.737397318	0.008347146	0.055851425	-2.956987375
FOXF2	-1.219789124	6.086826655	-2.736073226	0.008376659	0.056008287	-2.960138978
AURKA	-1.058760917	5.878645737	-2.727845518	0.008562212	0.056980548	-2.979696874
ZNF300	-1.119846631	5.928461912	-2.727132174	0.008578476	0.057047638	-2.98139046
MKI67	-1.377115944	4.980417564	-2.726906294	0.008583632	0.057061363	-2.981926663
DCX	-1.400213403	4.885929733	-2.717448513	0.008802086	0.058065196	-3.004347898
MICAL2	-1.372121677	7.03210266	-2.712450402	0.008919582	0.0585835	-3.016173012
SERPINI1	1.260004986	9.354245244	2.709149697	0.008997963	0.058924203	-3.023973191
SOX21-AS1	1.085304064	3.529407301	2.705244294	0.009091519	0.05932634	-3.033193108
FXYD5	-1.027350737	6.112417218	-2.704561771	0.00910796	0.05941262	-3.034803383
CDCA5	-1.004479009	4.200902419	-2.692321829	0.009407481	0.060807577	-3.063628808
PCDH10	1.093381633	8.450039216	2.689314062	0.009482453	0.061142271	-3.070697013
LOC100129129	1.105781691	6.98734415	2.68741872	0.009529977	0.061384358	-3.075147959
GDA	1.533223364	9.634128378	2.687114159	0.009537633	0.061395008	-3.075862954
MS4A4A	-1.587805399	7.091507574	-2.68661746	0.009550133	0.061449844	-3.077028889
TPX2	-1.442965939	6.727484927	-2.684547709	0.00960238	0.061699974	-3.081885587
ST6GALNAC2	1.064049054	7.940619524	2.673423678	0.009887701	0.063265362	-3.10793951
FCGR1A /// FCGR1B /// FCGR1C	-1.506708236	6.225518851	-2.673395356	0.009888437	0.063265362	-3.108005739
HOXA1	-1.248422523	4.297618574	-2.669062648	0.010001659	0.063821098	-3.118131134
KIAA0226L	-1.026263957	5.999065755	-2.668237164	0.010023365	0.063915971	-3.120058844
OLIG3	-2.043746412	4.816602683	-2.667562468	0.010041137	0.063998096	-3.121634089
SPINK1	-1.065284484	3.391047044	-2.665447196	0.010097045	0.06420774	-3.126570744
SRPX2	-1.257697336	5.068223445	-2.660254762	0.010235492	0.064886901	-3.138676259
ALDOC	1.054332371	10.62438875	2.657076248	0.010321096	0.065294999	-3.146077677
SPOCK1	-1.573478684	7.559098886	-2.650722444	0.010494184	0.066185804	-3.160852731
THNSL2	-1.44898557	7.180588385	-2.646252819	0.010617528	0.066758387	-3.171230122
BANK1	1.204554484	3.762448792	2.636484486	0.010891722	0.067949908	-3.193863121
GCH1	-1.253655733	7.058142356	-2.636102136	0.010902584	0.067994691	-3.19474771
CD14	-1.194253997	9.389963973	-2.635933758	0.010907371	0.068001563	-3.195137233
GPNMB	-1.320817079	8.566932192	-2.634516392	0.010947742	0.06817956	-3.198415376
FBLN2	-1.347847651	6.62293601	-2.634203364	0.010956676	0.068193761	-3.199139178
FMO3	1.910453564	6.984837522	2.633167185	0.010986298	0.068355071	-3.201534623
LOC101060391	1.398198277	3.905740807	2.632397771	0.011008341	0.068446065	-3.203312891
LOC100506403 /// LOC101928269 /// RUNX1	-1.08317824	7.324610683	-2.630519548	0.011062319	0.06864292	-3.207652156
IRX2	1.29039217	8.605897747	2.63028619	0.011069043	0.068661552	-3.208191118
BRIP1	-1.083263032	4.027746208	-2.629918663	0.011079639	0.068704189	-3.209039882
CDKN3	-1.263999147	6.05768469	-2.629476464	0.011092401	0.068735731	-3.210060971
RGS20	-1.046186509	7.195778576	-2.628041271	0.011133913	0.068924935	-3.213374088
SEZ6L	-1.594186202	5.883719709	-2.626124746	0.011189568	0.069199331	-3.217796186
DLX6	-1.21380428	4.639633128	-2.621533107	0.011323942	0.069703811	-3.228380617
BIRC5	-1.581649113	5.024570184	-2.621263152	0.011331888	0.069729462	-3.229002462
IGLC1 /// IGLJ3 /// IGLV2-14 /// IGLV@	-1.617070548	4.042460355	-2.618032722	0.011427367	0.070129909	-3.236439964
LUM	-1.480541646	9.315621653	-2.614599769	0.011529637	0.070523007	-3.244335999
SYT4	1.327705822	6.259978264	2.613388828	0.01156591	0.070674602	-3.247119343
LOXL1	-1.184473375	6.85527531	-2.606799925	0.011765107	0.071395356	-3.26224649
PDE1A	1.100399646	3.479145328	2.602107748	0.011908862	0.072030857	-3.27300106
TFPI	-1.26081373	7.341805528	-2.596969104	0.012068131	0.072742606	-3.284761764
COL6A2	-1.117686209	11.59393349	-2.596958778	0.012068453	0.072742606	-3.284785379
TNFRSF11B	-1.03522595	11.84003502	-2.595615686	0.012110401	0.072891499	-3.287856314
IGSF11	1.31180238	8.795529135	2.594513143	0.012144935	0.073051705	-3.29037632
KIAA1456 /// LOC101927137	1.040909136	7.591452335	2.59282298	0.012198049	0.073316769	-3.294237802
MELK	-1.171041775	7.107551948	-2.592735137	0.012200815	0.073316769	-3.294438442
RNF208	-1.016990504	3.233869301	-2.592148222	0.012219312	0.073348984	-3.295778862
KIF2C	-1.281718975	4.268515807	-2.590743366	0.012263691	0.073526368	-3.29898638
IGJ	-1.691149494	5.302837945	-2.586615025	0.012394955	0.074048724	-3.308404263
SOX11	-1.089292929	9.194716561	-2.586485874	0.012399082	0.074049407	-3.308698706
UBE2C	-1.363526727	7.940478625	-2.580112053	0.012604318	0.074935594	-3.323215717
ANXA3	1.262154273	3.609275946	2.576032173	0.012737306	0.075476787	-3.332493456
WHSC1L1	-1.156386584	8.72691462	-2.570404792	0.012922832	0.076239749	-3.345271531
NNAT	1.436532294	9.900263203	2.569757506	0.012944328	0.076342166	-3.346739927
SH3GL2	1.72967353	5.09227586	2.56391513	0.013139833	0.077150007	-3.359980594
IGKC	-1.33058552	5.018620709	-2.561150331	0.013233283	0.077378648	-3.36623832
STARD4	-1.060278851	6.91325514	-2.557784481	0.013347865	0.077867522	-3.373849342
FOLR2	-1.048865751	6.434213025	-2.557608548	0.013353879	0.077867522	-3.374246954
MMP2	-1.007417323	7.513955853	-2.55482677	0.013449295	0.078269723	-3.380531016
COL13A1	-1.153459001	5.282509734	-2.552451819	0.013531247	0.078589819	-3.385891831
CDH4	-1.069527921	8.174559164	-2.549564109	0.013631502	0.079006202	-3.392404818
PGR	1.358870401	4.387235997	2.543855568	0.013831678	0.079779949	-3.40526301
CPXM1	-1.43592821	6.71624823	-2.541739586	0.013906552	0.080022301	-3.410023425
KCNE1	1.670211341	4.616808122	2.538018933	0.0140391	0.080508741	-3.418386426
SLPI	-1.969805453	5.921796696	-2.537612199	0.014053659	0.080534912	-3.419300071
CCR1	-1.258866839	6.324916056	-2.531176297	0.014285863	0.081543863	-3.433741739
GPR17	2.164429556	4.599067396	2.530212341	0.01432094	0.081657019	-3.435902308
HAMP	-1.318015809	7.533682594	-2.526441421	0.014458909	0.082226411	-3.444348086
PPP4R4	-1.032008804	7.327863239	-2.521140323	0.014654901	0.083212781	-3.456204308
EFHB	1.279644661	7.348732754	2.520287592	0.014686652	0.083326954	-3.458109668
NETO1	-1.366855592	4.771144827	-2.504693518	0.01527838	0.085259093	-3.492863974
NEUROD1	1.346978727	3.172252479	2.50193708	0.015385191	0.08573191	-3.498989549
CASC5	-1.220427433	5.077797182	-2.501405938	0.01540585	0.085813328	-3.500169284
LRRC55	-1.088455853	8.229159912	-2.500860693	0.015427084	0.085879759	-3.501380138
WDR72	2.12310228	5.792524549	2.496579406	0.015594733	0.08654347	-3.510880583
FLRT3	1.034758728	8.588648584	2.492175585	0.015768898	0.087099442	-3.520639538
PLCB1	-1.013351635	8.856849475	-2.491115302	0.015811092	0.087280254	-3.522987113
BZRAP1-AS1	1.063640584	5.282505582	2.490194435	0.015847821	0.087352356	-3.525025367
AIM2	1.00687325	5.570860568	2.489243667	0.015885823	0.087509548	-3.527129182
TSPYL5	1.050464353	9.430059933	2.477063337	0.016380012	0.089563477	-3.554025009
MRGPRF	-1.079494284	3.954454808	-2.475367058	0.016449924	0.089821344	-3.557762342
CHL1	1.062237021	9.345883153	2.474737475	0.016475941	0.089848411	-3.559148955
FAM201A	1.021569224	4.09039556	2.472682186	0.016561133	0.090150605	-3.563673646
NUF2	-1.347300275	6.042673553	-2.467904977	0.016760686	0.090910979	-3.574179092
HSD17B6	1.108595361	5.483734046	2.466802125	0.016807062	0.09100866	-3.576602059
ASGR1	-1.037676431	4.16271019	-2.446778711	0.017669424	0.094571252	-3.620443801
DLGAP5	-1.337176456	5.386700385	-2.441681889	0.017895202	0.095334312	-3.631557998
BUB1B	-1.206244607	6.362123431	-2.430890499	0.018381829	0.097058161	-3.655028825
LPPR4	1.157220903	4.905977486	2.413232206	0.019203828	0.100137733	-3.693255556
CKAP2 /// DKFZp667J0810 /// IGLC1 /// IGLJ2 /// IGLJ2 /// IGLJ3 /// IGLJ3 /// IGLJ3 /// IGLV1-36 /// IGLV1-36 /// IGLV1-44 /// IGLV1-50 /// IGLV1-50 /// IGLV@	-1.484827322	4.285994711	-2.412908774	0.019219187	0.100189511	-3.693953641
DLX5	-1.224304831	2.469457086	-2.411259141	0.019297696	0.100374738	-3.697512989
CDH23 /// LOC100653137	1.152859773	5.770841734	2.408915511	0.019409728	0.100760318	-3.702566389
CDC20	-1.414407508	5.573921033	-2.406377901	0.019531692	0.101047895	-3.70803361
ADORA2B	-1.197861288	6.330655095	-2.403448551	0.019673339	0.10152455	-3.714339077
MYLK3	1.456290841	8.859194367	2.402577014	0.019715659	0.101629264	-3.71621388
TPRG1	1.014324321	3.760074597	2.400291024	0.01982705	0.101955523	-3.721128789
ASPM	-1.537294325	6.768689104	-2.39178915	0.020246301	0.103411359	-3.739374917
FAIM2	1.330750665	6.60439347	2.383759841	0.020649528	0.104848723	-3.75655901
PGAM2	1.06546624	9.297044575	2.383044431	0.020685802	0.104928654	-3.758087851
AMIGO2	-1.300191683	10.63065268	-2.379301306	0.020876527	0.105723222	-3.76608093
CNTN5	1.002630104	5.598829259	2.378648385	0.020909956	0.105838662	-3.76747414
HMMR	-1.053473618	5.386650188	-2.377802811	0.02095332	0.105879674	-3.769277979
KRT5	1.297129549	2.700169323	2.376043229	0.021043816	0.106158691	-3.773029985
MYO3A	1.045314981	5.850698634	2.37083312	0.021313831	0.10667899	-3.784126495
CHGB	1.364666386	5.558708176	2.370312008	0.021341008	0.106728172	-3.78523528
RNASE1	-1.088974995	8.316022722	-2.367966879	0.021463693	0.107051618	-3.790222639
EGFLAM	1.183716347	3.485894779	2.361719226	0.021793624	0.108374975	-3.803489964
HOXD3 /// HOXD4 /// LOC401021	-1.523477324	5.034902107	-2.341110274	0.022914344	0.112495272	-3.847053134
FPR3	-1.064134057	3.513996618	-2.338680954	0.023049785	0.112917635	-3.852167812
ACSL6	1.055366042	8.535975984	2.32479946	0.023837506	0.11559672	-3.881310986
DTL	-1.346688592	6.516390941	-2.322696376	0.023958919	0.115901123	-3.885713935
LRRC2	-1.33774804	7.645761086	-2.317615199	0.024254536	0.116804071	-3.896338321
ENDOU	1.188270979	4.845520077	2.315169576	0.024397974	0.117264814	-3.901445181
AMFR	1.359245117	8.923277151	2.312406428	0.024560944	0.11777751	-3.907209795
MSX2	-1.302742855	5.377326613	-2.309173591	0.024752846	0.118339123	-3.91394716
ELAVL2	1.223526386	5.383472027	2.307843849	0.024832166	0.118595443	-3.916716161
C1QA	-1.025617003	9.352828628	-2.304307785	0.025044197	0.119360955	-3.92407318
SLC27A6	1.345977874	7.492457898	2.299136895	0.025357157	0.120448126	-3.934814957
MMP17	-1.135656959	4.406554444	-2.297445149	0.025460299	0.120782506	-3.938325029
TRIM14	-1.000318538	7.430644485	-2.288032784	0.026040993	0.12249821	-3.957815369
NCRNA00185 /// TTTY14	1.073057084	4.498997525	2.281871972	0.026427425	0.123654081	-3.97053714
NPTX1	-1.242788407	6.419140137	-2.271898494	0.027063802	0.125644125	-3.991072165
RARRES1	-1.258704293	4.211504953	-2.270237795	0.027171076	0.12601534	-3.994484305
SERPINF1	-1.157503609	7.436229723	-2.26399394	0.027577785	0.127580958	-4.00729481
CWH43	1.042323584	4.831767305	2.26243013	0.027680489	0.127799785	-4.010498729
BMP4	1.123457029	4.337069319	2.258724582	0.027925206	0.128575788	-4.018083337
TRIP13	-1.062275147	5.471344062	-2.256396673	0.028079922	0.129071656	-4.022842921
KIF11	-1.065905121	6.799683027	-2.256358498	0.028082465	0.129071656	-4.022920939
CASZ1	-1.168149466	4.910057658	-2.250119408	0.028500906	0.130283806	-4.035657083
SYNPR	1.307727553	3.424669577	2.239183853	0.029247655	0.132907223	-4.057910085
GPR37L1	1.0040178	8.821400507	2.228990431	0.029959252	0.134977548	-4.078572155
RIMS3	-1.013907636	6.267684976	-2.220719331	0.030547847	0.136844262	-4.095280279
TMEM190	1.119566955	2.926606008	2.219795585	0.030614213	0.136991924	-4.097143104
PYGM	1.155949299	9.283870656	2.198517208	0.032178567	0.141790458	-4.139874782
PRKCB	-1.271578624	7.382211047	-2.197791689	0.032233126	0.141930351	-4.141325749
OIP5	-1.12197107	5.003905112	-2.185927455	0.033136933	0.144598949	-4.164996413
SCG5	1.456008368	7.389198149	2.184486423	0.033248213	0.14484479	-4.16786418
FCGR3A /// FCGR3B	-1.365623631	6.269197808	-2.178871401	0.033684963	0.146126541	-4.179023449
LRRTM1	1.102769272	5.042207015	2.178592069	0.033706821	0.146165463	-4.179577965
CENPU	-1.05943952	7.926822509	-2.17775988	0.033772015	0.146332182	-4.181229636
EGR2	-1.119115958	8.054379172	-2.170061326	0.034380395	0.148026696	-4.196484176
APOD	1.288470296	9.159966101	2.163418667	0.034913044	0.149555551	-4.209610155
FCGR1B	-1.283105507	7.094795319	-2.153990196	0.035681505	0.15168544	-4.228183041
DLEC1	1.021712987	6.217822321	2.144586725	0.036462656	0.154012783	-4.246638888
SYNGR3	-1.025709508	5.477751395	-2.131941514	0.037536685	0.157217881	-4.271350172
TNFSF13B	-1.020485365	5.58590363	-2.129500327	0.037747185	0.157670113	-4.27610658
CA3	1.661796781	8.880417429	2.125941222	0.038055932	0.158600759	-4.283032915
TSTD1	-1.724658773	10.26925021	-2.125360931	0.03810648	0.158640094	-4.284161288
MS4A6A	-1.041429634	7.891273191	-2.125240825	0.038116949	0.158640094	-4.284394801
KIAA0101	-1.106291961	7.889194368	-2.121271956	0.038464328	0.159581992	-4.292104913
DPYD	-1.0408852	9.288095057	-2.111971202	0.039289235	0.161876209	-4.310125362
RALYL	1.366240387	4.49037554	2.103634364	0.040041727	0.164243171	-4.326221347
CHODL	-1.296780553	8.110215815	-2.101605409	0.040226752	0.164864104	-4.330130518
LGR6	1.068131207	7.306283581	2.099477006	0.040421647	0.165397135	-4.334227866
EIF1AY	1.547144491	8.151215159	2.095277269	0.040808626	0.166280058	-4.342302391
IFI35	-1.168514708	7.056928916	-2.087048642	0.041576203	0.168192562	-4.358083253
RAMP3	-1.397958257	4.942869405	-2.074572677	0.042763933	0.171555155	-4.381909166
MAPK15	1.050780479	4.451951617	2.074319599	0.042788328	0.171555155	-4.382391223
ATF6B /// TNXB	1.060731225	4.366339077	2.071293977	0.04308092	0.172342357	-4.388150512
SNAP25	1.436208521	7.201783148	2.064408474	0.043753264	0.174314063	-4.401230457
GABRD	1.037328198	3.226286519	2.047244975	0.045468985	0.178833046	-4.433673344
UNC5C	-1.16779187	3.831849953	-2.04235799	0.04596804	0.179942926	-4.44286859
FKBP8	-1.000521582	6.845891181	-2.040622097	0.046146446	0.180382656	-4.446130294
C8orf46	1.006876967	6.458115414	2.040174162	0.04619258	0.180524749	-4.446971569
TOP2A	-1.313923045	8.427546687	-2.033563352	0.046878091	0.182060061	-4.459369099
AKR1C2 /// LOC101930400	1.034263091	8.387945907	2.033531618	0.046881403	0.182060061	-4.459428529
RNF128	1.090310722	4.946013195	2.030087114	0.047242078	0.183056288	-4.465874433
PLA2G2A	-1.107673564	3.564829532	-2.029615773	0.047291618	0.183150907	-4.466755753
