# Supplementary material for: Identification of key methylation differentially expressed genes in posterior fossa ependymoma based on epigenomic and transcriptome analysis
Source: J Transl Med. 2021 Apr 26;19:174. doi: 10.1186/s12967-021-02834-1 (PMC8077736; doi:10.1186/s12967-021-02834-1)
Supplement: Supplementary file 2 — Additional file 2: Table S2.The list of DMGs between the two EPN-PF subtypes [file 12967_2021_2834_MOESM2_ESM.txt]

	logFC	AveExpr	t	P.Value	adj.P.Val	B	A_AVG	B_AVG	deltaBeta	CHR	MAPINFO	Strand	Type	gene	feature	cgi	feat.cgi	UCSC_CpG_Islands_Name	DHS	Enhancer	Phantom	Probe_SNPs	Probe_SNPs_10
cg05825244	-0.781726065891473	0.733291818181818	-34.8804185497585	1.02792096925352e-38	4.10255593880711e-33	76.2348380212877	0.90385023255814	0.122124166666667	-0.781726065891473	20	2730488	F	I	EBF4	Body	island	Body-island	chr20:2729997-2730797	NA	NA
cg25682097	-0.724393494906902	0.60402530994827	-31.4629280945812	2.08157236703839e-36	4.15390255276714e-31	71.4419058917808	0.762074799746139	0.0376813048392377	-0.724393494906901	14	105954118	F	II	CRIP1	Body	island	Body-island	chr14:105952603-105954296	NA	NA
cg07075026	-0.748989496124031	0.710755272727273	-28.104881553252	6.53363466415869e-34	8.69217332693902e-29	66.1437629947168	0.874171162790698	0.125181666666667	-0.748989496124031	17	47091521	F	I	IGF2BP1	Body	island	Body-island	chr17:47091037-47091567	TRUE	NA
cg23703963	-0.693446899224806	0.566232727272727	-27.6152978039577	1.58821020813664e-33	1.58468438147457e-28	65.316204807016	0.71753023255814	0.0240833333333333	-0.693446899224806	14	105953300	R	I	CRIP1	1stExon	island	1stExon-island	chr14:105952603-105954296	NA	NA
cg25774643	-0.722299166666667	0.683637454545455	-25.6348619170525	6.67361256823468e-32	5.32703771866656e-27	61.809804664539	0.84123	0.118930833333333	-0.722299166666667	11	627175	R	I	SCT	TSS200	island	TSS200-island	chr11:626728-628037	NA	NA
cg07065217	-0.631281068706533	0.610128753756683	-25.3102337298789	1.26082650597217e-31	8.38684980752611e-27	61.2094678468999	0.747862805110836	0.116581736404303	-0.631281068706533	14	105953092	F	II	CRIP1	TSS200	island	TSS200-island	chr14:105952603-105954296	NA	NA
cg26263234	-0.737070503875969	0.628333454545455	-24.6050581485566	5.1442524352874e-31	2.93304696850346e-26	59.8791329232488	0.789148837209302	0.0520783333333333	-0.737070503875969	3	26666060	R	I	LRRC3B	5'UTR	island	5'UTR-island	chr3:26665950-26666164	NA	NA
cg04411625	-0.727576687144328	0.579144011955976	-24.3568148666229	8.50749243780239e-31	3.91987150909274e-26	59.4020498494677	0.73788801642383	0.0103113292795017	-0.727576687144328	14	105953462	R	II	CRIP1	5'UTR	island	5'UTR-island	chr14:105952603-105954296	NA	NA
cg24263062	-0.605506162790697	0.728230727272727	-24.3214017503953	9.14366896469689e-31	3.91987150909274e-26	59.3336125913355	0.860341162790698	0.254835	-0.605506162790698	20	2730191	F	I	EBF4	Body	island	Body-island	chr20:2729997-2730797	NA	NA
cg07162000	0.700486143410853	0.266306363636364	24.2863278173213	9.8214824638015e-31	3.91987150909274e-26	59.2657369653332	0.113473023255814	0.813959166666667	0.700486143410853	10	1774873	R	I	ADARB2	Body	shelf	Body-shelf	chr10:1778784-1780018	NA	NA			rs79425528
cg20966754	-0.704090717054264	0.741935090909091	-23.8246055879382	2.53828122487277e-30	9.20962269292202e-26	58.3634076880098	0.89555488372093	0.191464166666667	-0.704090717054264	17	47091339	R	I	IGF2BP1	Body	island	Body-island	chr17:47091037-47091567	TRUE	NA
cg01734062	-0.672448104799946	0.693635391241724	-23.1163607451302	1.1223460639375e-29	3.73284818558521e-25	56.9467817249938	0.840351341379894	0.167903236579948	-0.672448104799945	17	48351821	F	II	TMEM92	1stExon	shore	1stExon-shore	chr17:48350422-48350832	TRUE	TRUE
cg11829253	-0.657953177557548	0.731054380752547	-22.6400795995184	3.11504950248131e-29	9.56348951564861e-25	55.9712686296209	0.874607801310558	0.216654623753009	-0.657953177557549	15	77320787	F	II	PSTPIP1	Body	shore	Body-shore	chr15:77320150-77320456	TRUE	TRUE
cg12760869	-0.51056746124031	0.602035090909091	-22.042344789255	1.15002459485453e-28	3.27849011501129e-24	54.7200700747207	0.713431627906977	0.202864166666667	-0.51056746124031	12	49727110	R	I	C1QL4	Body	island	Body-island	chr12:49726591-49727114	NA	NA
cg04370442	-0.703086976744186	0.724646181818182	-21.837584718941	1.81081090172007e-28	4.5336297231113e-24	54.2843943109089	0.878046976744186	0.17496	-0.703086976744186	16	58019866	F	I	TEPP	Body	island	Body-island	chr16:58019663-58020012	NA	NA
cg16918905	-0.61668015503876	0.614545090909091	-21.8359312743687	1.81748670974014e-28	4.5336297231113e-24	54.2808613088571	0.749093488372093	0.132413333333333	-0.61668015503876	2	220361609	R	I		IGR	island	IGR-island	chr2:220361462-220363254	NA	TRUE
cg12230728	-0.586080639534884	0.560936	-21.8062315603499	1.94175364076435e-28	4.55868928866319e-24	54.2173595115741	0.688808139534884	0.1027275	-0.586080639534884	12	58021569	R	I	B4GALNT1	Body	island	Body-island	chr12:58021294-58022037	NA	TRUE
cg23501406	-0.552650600775194	0.519721454545454	-21.7701726354711	2.10430731604848e-28	4.6658572306819e-24	54.1401567346426	0.64029976744186	0.0876491666666667	-0.552650600775194	11	637035	F	I	DRD4	TSS1500	island	TSS1500-island	chr11:636906-640628	NA	NA
cg00508975	-0.570600211690234	0.560765346282644	-21.540457520491	3.52068885371495e-28	7.39552194623095e-24	53.645635058358	0.68525993792415	0.114659726233916	-0.570600211690234	3	26666151	R	II	LRRC3B	5'UTR	island	5'UTR-island	chr3:26665950-26666164	NA	NA
cg15396367	-0.770904014189451	0.642789200703633	-21.2020879868491	7.57436803286343e-28	1.5115105871661e-23	52.9086120051273	0.81098644016315	0.0400824259736991	-0.77090401418945	9	139972779	F	II	UAP1L1	Body	island	Body-island	chr9:139971499-139973965	NA	NA
cg10369665	0.701814458702566	0.314973089757297	21.0598693398511	1.04820094605614e-27	1.99214083801124e-23	52.5957384793702	0.161849935131283	0.863664393833849	0.701814458702566	7	82071752	F	II	CACNA2D1	Body	shore	Body-shore	chr7:82072021-82073520	NA	NA		rs73390086
cg25392692	-0.677796670076029	0.70039603319617	-20.6958081596419	2.42705811150542e-27	4.40303644090522e-23	51.7863284629717	0.84827894303094	0.170482272954911	-0.677796670076029	12	58021309	R	II	B4GALNT1	Body	island	Body-island	chr12:58021294-58022037	NA	TRUE
cg09554406	-0.696711258635656	0.756558435959556	-20.6113033733118	2.95416690585334e-27	5.04218733035052e-23	51.5966834529605	0.908568165116427	0.211856906480771	-0.696711258635656	19	49714044	R	II	TRPM4	Body	island	Body-island	chr19:49713495-49714119	NA	TRUE
cg10713515	0.720030341626854	0.256100511104063	20.6001357038123	3.03204353485769e-27	5.04218733035052e-23	51.5715707944457	0.0990029820218401	0.819033323648693	0.720030341626853	10	22603999	F	II	COMMD3	TSS1500	shore	TSS1500-shore	chr10:22604907-22605632	NA	NA
cg19510626	0.621163617022325	0.30428871442254	20.1488398112778	8.75839254128305e-27	1.39823182557462e-22	50.5468224411048	0.168762107072215	0.78992572409454	0.621163617022325	1	113934971	F	II	MAGI3	Body	shore	Body-shore	chr1:113932580-113934070	NA	NA
cg24942416	-0.548415271317829	0.782644363636364	-20.082829046964	1.02441409025372e-26	1.57252290918978e-22	50.3952929264135	0.902298604651163	0.353883333333333	-0.548415271317829	11	124621829	F	I	VSIG2	Body	opensea	Body-opensea		NA	TRUE
cg01603973	-0.676814256908002	0.647854474595685	-19.9018866280477	1.5772318376891e-26	2.33145241927324e-22	49.9777591281176	0.795523039739249	0.118708782831247	-0.676814256908002	17	33672921	R	II		IGR	opensea	IGR-opensea		TRUE	TRUE
cg00944421	-0.638340251937984	0.797960181818182	-19.7794111323428	2.11590856111837e-26	2.98347632110399e-22	49.6933184879635	0.937234418604651	0.298894166666667	-0.638340251937984	16	68269483	F	I	ESRP2	Body	island	Body-island	chr16:68269010-68272143	NA	NA
cg05799507	-0.699185445736434	0.693046727272727	-19.7693309274453	2.16783292188698e-26	2.98347632110399e-22	49.6698420095199	0.845596279069767	0.146410833333333	-0.699185445736434	16	56677223	R	I	MT1DP	TSS1500	island	TSS1500-island	chr16:56677120-56677598	TRUE	NA
cg02555243	0.773344531382965	0.303669408005543	19.7419845299942	2.31531513231898e-26	3.08023351030031e-22	49.606102467027	0.134939692067442	0.908284223450407	0.773344531382965	12	24097128	R	II	SOX5	5'UTR	opensea	5'UTR-opensea		NA	TRUE
cg08831077	0.572194476744186	0.439415454545455	19.6486060629081	2.90030246162024e-26	3.73401779374895e-22	49.3878947621985	0.314573023255814	0.8867675	0.572194476744186	3	11178745	R	I	HRH1	TSS200	opensea	TSS200-opensea		TRUE	TRUE
cg11611856	-0.620359865705477	0.755801457203973	-19.5995147813775	3.26601579130841e-26	4.07345654531463e-22	49.2728296676473	0.891152700630622	0.270792834925145	-0.620359865705477	9	139973337	R	II	UAP1L1	Body	island	Body-island	chr9:139971499-139973965	NA	NA
cg10292584	0.627934496124031	0.255982727272727	19.4619675564908	4.56087148589477e-26	5.51605618326798e-22	48.9491479641067	0.118978837209302	0.746913333333333	0.627934496124031	10	1772472	R	I	ADARB2	Body	opensea	Body-opensea		NA	TRUE
cg04275695	0.671426014220985	0.288283105436646	19.3443166129701	6.07735549488626e-26	7.13395737139719e-22	48.6707757242822	0.14179015687934	0.813216171100325	0.671426014220985	6	149806273	F	II	ZC3H12D	TSS200	opensea	TSS200-opensea		NA	NA		rs78087665
cg25324047	-0.641894903100775	0.660899272727273	-19.2943980190117	6.86724705979947e-26	7.83085916723053e-22	48.5522405311553	0.800949069767442	0.159054166666667	-0.641894903100775	10	22765840	R	I		IGR	island	IGR-island	chr10:22764708-22767050	NA	TRUE
cg06507987	-0.498635983554996	0.689134160987022	-19.2205579688181	8.23134757593989e-26	9.125637760357e-22	48.3764373524408	0.79792746648993	0.299291482934935	-0.498635983554996	1	27686768	R	II	MAP3K6	Body	shore	Body-shore	chr1:27687024-27687743	NA	NA
cg15384598	-0.69390511627907	0.617317636363636	-19.0071606092056	1.39366925281577e-25	1.49009234667163e-21	47.8652291961994	0.76871511627907	0.07481	-0.69390511627907	14	24045549	R	I	JPH4	Body	island	Body-island	chr14:24044886-24046760	NA	NA
cg25627242	0.537188372093024	0.449266363636364	18.9999671331197	1.41873732620222e-25	1.49009234667163e-21	47.8479150363411	0.332061627906977	0.86925	0.537188372093023	19	19652596	F	I	CILP2	Body	shore	Body-shore	chr19:19650683-19651274	NA	NA
cg12785694	0.696359463500284	0.232174039229075	18.9654794300626	1.54543650988873e-25	1.55517105211934e-21	47.7648313486062	0.0802410653744678	0.776600528874751	0.696359463500283	3	160122168	F	II	SMC4	Body	shelf	Body-shelf	chr3:160117012-160118878	NA	NA
cg17951138	-0.585318100775194	0.642764	-18.9537056992241	1.59127415954484e-25	1.55517105211934e-21	47.7364392669547	0.77046976744186	0.185151666666667	-0.585318100775194	5	92908392	F	I	FLJ42709	Body	island	Body-island	chr5:92906239-92908875	TRUE	NA
cg18225577	-0.634642887596899	0.779886181818182	-18.9521087292772	1.59759699374844e-25	1.55517105211934e-21	47.7325871038899	0.918353720930233	0.283710833333333	-0.634642887596899	19	49713901	R	I	TRPM4	Body	island	Body-island	chr19:49713495-49714119	NA	TRUE
cg08355260	-0.681093875968993	0.660944909090909	-18.8989839694622	1.82314117092447e-25	1.73247028335716e-21	47.6042902871858	0.809547209302326	0.128453333333333	-0.681093875968992	2	74729429	F	I	LOC151534	TSS1500	island	TSS1500-island	chr2:74729399-74731166	NA	NA		rs78659009
cg15861585	-0.605941065891473	0.558874909090909	-18.7638669697382	2.55406842238203e-25	2.37060315393892e-21	47.2766567250659	0.69108023255814	0.0851391666666667	-0.605941065891473	11	637038	F	I	DRD4	TSS1500	island	TSS1500-island	chr11:636906-640628	NA	NA
cg01730970	-0.747009693193006	0.620587669288348	-18.6061935458678	3.79381026832121e-25	3.4412618268414e-21	46.891907916643	0.78357160234864	0.036561909155634	-0.747009693193006	1	27687074	F	II	MAP3K6	Body	island	Body-island	chr1:27687024-27687743	TRUE	NA
cg01723148	-0.645197416271679	0.716087138837065	-18.5287543796982	4.6117619473152e-25	4.09024340959303e-21	46.7019826243504	0.856857484205432	0.211660067933753	-0.645197416271679	12	58021295	R	II	B4GALNT1	Body	island	Body-island	chr12:58021294-58022037	NA	TRUE
cg01295339	-0.645818527131783	0.603016	-18.4634492372192	5.43969417024585e-25	4.71966786885905e-21	46.5413220504869	0.743921860465116	0.0981033333333333	-0.645818527131783	2	74729710	R	I	LBX2	Body	island	Body-island	chr2:74729399-74731166	NA	NA	high-CpG:74583130-74584135
cg25156118	-0.471110584605376	0.823809237146881	-18.4337312814019	5.86499267729269e-25	4.98040203706306e-21	46.4680609676887	0.926597001060782	0.455486416455405	-0.471110584605376	19	39799137	F	II	LRFN1	Body	island	Body-island	chr19:39797786-39799250	NA	NA		rs68005042
cg17128947	-0.721945755813953	0.676477818181818	-18.2971236642889	8.29942419380547e-25	6.90083289341269e-21	46.1300787958513	0.833993255813953	0.1120475	-0.721945755813953	4	779480	R	I	CPLX1	3'UTR	island	3'UTR-island	chr4:778661-780592	NA	NA
cg07733851	0.711467786698573	0.266482016871173	18.2637805161973	9.0359728894497e-25	7.35992900378378e-21	46.0472799727917	0.111252681591485	0.822720468290058	0.711467786698573	5	142781498	R	II	NR3C1	5'UTR	shore	5'UTR-shore	chr5:142782071-142785071	NA	NA
cg01862418	-0.70003198221654	0.56180634622596	-18.2544111226188	9.2546539282182e-25	7.38728687719804e-21	46.0239920237616	0.714540596891387	0.0145086146748474	-0.70003198221654	14	105953145	R	II	CRIP1	TSS200	island	TSS200-island	chr14:105952603-105954296	NA	NA
cg00754426	0.607894494469829	0.243190140378788	18.2149594703696	1.02360380310345e-24	8.01044237380833e-21	45.9258296808883	0.110558614312643	0.718453108782472	0.607894494469829	20	37100437	R	II	RALGAPB	TSS1500	shore	TSS1500-shore	chr20:37101171-37101742	NA	NA
cg08726248	-0.479630639534884	0.451821454545455	-18.173912243531	1.13696473238463e-24	8.7264666975287e-21	45.8235187246701	0.556468139534884	0.0768375	-0.479630639534884	11	637032	F	I	DRD4	TSS1500	island	TSS1500-island	chr11:636906-640628	NA	NA
cg14086013	-0.46234511627907	0.704769818181818	-18.1599740348876	1.17829295360719e-24	8.87303504339763e-21	45.7887360002748	0.80564511627907	0.3433	-0.46234511627907	6	41604740	F	I	MDFI	TSS1500	island	TSS1500-island	chr6:41604583-41606663	TRUE	NA	high-CpG:41712530-41712918
cg04850731	-0.627074282945737	0.600748909090909	-18.1419638586787	1.2339637793316e-24	9.12018059067768e-21	45.7437605133229	0.73756511627907	0.110490833333333	-0.627074282945736	12	57618943	R	I	NXPH4	Body	island	Body-island	chr12:57618769-57619402	NA	NA
cg10130900	-0.54170647455668	0.590072203329151	-18.1192663296713	1.30794682592246e-24	9.49122315613754e-21	45.6870295111939	0.708262706868791	0.16655623231211	-0.541706474556681	16	68003410	F	II	SLC12A4	TSS1500	island	TSS1500-island	chr16:68003407-68003759	NA	NA
cg00524220	0.60159876001199	0.313364018310179	18.1076179031182	1.34764865941465e-24	9.60469199564824e-21	45.6578932952522	0.182106107034835	0.783704867046825	0.60159876001199	19	3098963	R	II	GNA11	Body	shore	Body-shore	chr19:3097564-3097793	TRUE	NA
cg19636861	0.672021639703294	0.358200228530788	18.0754506238034	1.46376286295055e-24	1.02492162062793e-20	45.5773566182526	0.211577325322797	0.883598965026091	0.672021639703294	19	2867753	F	II	ZNF556	Body	opensea	Body-opensea		TRUE	NA		rs11084964
cg25083618	-0.545283333333333	0.685949090909091	-18.0127711962332	1.72006398774583e-24	1.17875897750303e-20	45.4201032774232	0.80492	0.259636666666667	-0.545283333333333	10	94820988	F	I	CYP26C1	TSS200	island	TSS200-island	chr10:94820026-94823252	NA	NA		rs34954610
cg02973057	-0.616909980620155	0.797457272727273	-18.007735285366	1.74253792601272e-24	1.17875897750303e-20	45.4074503137554	0.932055813953488	0.315145833333333	-0.616909980620155	22	31494860	R	I	SMTN	Body	island	Body-island	chr22:31494658-31495175	TRUE	TRUE
cg09723488	-0.503133742022539	0.743102126840751	-17.9582328346883	1.97997676467543e-24	1.3170541441719e-20	45.2829253864317	0.852876761463851	0.349743019441312	-0.503133742022539	9	124987896	F	II	LHX6	Body	island	Body-island	chr9:124987743-124991086	NA	NA
cg04079760	-0.571396492248062	0.643534	-17.9197665484022	2.18698397044225e-24	1.43090417444451e-20	45.1859768496671	0.768202325581395	0.196805833333333	-0.571396492248062	16	68269694	R	I	ESRP2	Body	island	Body-island	chr16:68269010-68272143	NA	NA
cg04659689	0.574311065891473	0.180894	17.884041224187	2.39890765730546e-24	1.5442465047137e-20	45.0957909346539	0.0555897674418605	0.629900833333333	0.574311065891473	7	2903377	F	I		IGR	opensea	IGR-opensea		TRUE	TRUE
cg26777836	-0.725162328728923	0.593262861615129	-17.8671048923524	2.50654833545166e-24	1.58792622104569e-20	45.0529873652918	0.751480096974167	0.0263177682452438	-0.725162328728923	3	26665815	R	II	LRRC3B	5'UTR	shore	5'UTR-shore	chr3:26665950-26666164	NA	NA
cg22908423	0.550890717054264	0.276339454545455	17.8321245608531	2.74466242634881e-24	1.71160579735145e-20	44.9644807313125	0.15614511627907	0.707035833333333	0.550890717054264	14	101947241	R	I		IGR	opensea	IGR-opensea		NA	TRUE
cg10819350	0.599847713178295	0.360189818181818	17.7259360626826	3.61803460248375e-24	2.22154004040999e-20	44.6949760948219	0.229313953488372	0.829161666666667	0.599847713178295	19	10655686	R	I	ATG4D	Body	shore	Body-shore	chr19:10654228-10655042	NA	NA
cg14753321	0.536195833333333	0.213898181818182	17.6378750645222	4.55368812928944e-24	2.75368420705601e-20	44.4705296180687	0.09691	0.633105833333333	0.536195833333333	5	176784914	F	I	RGS14	5'UTR	opensea	5'UTR-opensea		TRUE	NA
cg24151204	0.509969573643411	0.474808181818182	17.6178399869783	4.79887281740424e-24	2.85863839985051e-20	44.4193443534097	0.363542093023256	0.873511666666667	0.509969573643411	11	66130871	F	I	SLC29A2	3'UTR	opensea	3'UTR-opensea		NA	NA
cg05886546	-0.555086356589147	0.619313272727273	-17.5611178747731	5.5682788304925e-24	3.26818661852283e-20	44.274188466801	0.740423023255814	0.185336666666667	-0.555086356589147	17	40936498	F	I	WNK4	Body	island	Body-island	chr17:40936445-40936668	NA	NA
cg12014818	-0.56360671437194	0.634083205504125	-17.4952436689581	6.62077140411194e-24	3.82960770527235e-20	44.1051594070415	0.757051943185276	0.193445228813336	-0.56360671437194	2	219744634	F	II	WNT10A	TSS1500	shore	TSS1500-shore	chr2:219744986-219745780	NA	TRUE
cg01568973	-0.511827966951942	0.732777356292183	-17.4812442785016	6.86930838598014e-24	3.91660486935044e-20	44.0691750732033	0.844448912718062	0.332620945766119	-0.511827966951942	1	53528991	F	II	PODN	Body	shore	Body-shore	chr1:53527572-53528974	TRUE	NA
cg12977548	0.64520388008001	0.327266789781064	17.4690808236219	7.09293366708744e-24	3.98714780526564e-20	44.0378919712197	0.186495034127243	0.831698914207253	0.64520388008001	4	24579968	F	II	DHX15	Body	opensea	Body-opensea		NA	TRUE
cg24892628	0.62957265355409	0.387753429163365	17.4475889697083	7.50629399220122e-24	4.14198521070739e-20	43.9825765153272	0.250392122933382	0.879964776487472	0.62957265355409	19	1509841	R	II	ADAMTSL5	Body	shore	Body-shore	chr19:1510493-1510725	NA	NA
cg13971025	0.64140230620155	0.430774181818182	17.4440864289988	7.57594159989275e-24	4.14198521070739e-20	43.9735567906654	0.290831860465116	0.932234166666667	0.64140230620155	9	137996270	R	I	OLFM1	Body	shore	Body-shore	chr9:137997370-137997588	NA	NA
cg01517680	-0.706188546511628	0.726328545454546	-17.4250627442736	7.96585003969208e-24	4.29630586627241e-20	43.9245429418607	0.880406046511628	0.1742175	-0.706188546511628	16	49499006	R	I		IGR	island	IGR-island	chr16:49498889-49499405	NA	TRUE
cg15298719	-0.553539538313468	0.697583842617782	-17.4060625814827	8.37562876369967e-24	4.45708526285027e-20	43.8755489443816	0.818356105522539	0.26481656720907	-0.553539538313468	17	7165255	R	II	CLDN7	1stExon	island	1stExon-island	chr17:7164285-7166245	NA	NA
cg03667317	-0.651183772672886	0.563124742587234	-17.3335406977604	1.01466798025939e-23	5.30062770766217e-20	43.6881682072622	0.7052012020795	0.0540174294066142	-0.651183772672886	8	145700239	R	II	FOXH1	Body	island	Body-island	chr8:145700238-145700822	NA	NA
cg06944559	0.477532036478343	0.392296634728293	17.3305859889494	1.02264109696022e-23	5.30062770766217e-20	43.6805212586557	0.288107826769381	0.765639863247724	0.477532036478343	2	97530930	F	II	SEMA4C	Body	shore	Body-shore	chr2:97530558-97530801	NA	NA
cg19486070	0.687450058139535	0.272856545454545	17.3108095002799	1.07767014696569e-23	5.51424471404835e-20	43.6293131278662	0.122867441860465	0.8103175	0.687450058139535	7	1626153	F	I	KIAA1908	Body	opensea	Body-opensea		NA	NA
cg26010734	-0.663121162790698	0.609280181818182	-17.3012357903766	1.10538019825947e-23	5.58443673022445e-20	43.6045075569883	0.753961162790698	0.09084	-0.663121162790698	19	15344046	R	I	EPHX3	TSS200	shore	TSS200-shore	chr19:15344091-15344419	TRUE	NA
cg19744936	-0.663412829457364	0.676276545454545	-17.2963416528217	1.11982407696971e-23	5.58669033759419e-20	43.591822781309	0.821021162790698	0.157608333333333	-0.663412829457364	19	15343395	R	I	EPHX3	5'UTR	shore	5'UTR-shore	chr19:15344091-15344419	NA	NA
cg12123693	-0.623983255813954	0.805781454545455	-17.2762332151903	1.18120903326479e-23	5.82018147758488e-20	43.5396765553687	0.941923255813954	0.31794	-0.623983255813954	15	96454402	R	I		IGR	opensea	IGR-opensea		NA	TRUE			rs72765998
cg15227911	0.452930135658915	0.220511818181818	17.2661313762013	1.21332529957303e-23	5.90552057272183e-20	43.513462603907	0.121690697674419	0.574620833333333	0.452930135658915	17	7792059	F	I	CHD3	Body	shelf	Body-shelf	chr17:7788261-7789091	NA	TRUE
cg00469240	0.623373178294574	0.451732181818182	17.2015459562886	1.4407106015598e-23	6.92776975433416e-20	43.3455908377847	0.315723488372093	0.939096666666667	0.623373178294574	16	1246033	F	I	CACNA1H	Body	shore	Body-shore	chr16:1244669-1245067	NA	NA		rs35907691	rs59026203
cg15795255	-0.499841832643001	0.506128562476526	-17.1887660522707	1.49060087822915e-23	7.08234163942609e-20	43.3123166636356	0.615184962325908	0.115343129682908	-0.499841832643001	19	18721840	R	II		IGR	island	IGR-island	chr19:18721523-18721869	NA	NA
cg15587571	0.636515677300707	0.313662485762073	17.1655389564262	1.585811703572e-23	7.4460762427768e-20	43.2517940646695	0.174786337987373	0.81130201528808	0.636515677300707	2	181849325	F	II	UBE2E3	Body	shelf	Body-shelf	chr2:181844791-181845514	NA	NA
cg02948264	-0.509052639215641	0.57857453457254	-17.1037691697184	1.87019387591667e-23	8.67926532796343e-20	43.0905407496305	0.689640564946861	0.18058792573122	-0.509052639215641	12	57630259	R	II	NDUFA4L2	Body	island	Body-island	chr12:57630106-57630469	NA	TRUE
cg20148389	0.718667176216225	0.325175542351118	17.0598600957936	2.10338037287371e-23	9.64924537216522e-20	42.9756476528874	0.168375431176669	0.887042607392894	0.718667176216225	13	41053543	F	II	LOC646982	Body	opensea	Body-opensea		NA	NA
cg02092102	-0.559444412486551	0.659882531674057	-17.0065720919771	2.42645196442164e-23	1.1004842004821e-19	42.8359156540459	0.781943130762032	0.222498718275481	-0.559444412486551	7	128555896	F	II		IGR	island	IGR-island	chr7:128555329-128556650	NA	NA
cg21929875	-0.548356462535709	0.700903324615915	-16.9959334851217	2.4967581242894e-23	1.10754061766945e-19	42.8079798762692	0.820544734623706	0.272188272087998	-0.548356462535709	11	124622096	R	II	VSIG2	5'UTR	opensea	5'UTR-opensea		NA	TRUE
cg18106582	0.693952775349166	0.235433615971135	16.995821234678	2.49751086387407e-23	1.10754061766945e-19	42.8076850496994	0.0840257377131353	0.777978513062301	0.693952775349166	5	53816023	F	II	SNX18	1stExon	shore	1stExon-shore	chr5:53813379-53815306	NA	NA
cg22730004	0.712187328050406	0.312874574998323	16.9824391222908	2.58892117214458e-23	1.12146312120508e-19	42.7725264183586	0.157488248878234	0.86967557692864	0.712187328050406	1	158656718	R	II	SPTA1	TSS1500	opensea	TSS1500-opensea		NA	NA
cg20697025	0.622881511627907	0.157014909090909	16.9799651771713	2.60618858724883e-23	1.12146312120508e-19	42.7660243937959	0.021113488372093	0.643995	0.622881511627907	7	1553203	R	I		IGR	opensea	IGR-opensea		TRUE	NA
cg02291365	0.554250872093023	0.216349090909091	16.9772752019477	2.6250965422942e-23	1.12146312120508e-19	42.75895379672	0.0954216279069767	0.6496725	0.554250872093023	13	25317267	F	I		IGR	shelf	IGR-shelf	chr13:25319668-25322255	NA	NA
cg04904276	0.600530562015504	0.279693454545455	16.9749853055645	2.64130202532818e-23	1.12146312120508e-19	42.7529341479738	0.148668604651163	0.749199166666667	0.600530562015504	16	11835562	F	I	TXNDC11	Body	shore	Body-shore	chr16:11836073-11837092	NA	NA
cg20705321	0.656061918604651	0.292626363636364	16.9263596246023	3.01046231969602e-23	1.26474909193528e-19	42.624964517185	0.149485581395349	0.8055475	0.656061918604651	19	10958970	R	I	C19orf38	TSS200	opensea	TSS200-opensea		NA	NA
cg10373147	0.669976182572647	0.312579414437968	16.9224263205715	3.04252293191887e-23	1.2649035545875e-19	42.6146011658103	0.166402792785754	0.836378975358401	0.669976182572646	14	45133024	R	II		IGR	opensea	IGR-opensea		NA	TRUE
cg20956278	-0.619454904247819	0.572376986148986	-16.8994802296387	3.23659155066369e-23	1.33171394532834e-19	42.554107766403	0.707530783439419	0.0880758791915999	-0.61945490424782	22	38478457	R	II	SLC16A8	Body	island	Body-island	chr22:38476836-38478839	TRUE	TRUE
cg01885832	-0.546771122423406	0.679601256717673	-16.826646669602	3.93996441255495e-23	1.59486223644504e-19	42.3616899017663	0.798896774337325	0.25212565191392	-0.546771122423405	17	47091038	R	II	IGF2BP1	Body	island	Body-island	chr17:47091037-47091567	TRUE	NA
cg04599341	-0.486692713178294	0.662618545454545	-16.8251383913285	3.95606650283776e-23	1.59486223644504e-19	42.3576986875058	0.768806046511628	0.282113333333333	-0.486692713178295	16	2029855	F	I	NOXO1	Body	island	Body-island	chr16:2028987-2030710	NA	NA
cg04685645	0.57707985660668	0.304010214179236	16.8157400660877	4.05791736531899e-23	1.61956351550719e-19	42.3328228214607	0.178101881828687	0.755181738435367	0.57707985660668	19	1404499	F	II		IGR	shelf	IGR-shelf	chr19:1407109-1408843	NA	NA
cg08569979	0.6195953875969	0.316180727272727	16.8096728080293	4.12507899771869e-23	1.62782241429701e-19	42.3167582952409	0.180996279069767	0.800591666666667	0.619595387596899	13	41053715	F	I	LOC646982	Body	opensea	Body-opensea		NA	NA
cg14856585	0.450985317927474	0.193173890023263	16.8065413803285	4.16018276218943e-23	1.62782241429701e-19	42.3084654090334	0.0947770933845412	0.545762411312015	0.450985317927474	14	94425764	R	II		IGR	opensea	IGR-opensea		TRUE	TRUE
cg25677394	0.512684487065942	0.479046583614557	16.7736077997047	4.54826078361081e-23	1.75651205170933e-19	42.221178960844	0.367188150072897	0.879872637138838	0.512684487065941	3	11178758	R	II	HRH1	TSS200	opensea	TSS200-opensea		TRUE	TRUE
cg16899892	-0.396151490385452	0.667478191512962	-16.7712760489181	4.57709247974931e-23	1.75651205170933e-19	42.2149941436048	0.753911243960697	0.357759753575245	-0.396151490385452	1	53528971	F	II	PODN	Body	island	Body-island	chr1:53527572-53528974	TRUE	NA
cg00442430	-0.436671326218974	0.841645014667008	-16.7432527976458	4.93846299144872e-23	1.87714270613627e-19	42.140614631986	0.93691875856933	0.500247432350356	-0.436671326218974	19	49841458	F	II	CD37	Body	island	Body-island	chr19:49841187-49841628	NA	TRUE
cg18082788	0.602556763565891	0.230316	16.7220869120682	5.23050064291135e-23	1.96939204961664e-19	42.0843751544986	0.0988490697674419	0.701405833333333	0.602556763565891	6	149806339	R	I	ZC3H12D	TSS200	opensea	TSS200-opensea		NA	NA
cg10900641	0.543027170542635	0.490379818181818	16.7095673014661	5.41143181835984e-23	2.01847418307405e-19	42.0510848644223	0.371901162790698	0.914928333333333	0.543027170542636	11	1767793	R	I	HCCA2	Body	shore	Body-shore	chr11:1768979-1770712	TRUE	NA
cg26987660	-0.618547740179027	0.618662481003894	-16.6904874957317	5.69947012413472e-23	2.10622862979968e-19	42.0003153808412	0.753618351588409	0.135070611409383	-0.618547740179026	11	71952431	R	II	PHOX2A	Body	island	Body-island	chr11:71952112-71952528	NA	NA
cg22283959	0.512587895592339	0.427410469071876	16.6653315318868	6.10317860155047e-23	2.2347264385523e-19	41.9333126305026	0.315573110033547	0.828161005625886	0.512587895592338	15	96880782	F	II	NR2F2	Body	shelf	Body-shelf	chr15:96883941-96884533	NA	NA
cg01039355	0.569331763565892	0.316706909090909	16.6601189021189	6.19039824043452e-23	2.24605656594209e-19	41.9194195402377	0.192489069767442	0.761820833333333	0.569331763565891	19	2867410	R	I	ZNF556	1stExon	opensea	1stExon-opensea		TRUE	NA
cg15644671	-0.600980023513899	0.774464147585015	-16.6551648618329	6.27446360644589e-23	2.25559094155701e-19	41.906212706395	0.905587061806229	0.304607038292331	-0.600980023513899	10	94819989	R	II	CYP26C1	TSS1500	shore	TSS1500-shore	chr10:94820026-94823252	NA	NA
cg03270710	-0.601584224806202	0.599007818181818	-16.6519458960785	6.32970658497829e-23	2.25559094155701e-19	41.8976298137713	0.730262558139535	0.128678333333333	-0.601584224806202	2	74729592	R	I	LBX2	Body	island	Body-island	chr2:74729399-74731166	NA	NA
cg05977002	-0.623657635658915	0.651878545454545	-16.6324566146252	6.67488319994661e-23	2.35754511831601e-19	41.8456385597739	0.787949302325581	0.164291666666667	-0.623657635658915	5	92908051	R	I	FLJ42709	Body	island	Body-island	chr5:92906239-92908875	TRUE	NA
cg08935125	-0.61472308637825	0.708025010041982	-16.597391224883	7.34480096158786e-23	2.57140193103619e-19	41.7519827208214	0.842146410706327	0.227423324328077	-0.61472308637825	16	3068085	F	II	CLDN6	5'UTR	island	5'UTR-island	chr16:3067521-3068358	TRUE	NA
cg13518625	0.584901999671842	0.201251249208862	16.5865809043572	7.56479757648279e-23	2.62539260030017e-19	41.7230803496621	0.0736362674622778	0.65853826713412	0.584901999671842	8	29522838	F	II		IGR	opensea	IGR-opensea		TRUE	TRUE
cg15826897	-0.579505697674419	0.635063090909091	-16.5753712796213	7.79998948318601e-23	2.68368051949425e-19	41.6930958643899	0.761500697674419	0.181995	-0.579505697674419	19	15343373	R	I	EPHX3	5'UTR	shore	5'UTR-shore	chr19:15344091-15344419	NA	NA
cg11928453	0.481886027131783	0.523096909090909	16.5693546586445	7.92927295394615e-23	2.7048444335003e-19	41.6769959727898	0.417958139534884	0.899844166666667	0.481886027131783	19	3770859	R	I	RAX2	Body	island	Body-island	chr19:3770566-3770942	NA	NA
cg20266715	0.626483400917245	0.42084278540443	16.5440044400678	8.49832580858267e-23	2.87439305941953e-19	41.6091143695566	0.284155497931577	0.910638898848822	0.626483400917245	1	223888869	F	II	CAPN2	TSS1500	opensea	TSS1500-opensea		TRUE	NA
cg25592799	0.645144440581845	0.349146563238423	16.5375507569602	8.64970421604343e-23	2.9010090328349e-19	41.5918208948479	0.208387776202384	0.853532216784229	0.645144440581845	6	31673822	R	II	LY6G6F	TSS1500	shelf	TSS1500-shelf	chr6:31670594-31671274	NA	NA
cg26355811	-0.589225887554216	0.677677707757423	-16.4989791175251	9.61329002719455e-23	3.19731617444473e-19	41.4883606307379	0.806236083223798	0.217010195669581	-0.589225887554217	19	39799379	F	II	LRFN1	Body	shore	Body-shore	chr19:39797786-39799250	TRUE	NA
cg21090075	-0.504244718158828	0.695931690820713	-16.3773013209551	1.34292498541177e-22	4.42956592378234e-19	41.1608306897286	0.805948720237185	0.301704002078357	-0.504244718158828	22	38478322	F	II	SLC16A8	Body	island	Body-island	chr22:38476836-38478839	TRUE	TRUE
cg11145632	0.602042852223527	0.36211010292449	16.3380191482412	1.49649803014794e-22	4.86648875224474e-19	41.0547159493785	0.230755298802993	0.83279815102652	0.602042852223527	22	29781841	R	II	AP1B1	5'UTR	shelf	5'UTR-shelf	chr22:29784169-29784779	NA	NA
cg23973115	0.598000968992248	0.371683636363636	16.3372262944543	1.49977479135206e-22	4.86648875224474e-19	41.052572283809	0.241210697674419	0.839211666666667	0.598000968992248	10	62540149	R	I	CDK1	Body	shore	Body-shore	chr10:62537970-62538862	NA	TRUE
cg08464177	0.572979011627907	0.275027090909091	16.2361440657452	1.98327994541653e-22	6.38347439979905e-19	40.7786578835057	0.150013488372093	0.7229925	0.572979011627907	8	143625597	F	I	BAI1	Body	shore	Body-shore	chr8:143625625-143626162	NA	NA
cg12582654	-0.541406046511628	0.645031090909091	-16.1873495306099	2.27063169732221e-22	7.24989086385331e-19	40.645995811293	0.763156046511628	0.22175	-0.541406046511628	7	128550812	F	I	KCP	TSS200	island	TSS200-island	chr7:128550409-128550903	TRUE	NA
cg06505273	0.575749178964621	0.210885824627552	16.172715341624	2.36479481485009e-22	7.49061895352738e-19	40.6061528196936	0.0852678219443617	0.661017000908982	0.575749178964621	16	24850292	F	II		IGR	opensea	IGR-opensea		NA	TRUE
cg05304729	0.578980895365174	0.305554321219059	16.1598467602334	2.45086808219198e-22	7.7021327718095e-19	40.5710955973717	0.179231216775749	0.758212112140923	0.578980895365174	1	158800024	R	II	MNDA	TSS1500	opensea	TSS1500-opensea		NA	NA
cg24233332	0.62906837689679	0.355260290500887	16.143195526996	2.56698027443717e-22	7.98179535560534e-19	40.5257039306849	0.21800900826886	0.84707738516565	0.62906837689679	6	31673800	F	II	LY6G6F	TSS1500	shelf	TSS1500-shelf	chr6:31670594-31671274	NA	NA
cg22772691	0.561545406976744	0.298701090909091	16.1413963015338	2.57985628313127e-22	7.98179535560534e-19	40.5207972011121	0.176182093023256	0.7377275	0.561545406976744	5	1104195	R	I	SLC12A7	Body	shelf	Body-shelf	chr5:1099943-1100764	NA	NA
cg00595243	0.50489660074348	0.192464354865024	16.1319122909411	2.64881918406086e-22	8.13211940145306e-19	40.4949265890598	0.0823050965209923	0.587201697264472	0.50489660074348	6	133137893	F	II	RPS12	Body	shelf	Body-shelf	chr6:133135364-133135829	NA	NA
cg23918296	-0.592236686046512	0.592958909090909	-16.1159399379741	2.76921844275792e-22	8.4368573368397e-19	40.4513325056044	0.722174186046512	0.1299375	-0.592236686046512	14	103397019	F	I	AMN	3'UTR	island	3'UTR-island	chr14:103394397-103397070	NA	NA		rs1190233
cg26106590	-0.427182076304479	0.846952573467263	-16.0750680690549	3.10323454400137e-22	9.38286473731422e-19	40.3396389726244	0.940155935570059	0.51297385926558	-0.427182076304478	7	55641049	R	II	VOPP1	TSS1500	shore	TSS1500-shore	chr7:55639277-55640599	NA	TRUE
cg09678939	0.580905067116954	0.298297632286375	16.0588189377417	3.24713345491162e-22	9.7441347929074e-19	40.2951777757604	0.171554708551767	0.752459775668721	0.580905067116954	6	149806081	F	II	ZC3H12D	5'UTR	opensea	5'UTR-opensea		NA	NA	low-CpG:149847673-149847863
cg22272888	0.489406744186047	0.347682909090909	16.0509536857491	3.319200470683e-22	9.88606521085995e-19	40.2736452591395	0.240903255813953	0.73031	0.489406744186047	8	27850772	R	I	SCARA5	TSS1500	opensea	TSS1500-opensea		NA	TRUE
cg17373345	0.665729847365466	0.313286635371768	16.0449822540299	3.37499723550131e-22	9.97779182707704e-19	40.2572924164643	0.168036486855667	0.833766334221132	0.665729847365466	8	66946188	R	II	DNAJC5B	5'UTR	opensea	5'UTR-opensea		TRUE	TRUE
cg09492169	-0.512573634433288	0.724720352409416	-16.0400197094703	3.42209065021352e-22	1.00426282616766e-18	40.2436991439961	0.836554599922133	0.323980965488846	-0.512573634433287	17	43482735	F	II	ARHGAP27	Body	shore	Body-shore	chr17:43483097-43483454	TRUE	TRUE
cg00803453	-0.665104011627907	0.600372909090909	-16.0288206328283	3.53083297058407e-22	1.02861153909179e-18	40.2130119799927	0.745486511627907	0.0803825	-0.665104011627907	2	220349615	R	I	SPEG	Body	island	Body-island	chr2:220348955-220349784	NA	NA
cg05248321	0.552118239635595	0.274447672461759	15.9860037267663	3.97993901911249e-22	1.15104450854784e-18	40.0955471861523	0.15398551108672	0.706103750722315	0.552118239635595	14	20898128	F	II	KLHL33	Body	opensea	Body-opensea		NA	NA
cg11617964	-0.410255549591958	0.823730256892176	-15.9819176898969	4.0257196240779e-22	1.15590864072301e-18	40.0843258564037	0.913240558621331	0.502985009029373	-0.410255549591958	6	32118399	R	II	PRRT1	Body	island	Body-island	chr6:32118101-32118544	NA	NA
cg23309595	0.492242612859679	0.466952016914217	15.970776630498	4.15327964505913e-22	1.18401696121346e-18	40.0537192958062	0.359553628653923	0.851796241513602	0.492242612859679	19	306192	R	II	MIER2	3'UTR	shore	3'UTR-shore	chr19:306214-306681	NA	NA
cg01177854	-0.527773691887134	0.570772249542358	-15.96499844431	4.2210447852492e-22	1.19146674091183e-18	40.037839614395	0.685922873226823	0.158149181339689	-0.527773691887134	16	68270387	F	II	ESRP2	TSS1500	island	TSS1500-island	chr16:68269010-68272143	NA	NA
cg23088184	-0.636285135658915	0.639013454545455	-15.9634732961843	4.23911777169015e-22	1.19146674091183e-18	40.0336475079568	0.777839302325581	0.141554166666667	-0.636285135658915	19	41115578	R	I	LTBP4	Body	island	Body-island	chr19:41115445-41115767	NA	NA
cg27646965	0.463323700121791	0.224977197246931	15.9347059971271	4.59511243994188e-22	1.28249266862244e-18	39.9545232155131	0.123888389947631	0.587212090069422	0.463323700121791	2	238814032	F	II	RAMP1	Body	opensea	Body-opensea		TRUE	TRUE
cg01527777	-0.4792269629291	0.586609422098049	-15.9221946248673	4.75926804711991e-22	1.31908402001536e-18	39.9200793831054	0.691168032191671	0.211941069262571	-0.4792269629291	11	71956145	R	II	PHOX2A	TSS1500	shore	TSS1500-shore	chr11:71954816-71955659	TRUE	NA
cg15908921	-0.572017228682171	0.486267636363636	-15.910035586965	4.92450330940465e-22	1.35546783780904e-18	39.8865872900943	0.611071395348837	0.0390541666666667	-0.572017228682171	17	77776587	R	I		IGR	island	IGR-island	chr17:77770672-77778468	NA	NA
cg03017653	0.613373589268476	0.249563087231638	15.8940577456552	5.15052202697175e-22	1.4079692789238e-18	39.8425489456864	0.115736122300334	0.72910971156881	0.613373589268476	1	231115871	R	II	TTC13	TSS1500	shore	TSS1500-shore	chr1:231113871-231114873	NA	NA
cg25755845	0.651772706459506	0.444475940778966	15.888993954724	5.22432802658945e-22	1.41635252217305e-18	39.8285855705159	0.302270986642346	0.954043693101853	0.651772706459506	6	31673926	F	II	LY6G6F	TSS1500	shelf	TSS1500-shelf	chr6:31670594-31671274	NA	NA
cg16650212	0.512856259689923	0.470393818181818	15.8867317377745	5.25764632938783e-22	1.41635252217305e-18	39.822346510815	0.358497906976744	0.871354166666667	0.512856259689922	16	1230935	F	I	CACNA1H	Body	shore	Body-shore	chr16:1230112-1230317	NA	NA
cg18173184	0.555827697031716	0.161733012090477	15.8847068712651	5.2876517319395e-22	1.41635252217305e-18	39.816761520862	0.0404615145562842	0.596289211588	0.555827697031716	12	6718378	F	II		IGR	shore	IGR-shore	chr12:6716080-6716790	NA	NA
cg10113526	0.590236627906977	0.396477272727273	15.8447182465165	5.91716561759139e-22	1.57440786931209e-18	39.7063624532816	0.267698372093023	0.857935	0.590236627906977	8	142163737	R	I	DENND3	Body	opensea	Body-opensea		TRUE	TRUE
cg16643542	0.448957170542636	0.409525454545455	15.8073663200326	6.57379872801099e-22	1.73753772048604e-18	39.6030664294966	0.311571162790698	0.760528333333333	0.448957170542636	19	827843	F	I	AZU1	1stExon	opensea	1stExon-opensea		NA	NA		rs34124897
cg12226009	0.573653151930391	0.359548571501128	15.7577698055255	7.56153806383471e-22	1.98546090771921e-18	39.4656446298127	0.234387883807224	0.808041035737615	0.573653151930391	10	91263650	F	II	SLC16A12	5'UTR	opensea	5'UTR-opensea		NA	TRUE
cg20888521	0.617982677755422	0.318114369870357	15.7538946781445	7.64478695065493e-22	1.99036486057104e-18	39.4548947606423	0.183281785632811	0.801264463388233	0.617982677755422	17	43977917	R	II	MAPT	5'UTR	shelf	5'UTR-shelf	chr17:43971410-43975040	NA	NA
cg21576886	0.616147558242606	0.3270429407451	15.7522705348418	7.67995421154813e-22	1.99036486057104e-18	39.4503887285446	0.19261074621944	0.808758304462046	0.616147558242606	1	158900088	R	II	PYHIN1	TSS1500	opensea	TSS1500-opensea		NA	NA
cg24929834	0.583609605818503	0.421288488347819	15.7409949978556	7.92866952523157e-22	2.0364927304869e-18	39.41909690399	0.293955483441964	0.877565089260467	0.583609605818503	22	29457241	R	II	C22orf31	Body	opensea	Body-opensea		NA	NA
cg00367962	0.613358527131783	0.428611818181818	15.7366168686649	8.027430995192e-22	2.0364927304869e-18	39.4069425369623	0.294788139534884	0.908146666666667	0.613358527131783	2	240508665	F	I		IGR	opensea	IGR-opensea		NA	NA
cg00298324	-0.632206531007752	0.667644727272727	-15.7360085676999	8.04125141131078e-22	2.0364927304869e-18	39.4052536129872	0.805580697674419	0.173374166666667	-0.632206531007752	20	822788	R	I	FAM110A	5'UTR	shore	5'UTR-shore	chr20:821674-822500	TRUE	NA
cg12499872	-0.522223680381921	0.749292750500083	-15.735095383405	8.06204402315466e-22	2.0364927304869e-18	39.4027181071138	0.863232462583412	0.341008782201491	-0.522223680381921	16	58019893	F	II	TEPP	Body	island	Body-island	chr16:58019663-58020012	NA	NA
cg17550495	0.457647488856876	0.534387954317739	15.731815551973	8.13717450170843e-22	2.04254338976469e-18	39.3936106334529	0.434537593112603	0.892185081969478	0.457647488856875	4	39364570	F	II	RFC1	Body	shelf	Body-shelf	chr4:39367648-39368213	NA	NA		rs35425513
cg12490835	-0.526479329152669	0.623701443744556	-15.712126706195	8.60335792791601e-22	2.14606461832901e-18	39.3389106807044	0.738569661014229	0.21209033186156	-0.526479329152669	10	22623821	F	II		IGR	island	IGR-island	chr10:22623350-22625875	TRUE	TRUE
cg20272979	-0.592323313953488	0.701331636363636	-15.7072899721754	8.72196930505905e-22	2.16213826911846e-18	39.3254658883601	0.830565813953488	0.2382425	-0.592323313953488	15	41787780	R	I	ITPKA	Body	island	Body-island	chr15:41785616-41788539	NA	NA
cg04041960	-0.587512437355604	0.699284311944755	-15.6549625597221	1.01163749075829e-21	2.49052704873854e-18	39.179826286595	0.827468843731432	0.239956406375828	-0.587512437355604	10	121301765	F	II	RGS10	Body	island	Body-island	chr10:121301478-121303169	NA	NA
cg18394567	-0.549679505696103	0.557898001828726	-15.6530481028595	1.01714784056701e-21	2.49052704873854e-18	39.1744915139129	0.677828075798784	0.128148570102681	-0.549679505696103	17	2758375	R	II	RAP1GAP2	Body	shore	Body-shore	chr17:2756101-2757938	NA	NA
cg17261234	-0.52111856969631	0.538986094206171	-15.6483383688466	1.03083375877716e-21	2.50864709227483e-18	39.1613655790738	0.652684691230821	0.13156612153451	-0.52111856969631	14	101925619	R	II		IGR	island	IGR-island	chr14:101923575-101925995	NA	NA
cg23889236	-0.598146841085271	0.489662909090909	-15.6313524717114	1.08176376117196e-21	2.6166357469628e-18	39.1140035354493	0.620167674418605	0.0220208333333333	-0.598146841085271	11	706100	F	I	EPS8L2	TSS200	island	TSS200-island	chr11:705794-706534	NA	NA	high-CpG:696043-696644
cg08490768	-0.576863930272673	0.55371104437669	-15.6288357901259	1.08952393294145e-21	2.61953057785619e-18	39.1069832100383	0.679572265527092	0.102708335254419	-0.576863930272673	2	74730047	F	II	LBX2	1stExon	island	1stExon-island	chr2:74729399-74731166	NA	NA	high-CpG:74583130-74584135	rs13023123
cg26792089	0.583309595253535	0.319673404444308	15.6236988545789	1.10553940226522e-21	2.64212001147831e-18	39.0926512202339	0.192405856388991	0.775715451642525	0.583309595253534	16	28518200	R	II	IL27	TSS200	opensea	TSS200-opensea		NA	NA
cg12386646	-0.607262963471565	0.59021339330104	-15.6066373559005	1.16046674000225e-21	2.75688215199868e-18	39.0450264985151	0.722707130785745	0.115444167314179	-0.607262963471565	15	41787261	F	II	ITPKA	Body	island	Body-island	chr15:41785616-41788539	NA	NA
cg07359545	-0.477366363714756	0.725736562970084	-15.5992052113806	1.18525174445424e-21	2.79910174102142e-18	39.0242695115079	0.829889224144213	0.352522860429457	-0.477366363714756	22	19711327	R	II	GP1BB	Body	island	Body-island	chr22:19709081-19712106	TRUE	NA
cg06550582	0.571865523963565	0.344941017406026	15.5928930579534	1.20672317381121e-21	2.8330452902714e-18	39.0066351587286	0.220170357632158	0.792035881595722	0.571865523963564	10	135039948	R	II		IGR	island	IGR-island	chr10:135039937-135040196	TRUE	NA
cg03075605	0.523490639534884	0.273758	15.588936125113	1.22038389501817e-21	2.84836173747657e-18	38.9955781121477	0.159541860465116	0.6830325	0.523490639534884	11	96123810	F	I	JRKL	5'UTR	shore	5'UTR-shore	chr11:96122536-96123587	NA	NA
cg22190721	-0.518097872126603	0.781237555468375	-15.5649446961445	1.30663759498812e-21	3.03194618494708e-18	38.9284963250225	0.894277091205088	0.376179219078485	-0.518097872126603	16	68269295	F	II	ESRP2	Body	island	Body-island	chr16:68269010-68272143	NA	NA
cg22584107	0.458962982925784	0.380933355146908	15.5617751595968	1.31848621489045e-21	3.04175531905987e-18	38.9196287529494	0.28079597705401	0.739758959979794	0.458962982925784	8	144499966	F	II		IGR	shelf	IGR-shelf	chr8:144503420-144503808	NA	NA
cg03928961	-0.611000930541526	0.770940216328826	-15.5396415275635	1.40432397966761e-21	3.22116409294884e-18	38.8576697642681	0.904249510265159	0.293248579723632	-0.611000930541527	3	196693980	R	II	PIGZ	5'UTR	island	5'UTR-island	chr3:196693765-196694200	NA	NA
cg06876892	0.515571996124031	0.448407272727273	15.5282488320858	1.45069541788846e-21	3.30851399785313e-18	38.8257544135632	0.335918837209302	0.851490833333333	0.515571996124031	16	833231	R	I	MSLNL	TSS1500	shore	TSS1500-shore	chr16:832827-833042	NA	NA
cg18331855	-0.653744903100775	0.635153818181818	-15.5219881404994	1.47683653160795e-21	3.34899535115405e-18	38.8082089547894	0.777789069767442	0.124044166666667	-0.653744903100775	17	1131781	R	I		IGR	shore	IGR-shore	chr17:1131877-1133367	TRUE	NA
cg05174975	0.612646742551389	0.277751865052177	15.5146965615883	1.50788520876025e-21	3.38632970325788e-18	38.7877683397575	0.144083484859147	0.756730227410536	0.612646742551389	17	37008030	R	II	RPL23	Body	shore	Body-shore	chr17:37009471-37010118	NA	NA
cg09310092	0.597607962356406	0.333206086026245	15.5141429348068	1.51026951627589e-21	3.38632970325788e-18	38.7862160789252	0.202818894239393	0.800426856595799	0.597607962356406	19	35529201	R	II	SCN1B	Body	shelf	Body-shelf	chr19:35531780-35531991	TRUE	NA
cg21413797	0.435971935738484	0.224069197655713	15.508036381278	1.53682379377216e-21	3.4266190948603e-18	38.7690919832616	0.128948048040044	0.564919983778528	0.435971935738484	3	134165843	F	II		IGR	opensea	IGR-opensea		NA	TRUE
cg14084907	-0.566612209302325	0.625242727272727	-15.4835516921395	1.64814053180107e-21	3.65440368848994e-18	38.7003852279559	0.748867209302326	0.182255	-0.566612209302326	1	3634811	F	I	TP73	Body	island	Body-island	chr1:3634633-3635101	TRUE	TRUE
cg19107578	-0.468567655038759	0.717000545454546	-15.4730772962927	1.6982272219398e-21	3.74465670167313e-18	38.6709702155438	0.819233488372093	0.350665833333333	-0.46856765503876	5	493262	F	I	SLC9A3	Body	shore	Body-shore	chr5:494803-495306	NA	NA
cg16537483	0.668510273186899	0.347893069921515	15.4500918973255	1.81362144418033e-21	3.97713231774561e-18	38.6063731256356	0.202036283044374	0.870546556231273	0.668510273186899	3	152019539	R	II	MBNL1	Body	opensea	Body-opensea		NA	TRUE
cg17953716	0.531446259689923	0.275729818181818	15.4269470044843	1.93786284579858e-21	4.21853313576762e-18	38.541261520623	0.159777906976744	0.691224166666667	0.531446259689922	8	1915004	R	I		IGR	opensea	IGR-opensea		NA	NA		rs73184714
cg15660965	0.505143372093023	0.451804727272727	15.4243426303381	1.9523731142968e-21	4.21853313576762e-18	38.5339306851618	0.341591627906977	0.846735	0.505143372093023	21	35748455	F	I	FAM165B	5'UTR	shore	5'UTR-shore	chr21:35747326-35748122	NA	NA
cg04984039	0.499907772349614	0.493788977636047	15.4237995778745	1.95541259124509e-21	4.21853313576762e-18	38.5324019858781	0.384718190941586	0.8846259632912	0.499907772349614	7	54901239	F	II		IGR	island	IGR-island	chr7:54900736-54901261	NA	NA
cg26733444	0.513025525043595	0.416669935734394	15.4164946965616	1.9967678732367e-21	4.28459150227552e-18	38.5118350930305	0.304737093906701	0.817762618950296	0.513025525043595	7	151385643	R	II	PRKAG2	Body	opensea	Body-opensea		NA	NA
cg08694699	-0.602216829036723	0.60076856858371	-15.4106827867996	2.03030400217352e-21	4.33325503163357e-18	38.4954669223426	0.732161331282632	0.129944502245908	-0.602216829036723	16	68270282	F	II	ESRP2	TSS200	island	TSS200-island	chr16:68269010-68272143	NA	NA			rs12932327
cg05771369	-0.50145726744186	0.652300909090909	-15.4079314655043	2.04637850670815e-21	4.34433094983673e-18	38.4877168689697	0.76170976744186	0.2602525	-0.50145726744186	12	58021713	R	I	B4GALNT1	Body	island	Body-island	chr12:58021294-58022037	NA	TRUE
cg16104837	-0.587909638616051	0.708408550003805	-15.39917482569	2.0984034225915e-21	4.431206279351e-18	38.4630444798095	0.83667974388367	0.24877010526762	-0.587909638616051	15	77320672	F	II	PSTPIP1	Body	shore	Body-shore	chr15:77320150-77320456	TRUE	TRUE		rs72742453
cg14544666	-0.628675465116279	0.659174909090909	-15.3956049682338	2.11999580252914e-21	4.45324086704742e-18	38.452983442169	0.796340465116279	0.167665	-0.628675465116279	5	179634789	F	I	RASGEF1C	5'UTR	island	5'UTR-island	chr5:179634577-179634875	NA	TRUE
cg03506656	0.598771070366969	0.354118913423301	15.3682075138184	2.29339328816963e-21	4.79225540328773e-18	38.3757155564997	0.223477952615962	0.822249022982931	0.598771070366969	2	163097510	F	II	FAP	Body	opensea	Body-opensea		NA	TRUE
cg21152488	0.457373449612403	0.383225454545455	15.3604645600501	2.34495793797671e-21	4.87448360698835e-18	38.3538614856727	0.28343488372093	0.740808333333333	0.457373449612403	11	1220954	F	I		IGR	shore	IGR-shore	chr11:1221571-1221863	NA	NA		rs1132436
cg13629753	0.50918172841384	0.20299279034222	15.3031434805391	2.76514926967142e-21	5.71815676330104e-18	38.19184326078	0.0918985950519276	0.601080323465767	0.50918172841384	1	89591719	F	II	GBP2	1stExon	opensea	1stExon-opensea		NA	TRUE
cg03309253	-0.716889857208645	0.592330584566646	-15.2901109768752	2.87089623709909e-21	5.88065591020873e-18	38.1549496104761	0.748742917048533	0.0318530598398873	-0.716889857208646	19	41119579	R	II	LTBP4	Body	island	Body-island	chr19:41119031-41120394	TRUE	TRUE	high-CpG:45811114-45811940
cg20948486	-0.481180174429711	0.675993653082504	-15.2898327165875	2.87319825635586e-21	5.88065591020873e-18	38.1541616533705	0.780978418412623	0.299798243982912	-0.481180174429711	1	156863129	R	II	PEAR1	TSS1500	shore	TSS1500-shore	chr1:156863415-156863711	NA	NA
cg01568522	-0.611091433470517	0.731195284257245	-15.2863054361464	2.90254191586329e-21	5.91040463838791e-18	38.1441725200004	0.864524324287176	0.253432890816659	-0.611091433470517	12	51786038	R	II	GALNT6	TSS1500	shore	TSS1500-shore	chr12:51785279-51785821	NA	NA
cg06679694	-0.571816717137429	0.56629784092998	-15.2789641951333	2.96459271829631e-21	6.0061143603283e-18	38.1233773979017	0.691057851941783	0.119241134804354	-0.571816717137429	5	72510954	F	II		IGR	shore	IGR-shore	chr5:72511720-72512442	NA	TRUE
cg22861279	-0.64856507751938	0.521301636363636	-15.2756186093478	2.99331551509156e-21	6.03367748413749e-18	38.1138983091888	0.662806744186046	0.0142416666666667	-0.64856507751938	14	105953244	R	I	CRIP1	TSS200	island	TSS200-island	chr14:105952603-105954296	NA	NA
cg09351315	-0.49167693033194	0.533830137253744	-15.2489688427351	3.23242939865524e-21	6.4829214178698e-18	38.0383412011395	0.641105103871622	0.149428173539682	-0.49167693033194	17	77775823	R	II		IGR	island	IGR-island	chr17:77770672-77778468	NA	NA
cg10206331	0.582175376144179	0.364203355586752	15.2030014287603	3.69135574857572e-21	7.36632187762776e-18	37.9078059111261	0.237183273518931	0.819358649663111	0.582175376144179	16	1200083	R	II		IGR	island	IGR-island	chr16:1199824-1200098	TRUE	NA
cg22534509	0.514429178324281	0.225736574982957	15.1882338298077	3.85240712639361e-21	7.64946225387665e-18	37.8658136115115	0.113497481530387	0.627926659854668	0.514429178324281	12	123215119	R	II	GPR81	1stExon	opensea	1stExon-opensea		NA	NA
cg09013267	0.508566951072137	0.361378434848467	15.18614849945	3.87571655605449e-21	7.65764844613871e-18	37.8598816803793	0.250418372796365	0.758985323868501	0.508566951072137	5	176762943	F	II	LMAN2	Body	shore	Body-shore	chr5:176764115-176764542	NA	NA
cg01719854	0.659403604651163	0.442251272727273	15.175454119481	3.99752388293295e-21	7.85285648565989e-18	37.8294518668489	0.298381395348837	0.957785	0.659403604651163	16	1199499	F	I		IGR	shore	IGR-shore	chr16:1199824-1200098	TRUE	NA
cg08264805	-0.552407829457364	0.738825818181818	-15.1740443907544	4.01386759374466e-21	7.85285648565989e-18	37.8254395502623	0.859351162790698	0.306943333333333	-0.552407829457364	1	155291224	F	I	RUSC1	5'UTR	shore	5'UTR-shore	chr1:155292469-155295433	TRUE	TRUE		rs72704152
cg23630423	0.539617147965339	0.214842081179403	15.1562819450474	4.22569961824597e-21	8.22696305384091e-18	37.774863362025	0.0971074307142381	0.636724578679577	0.539617147965339	17	1903022	F	II	RTN4RL1	Body	shore	Body-shore	chr17:1901126-1902197	TRUE	NA
cg21435684	0.731199108527132	0.320736909090909	15.1506581497741	4.29510464449772e-21	8.32149419842124e-18	37.7588420947672	0.161202558139535	0.892401666666667	0.731199108527132	17	80255457	R	I		IGR	shelf	IGR-shelf	chr17:80251357-80251673	TRUE	NA
cg16822407	0.568266463481413	0.216531346795883	15.1466023876426	4.34587473303544e-21	8.37918239831517e-18	37.747285428682	0.0925459365817565	0.66081240006317	0.568266463481413	1	15392852	F	II	KIAA1026	Body	opensea	Body-opensea		NA	NA		rs58622808
cg11432943	0.496544506192596	0.423329966845705	15.1447941840338	4.36870563239219e-21	8.38270597286207e-18	37.7421323877251	0.314992983676411	0.811537489869007	0.496544506192596	11	123029267	F	II	ASAM	Body	opensea	Body-opensea		NA	TRUE
cg05687617	-0.386903914728682	0.764500181818182	-15.1298103243371	4.56263943083341e-21	8.70476261551433e-18	37.6994153800295	0.848915581395349	0.462011666666667	-0.386903914728682	22	31494714	F	I	SMTN	Body	island	Body-island	chr22:31494658-31495175	TRUE	TRUE		rs79929933
cg18702278	0.528150736434109	0.449023818181818	15.1284879689968	4.58016834687508e-21	8.70476261551433e-18	37.6956441633395	0.333790930232558	0.861941666666667	0.528150736434109	4	650632	F	I	PDE6B	Body	island	Body-island	chr4:650278-651114	TRUE	NA
cg02066518	0.510563024011609	0.40023035138833	15.1257167920596	4.61712448439668e-21	8.7334113138224e-18	37.6877403480814	0.288834782513069	0.799397806524679	0.510563024011609	2	114463932	F	II		IGR	opensea	IGR-opensea		NA	TRUE
cg24450303	0.534232906976744	0.456392	15.1162437175524	4.74575614174018e-21	8.9343784209538e-18	37.6607144109672	0.339832093023256	0.874065	0.534232906976744	8	143694010	R	I	ARC	1stExon	shore	1stExon-shore	chr8:143694430-143696166	NA	NA
cg08880115	0.556004165905952	0.387307493888413	15.0877118919125	5.15557457452596e-21	9.66033652388829e-18	37.5792470962874	0.265997494054387	0.82200165996034	0.556004165905952	6	108481559	F	II		IGR	shelf	IGR-shelf	chr6:108478523-108479558	NA	NA
cg27528222	0.487735096899225	0.439864	15.0522352271537	5.71562593816668e-21	1.06596957917457e-17	37.4778070050896	0.333449069767442	0.821184166666667	0.487735096899225	1	2138953	F	I	C1orf86	5'UTR	shore	5'UTR-shore	chr1:2136808-2137351	TRUE	NA	high-CpG:2128813-2128814
cg22627406	0.57869554110021	0.304688280394589	15.0482957706263	5.78150809892321e-21	1.07324151645462e-17	37.4665329397029	0.178427435063635	0.757122976163844	0.57869554110021	19	10958968	R	II	C19orf38	TSS200	opensea	TSS200-opensea		NA	NA
cg06182274	-0.562078972868217	0.571302727272727	-15.0336480095113	6.03330252592979e-21	1.11479788783745e-17	37.4245963162749	0.693938139534884	0.131859166666667	-0.562078972868217	16	56677585	F	I	MT1DP	TSS200	island	TSS200-island	chr16:56677120-56677598	TRUE	NA		rs57778164
cg11594940	-0.622441659288339	0.586682866308314	-15.0308903370529	6.08193683549407e-21	1.11860551810493e-17	37.4166980543594	0.722488319243951	0.100046659955612	-0.622441659288339	1	156863360	R	II	PEAR1	TSS200	shore	TSS200-shore	chr1:156863415-156863711	NA	NA
cg20237610	0.582683108485376	0.257458242274296	15.0185811463598	6.30391736736246e-21	1.1541142515242e-17	37.3814315347488	0.130327382241123	0.713010490726498	0.582683108485375	6	129203887	F	II	LAMA2	TSS1500	opensea	TSS1500-opensea		NA	TRUE
cg06001277	0.44926023255814	0.486050181818182	15.0152869056038	6.36470674878146e-21	1.15992275795419e-17	37.3719901039842	0.38802976744186	0.83729	0.44926023255814	16	903073	F	I		IGR	shore	IGR-shore	chr16:904416-904669	NA	NA
cg07330481	-0.536788100775194	0.797672363636364	-15.0089653926056	6.48302946463153e-21	1.17611584349455e-17	37.3538685446335	0.91478976744186	0.378001666666667	-0.536788100775194	17	37322330	F	I	ARL5C	1stExon	shore	1stExon-shore	chr17:37321482-37322099	NA	TRUE
cg18951352	0.502793153591786	0.292144352417746	15.0042889036762	6.57199515804917e-21	1.18686069299517e-17	37.3404594417587	0.18244402799772	0.685237181589506	0.502793153591786	6	149806077	F	II	ZC3H12D	5'UTR	opensea	5'UTR-opensea		NA	NA	low-CpG:149847673-149847863
cg06257378	0.405411958862905	0.473609576542714	14.9972357459242	6.70852277244331e-21	1.2060594327727e-17	37.3202303822091	0.385156058245353	0.790568017108258	0.405411958862905	17	80763117	F	II	TBCD	Body	shore	Body-shore	chr17:80764626-80764842	NA	NA
cg01655548	0.538035149742412	0.423147331991153	14.9940489447755	6.77114960896206e-21	1.21185966938658e-17	37.3110883009225	0.305757844774627	0.843792994517039	0.538035149742412	17	76446821	R	II	DNAH17	Body	island	Body-island	chr17:76446646-76446870	NA	NA
cg13136655	0.519216565094758	0.237910834575439	14.9655415307062	7.35843803251073e-21	1.3110896964426e-17	37.2292509943479	0.124627220372947	0.643843785467705	0.519216565094758	6	149806131	F	II	ZC3H12D	5'UTR	opensea	5'UTR-opensea		NA	NA	low-CpG:149847673-149847863
cg05335975	-0.426286078316264	0.582653069722962	-14.9611082749579	7.45430364813701e-21	1.32226757227345e-17	37.2165150388984	0.675660941355602	0.249374863039337	-0.426286078316264	14	24045702	F	II	JPH4	Body	island	Body-island	chr14:24044886-24046760	NA	NA		rs10151899
cg06457736	0.620193334127629	0.32942039223094	14.955875324502	7.56909362475781e-21	1.33668853750634e-17	37.2014785002421	0.19410548296673	0.814298817094359	0.620193334127629	3	11178683	F	II	HRH1	TSS200	opensea	TSS200-opensea		NA	TRUE		rs11707701
cg15127250	-0.620131396207234	0.693620964856088	-14.9135851259967	8.5650938078595e-21	1.50191129542074e-17	37.0798330726551	0.828922360392212	0.208790964184978	-0.620131396207234	12	51786489	F	II	GALNT6	TSS1500	shore	TSS1500-shore	chr12:51785279-51785821	NA	NA
cg09015774	-0.628844937504896	0.603049561023115	-14.9129931280995	8.57994185481591e-21	1.50191129542074e-17	37.0781286140167	0.740252092842365	0.111407155337469	-0.628844937504896	1	7022284	R	II	CAMTA1	Body	island	Body-island	chr1:7022001-7022308	TRUE	NA
cg17376853	0.633214651162791	0.353831272727273	14.9106246628044	8.63960753352895e-21	1.50575154669074e-17	37.0713089708436	0.215675348837209	0.84889	0.633214651162791	11	405970	R	I	SIGIRR	Body	shore	Body-shore	chr11:406491-407871	NA	NA
cg02725123	0.623104963730869	0.285337402530815	14.9027564390087	8.84085950786549e-21	1.53412744343618e-17	37.0486484824685	0.149387228625898	0.772492192356767	0.623104963730869	3	32619278	F	II		IGR	opensea	IGR-opensea		NA	TRUE
cg07338464	0.526171858258069	0.437544566715992	14.8942179984798	9.06463861938553e-21	1.55954350559044e-17	37.0240488808448	0.322743434005141	0.84891529226321	0.526171858258069	5	148244123	R	II		IGR	opensea	IGR-opensea		NA	TRUE
cg18282375	-0.481435753383911	0.682403615233075	-14.8941863869772	9.06547769290277e-21	1.55954350559044e-17	37.0239577896003	0.78744414324411	0.306008389860199	-0.481435753383911	20	3732920	F	II	HSPA12B	3'UTR	island	3'UTR-island	chr20:3732061-3732944	NA	NA		rs73080468
cg26289436	-0.574486104651163	0.677776181818182	-14.8879578019715	9.2323512483318e-21	1.58143440833657e-17	37.0060071148826	0.803118604651163	0.2286325	-0.574486104651163	19	49841517	F	I	CD37	Body	island	Body-island	chr19:49841187-49841628	NA	TRUE
cg27637303	-0.456557760776412	0.689421071524268	-14.874850500847	9.59376544548612e-21	1.63631919422173e-17	36.9682160074816	0.789033673875486	0.332475913099074	-0.456557760776412	2	118942893	R	II		IGR	shore	IGR-shore	chr2:118943823-118944199	NA	TRUE			rs4849682
cg02938964	0.435816760014458	0.550711160507509	14.8648452570463	9.87927642219695e-21	1.67784586017697e-17	36.9393540966738	0.455623867413445	0.891440627427903	0.435816760014458	17	17120279	F	II	FLCN	Body	opensea	Body-opensea		NA	NA		rs41364753
cg12179658	0.457908341405045	0.500165660080162	14.8511120502754	1.02852590951682e-20	1.73939420677575e-17	36.8997174961858	0.400258385591789	0.858166726996833	0.457908341405045	3	11178652	R	II	HRH1	TSS200	opensea	TSS200-opensea		TRUE	TRUE
cg19373760	0.627118788092932	0.318155172949132	14.837007956648	1.07198335932253e-20	1.79867417773083e-17	36.8589854870471	0.181329255547037	0.808448043639969	0.627118788092932	1	247679988	R	II		IGR	shore	IGR-shore	chr1:247681399-247681951	NA	NA
cg19399220	0.52483686590594	0.247104794996528	14.8368144740514	1.07259229063505e-20	1.79867417773083e-17	36.8584265417973	0.132594933344323	0.657431799250263	0.524836865905939	19	10527588	R	II		IGR	island	IGR-island	chr19:10526982-10527755	NA	NA
cg09568647	0.490115883240081	0.169777277640587	14.8236089999035	1.11499270718827e-20	1.86195384665826e-17	36.820266443439	0.0628429031154787	0.552958786355559	0.490115883240081	5	53942237	F	II		IGR	opensea	IGR-opensea		TRUE	TRUE		rs1867686
cg25851789	-0.592944205426357	0.636538727272727	-14.8092773013524	1.16293589798713e-20	1.93392363382267e-17	36.7788267592139	0.765908372093023	0.172964166666667	-0.592944205426357	1	217309794	R	I	ESRRG	5'UTR	shore	5'UTR-shore	chr1:217310749-217311178	TRUE	NA
cg08000731	-0.531507557880904	0.756165662381412	-14.8032367237577	1.18376455550456e-20	1.96039269409351e-17	36.7613527725939	0.872130947737245	0.340623389856342	-0.531507557880904	11	316247	R	II		IGR	island	IGR-island	chr11:315739-316539	NA	NA
cg23715045	-0.51239738372093	0.684699090909091	-14.8008125397791	1.19222945459728e-20	1.9662524053026e-17	36.7543388651964	0.79649488372093	0.2840975	-0.51239738372093	11	124621944	R	I	VSIG2	Body	opensea	Body-opensea		NA	TRUE
cg23658739	0.49449880073778	0.355484404353544	14.7989549733016	1.19875732739547e-20	1.9688824463023e-17	36.7489638493716	0.247593756919846	0.742092557657627	0.49449880073778	21	44257296	R	II		IGR	shore	IGR-shore	chr21:44257966-44258299	NA	NA
cg09888186	0.583941381132578	0.373198099199167	14.7795545219171	1.26913964089563e-20	2.07593795228335e-17	36.6928008319416	0.245792706952059	0.829734088084637	0.583941381132578	1	183782195	R	II	RGL1	Body	opensea	Body-opensea		NA	TRUE
cg08628911	0.594413313953489	0.425244363636364	14.7769692470207	1.27882998299454e-20	2.08325058029762e-17	36.6853130108351	0.295554186046512	0.8899675	0.594413313953488	16	1199592	R	I		IGR	shore	IGR-shore	chr16:1199824-1200098	TRUE	NA
cg02642949	0.650360468064354	0.443790641599657	14.7570161690562	1.35618915977842e-20	2.200290113567e-17	36.6274935486224	0.301893812203798	0.952254280268152	0.650360468064353	5	176078832	R	II	TSPAN17	Body	opensea	Body-opensea		NA	NA
cg00161683	0.536191470613756	0.416236039391706	14.7520061691973	1.37634790162798e-20	2.22395531868238e-17	36.6129677369716	0.299248809439614	0.83544028005337	0.536191470613756	8	95563352	R	II	KIAA1429	Body	shelf	Body-shelf	chr8:95565657-95566011	NA	NA
cg04719574	0.564103791903564	0.307914803191044	14.7493620058357	1.3871094617296e-20	2.232306578588e-17	36.605300054516	0.184837612230267	0.748941404133831	0.564103791903564	5	169758340	F	II	LOC257358	TSS200	opensea	TSS200-opensea		TRUE	NA
cg02023167	-0.491713131046217	0.633650125795121	-14.73461040339	1.44873287875914e-20	2.32211516749927e-17	36.5625062141217	0.74093299075066	0.249219859704442	-0.491713131046218	11	19264191	R	II		IGR	island	IGR-island	chr11:19262473-19264397	NA	NA
cg15397308	0.447678798449612	0.508564909090909	14.7209802537005	1.50813783571405e-20	2.40766363155003e-17	36.5229409693846	0.410889534883721	0.858568333333333	0.447678798449612	8	144900333	F	I	PUF60	Body	shore	Body-shore	chr8:144897283-144898354	NA	NA
cg21141346	0.437060278494842	0.511444081247666	14.7159376826029	1.53073598198772e-20	2.43400437945452e-17	36.5082975114293	0.416085475030609	0.853145753525451	0.437060278494842	6	31854757	F	II	EHMT2	Body	shelf	Body-shelf	chr6:31856896-31857104	NA	NA
cg14720773	-0.603575202895246	0.67466119983715	-14.7130347001554	1.54390105291091e-20	2.44519617868801e-17	36.4998658739351	0.806350335014295	0.202775132119049	-0.603575202895246	17	17603531	F	II	RAI1	5'UTR	shore	5'UTR-shore	chr17:17603583-17604147	TRUE	TRUE
cg16448058	-0.619100058139535	0.612306181818182	-14.7105616927905	1.55520671789865e-20	2.45336625926469e-17	36.4926822385557	0.747382558139535	0.1282825	-0.619100058139535	10	102880841	R	I	TLX1NB	5'UTR	shelf	5'UTR-shelf	chr10:102882977-102883551	NA	NA
cg22414262	0.656359187260316	0.312581395936957	14.6998297184301	1.60525024811546e-20	2.52234109065298e-17	36.4614987544611	0.16937575508016	0.825734942340476	0.656359187260316	21	37092967	F	II	MIR802	TSS200	opensea	TSS200-opensea		NA	NA		rs9981293	rs79977046
cg03720762	-0.541183723026529	0.771001292778604	-14.6943563905578	1.63139822195471e-20	2.5533749300423e-17	36.4455894475987	0.889077741438937	0.347894018412408	-0.541183723026529	17	17604184	F	II	RAI1	5'UTR	shore	5'UTR-shore	chr17:17603583-17604147	TRUE	TRUE
cg02354563	-0.45511572521525	0.559780185577028	-14.6913415038035	1.64598543278003e-20	2.56614272674884e-17	36.4368244486487	0.659078161987628	0.203962436772378	-0.45511572521525	5	522363	F	II	SLC9A3	Body	shore	Body-shore	chr5:523676-524887	NA	TRUE
cg15607664	-0.552226724806201	0.586576727272727	-14.6751367824388	1.72668710979108e-20	2.68148461386357e-17	36.3896935201588	0.707062558139535	0.154835833333333	-0.552226724806202	12	57630422	F	I	NDUFA4L2	Body	island	Body-island	chr12:57630106-57630469	NA	TRUE
cg16600634	-0.554174703581807	0.613304796947962	-14.6687251616507	1.75971535436201e-20	2.72218416476795e-17	36.3710362446053	0.734215641365811	0.180040937784004	-0.554174703581807	5	92907881	R	II	FLJ42709	TSS1500	island	TSS1500-island	chr5:92906239-92908875	NA	TRUE
cg27331665	-0.483618333333334	0.642273272727273	-14.6649647133902	1.77938391218551e-20	2.72867110078714e-17	36.3600912098294	0.74779	0.264171666666667	-0.483618333333333	11	316456	F	I		IGR	island	IGR-island	chr11:315739-316539	NA	NA		rs79196191
cg13623135	-0.598233935866569	0.512221947542282	-14.6634636476761	1.78729716826757e-20	2.72867110078714e-17	36.3557217527998	0.642745715367715	0.0445117795011469	-0.598233935866568	8	145700499	R	II	FOXH1	Body	island	Body-island	chr8:145700238-145700822	NA	NA
cg09953710	0.539245988372093	0.527820181818182	14.6627178757635	1.79124195723358e-20	2.72867110078714e-17	36.3535507756933	0.410166511627907	0.9494125	0.539245988372093	16	1199524	R	I		IGR	shore	IGR-shore	chr16:1199824-1200098	TRUE	NA
cg05471169	0.570890736434109	0.287718909090909	14.6627151937645	1.79125615969009e-20	2.72867110078714e-17	36.3535429681397	0.163160930232558	0.734051666666667	0.570890736434108	17	80255419	R	I		IGR	shelf	IGR-shelf	chr17:80251357-80251673	TRUE	NA
cg11792671	0.693982414301982	0.336517149202716	14.6174179572642	2.04818735039184e-20	3.10819828817334e-17	36.2215470137653	0.185102804264102	0.879085218566084	0.693982414301982	2	240751167	F	II		IGR	opensea	IGR-opensea		NA	NA
cg16485893	0.563881539449862	0.18368455603645	14.6127378571049	2.07677934345012e-20	3.13964983834495e-17	36.2078942353039	0.0606558565201161	0.624537395969978	0.563881539449862	15	76304531	F	II	NRG4	5'UTR	opensea	5'UTR-opensea		NA	NA
cg16206504	0.548062558139535	0.340714727272727	14.6093775361617	2.09755777643382e-20	3.15320217587981e-17	36.1980897818344	0.221137441860465	0.7692	0.548062558139535	13	114917223	R	I		IGR	shelf	IGR-shelf	chr13:114912875-114913457	TRUE	NA
cg11937107	-0.574015205439251	0.769203968446411	-14.6087365971597	2.1015448765861e-20	3.15320217587981e-17	36.1962195410804	0.894443649633156	0.320428444193905	-0.574015205439251	5	72511061	R	II		IGR	shore	IGR-shore	chr5:72511720-72512442	NA	TRUE
cg18366919	-0.534002790697674	0.639873090909091	-14.5908688927444	2.21584293980325e-20	3.3122453460328e-17	36.1440609067793	0.756382790697674	0.22238	-0.534002790697674	19	15344364	R	I	EPHX3	TSS1500	island	TSS1500-island	chr19:15344091-15344419	TRUE	NA
cg24946736	0.480280955410517	0.359752750446599	14.5724483806734	2.34028478181694e-20	3.48520798447956e-17	36.0902456520135	0.254964178357032	0.735245133767549	0.480280955410517	19	7542181	R	II	PEX11G	Body	island	Body-island	chr19:7542104-7542355	NA	NA
cg07704627	-0.453605739318199	0.472323626489401	-14.5665224488514	2.38180653021269e-20	3.53385712968865e-17	36.0729238682251	0.571292151431554	0.117686412113355	-0.453605739318199	17	77777173	F	II		IGR	island	IGR-island	chr17:77770672-77778468	NA	TRUE			rs72067293
cg19227031	-0.361519089147287	0.766406363636364	-14.5568342115008	2.451305423384e-20	3.62350151902828e-17	36.0445949702049	0.845283255813953	0.483764166666667	-0.361519089147287	6	32118315	R	I	PRRT1	Body	island	Body-island	chr6:32118101-32118544	NA	NA
cg01827195	0.667850029202968	0.302397607850757	14.51836553825	2.74817363688637e-20	4.04733976592248e-17	35.9319915821698	0.156684874206473	0.824534903409441	0.667850029202968	2	226265799	F	II	KIAA1486	5'UTR	opensea	5'UTR-opensea		NA	NA
cg13673514	-0.619232862868404	0.602553281500108	-14.5136910185435	2.78664972126666e-20	4.08891670424331e-17	35.9182956186833	0.737658633398669	0.118425770530265	-0.619232862868405	14	101035818	F	II	BEGAIN	TSS1500	shore	TSS1500-shore	chr14:101033876-101035229	NA	NA		rs12893609
cg09802835	-0.587402112403101	0.530705818181818	-14.5036992583089	2.87073396445963e-20	4.19531333973442e-17	35.8890111447936	0.658866279069767	0.0714641666666667	-0.587402112403101	11	71952131	F	I	PHOX2A	Body	island	Body-island	chr11:71952112-71952528	NA	NA
cg21336650	0.567087568845144	0.42273745199061	14.5025949466097	2.88018364541089e-20	4.19531333973442e-17	35.8857737708044	0.29900925515167	0.866096823996813	0.567087568845143	17	78161706	R	II	CARD14	Body	shelf	Body-shelf	chr17:78165077-78165293	TRUE	TRUE
cg10082841	-0.510135846043248	0.616984568360215	-14.4819437859062	3.0628246700915e-20	4.44512756265294e-17	35.8252044008213	0.728286934769651	0.218151088726402	-0.510135846043249	9	130689321	R	II	PIP5KL1	Body	shore	Body-shore	chr9:130689378-130690215	NA	NA
cg11902777	0.580729844831869	0.337931048804564	14.4770808449236	3.10751505990537e-20	4.49364692242374e-17	35.8109335208382	0.211226355386702	0.791956200218571	0.580729844831869	5	368843	F	II	AHRR	Body	shore	Body-shore	chr5:370185-370422	TRUE	TRUE
cg04568797	-0.55177825031252	0.504081080101483	-14.4587048243681	3.28244479599213e-20	4.719265797899e-17	35.7569793911763	0.624469061987851	0.072690811675331	-0.55177825031252	10	43724742	F	II	RASGEF1A	5'UTR	island	5'UTR-island	chr10:43724528-43725613	NA	TRUE
cg07824824	-0.553156472868217	0.674649454545455	-14.4582205702779	3.2871872853132e-20	4.719265797899e-17	35.7555569765041	0.795338139534884	0.242181666666667	-0.553156472868217	18	12254976	R	I	CIDEA	Body	island	Body-island	chr18:12254147-12255089	NA	TRUE
cg03889013	0.617790770286633	0.187154106288529	14.4516346783136	3.35237954492405e-20	4.79560897825709e-17	35.7362090293573	0.0523633927714456	0.670154163058078	0.617790770286633	10	134143489	F	II		IGR	shore	IGR-shore	chr10:134145177-134146025	TRUE	NA			rs35628161
cg03348461	-0.48284015503876	0.568096545454545	-14.4422707692865	3.44733471620786e-20	4.89693434715546e-17	35.7086902330224	0.673443488372093	0.190603333333333	-0.48284015503876	1	7022261	R	I	CAMTA1	Body	island	Body-island	chr1:7022001-7022308	TRUE	NA
cg22136051	0.598961201550388	0.442972909090909	14.4422303560178	3.44775038473081e-20	4.89693434715546e-17	35.7085714413998	0.312290465116279	0.911251666666667	0.598961201550388	7	6192053	R	I	USP42	Body	shore	Body-shore	chr7:6193413-6194678	NA	NA
cg18397357	-0.420047736424019	0.597558451484698	-14.4215277115466	3.66751029192651e-20	5.19059350223891e-17	35.6476899528389	0.689205230340847	0.269157493916829	-0.420047736424019	17	28565258	R	II		IGR	shelf	IGR-shelf	chr17:28562387-28563186	NA	TRUE
cg15550572	-0.625153701550388	0.610342363636364	-14.3943193799276	3.97809143950497e-20	5.61026159223925e-17	35.5675926949355	0.746739534883721	0.121585833333333	-0.625153701550388	1	2064441	R	I	PRKCZ	5'UTR	shore	5'UTR-shore	chr1:2064628-2064855	NA	TRUE		rs34415348
cg23928165	-0.626278992248062	0.603629636363636	-14.3708131942579	4.26782482567682e-20	5.99767641487862e-17	35.4983170242733	0.740272325581395	0.113993333333333	-0.626278992248062	19	46996713	R	I	PNMAL2	1stExon	island	1stExon-island	chr19:46996327-46998437	NA	NA	high-CpG:51688543-51688659
cg11201401	-0.47690605323032	0.587110794798273	-14.357736647779	4.43817446550133e-20	6.21518837640409e-17	35.45974789512	0.691163024593979	0.214256971363659	-0.47690605323032	5	149569938	R	II	SLC6A7	Body	island	Body-island	chr5:149569592-149569945	NA	TRUE
cg08491467	-0.490708732627856	0.437459569000322	-14.3465496056161	4.58937293448138e-20	6.40445388331025e-17	35.4267342903399	0.544523292482763	0.0538145598549068	-0.490708732627856	22	18894283	F	II	DGCR6	Body	island	Body-island	chr22:18893251-18894291	NA	NA			rs11541273
cg19619320	0.536113416269144	0.435563568759007	14.3416727424616	4.65691079964845e-20	6.47605917445747e-17	35.4123373206226	0.31859336884574	0.854706785114883	0.536113416269144	1	1477931	F	II	SSU72	Body	shore	Body-shore	chr1:1476093-1476669	NA	NA
cg06398335	0.554736414656038	0.481570804231025	14.3395064460938	4.68723339829844e-20	6.49559408354753e-17	35.4059412182693	0.360537404669707	0.915273819325745	0.554736414656038	13	101161616	F	II	PCCA	Body	opensea	Body-opensea		NA	TRUE		rs837295
cg02529919	0.466714630877428	0.391307044354142	14.323576965984	4.91644134305195e-20	6.78965653047803e-17	35.3588899537837	0.289478397617249	0.756193028494677	0.466714630877428	16	2906070	F	II	PRSS22	Body	shore	Body-shore	chr16:2907574-2907836	NA	NA
cg23228745	0.490987536934807	0.371607820776947	14.293243392832	5.3848267746837e-20	7.41085856447435e-17	35.2692021633281	0.264483267263899	0.755470804198705	0.490987536934807	13	111945188	F	II	ARHGEF7	3'UTR	opensea	3'UTR-opensea		NA	NA			rs75867143
cg26110883	-0.472470891472868	0.401548	-14.2771384970223	5.6516410826138e-20	7.75133256276343e-17	35.2215361062204	0.504632558139535	0.0321616666666667	-0.472470891472868	14	105953088	F	I	CRIP1	TSS200	island	TSS200-island	chr14:105952603-105954296	NA	NA
cg13912274	0.432257675868395	0.157591251920535	14.2643433878592	5.87314875246748e-20	8.02754844142055e-17	35.1836421425068	0.0632804862765215	0.495538162144917	0.432257675868395	7	157095237	F	II		IGR	shore	IGR-shore	chr7:157092597-157093535	TRUE	NA
cg00443917	0.479711017783693	0.406601780128757	14.2521286887099	6.09281919754556e-20	8.29937629887646e-17	35.1474473142523	0.30193755806686	0.781648575850553	0.479711017783692	16	30680646	F	II	FBRS	Body	opensea	Body-opensea		NA	NA			rs61738568
cg00038736	-0.439195736434108	0.726614545454546	-14.2412067539643	6.29628812206688e-20	8.54736103732775e-17	35.1150668412841	0.822439069767442	0.383243333333333	-0.439195736434109	19	38877134	F	I	GGN	Body	island	Body-island	chr19:38876614-38878950	NA	NA
cg13659051	0.577646821705426	0.340598545454545	14.2197465984053	6.71637227345482e-20	9.08672803662068e-17	35.0513984101884	0.214566511627907	0.792213333333333	0.577646821705426	9	140065943	F	I	LRRC26	TSS1500	shore	TSS1500-shore	chr9:140061735-140064864	NA	NA
cg13763232	0.604743486980874	0.376910774631362	14.2140259114374	6.83307778653391e-20	9.2133896673619e-17	35.0344160656336	0.244966741108262	0.849710228089136	0.604743486980874	3	14443428	R	II	SLC6A6	TSS1500	shore	TSS1500-shore	chr3:14443629-14444577	NA	NA
cg08845721	0.661095487286924	0.346399772863318	14.2026696924522	7.07087972185635e-20	9.50192911632839e-17	35.000691573946	0.202160757455262	0.863256244742185	0.661095487286923	5	142780693	R	II	NR3C1	5'UTR	shore	5'UTR-shore	chr5:142782071-142785071	NA	NA
cg16184495	-0.642707753716689	0.638102324365667	-14.1671945084546	7.86918535237655e-20	1.05392157864353e-16	34.8952332141415	0.778329470631126	0.135621716914438	-0.642707753716688	19	15343350	R	II	EPHX3	5'UTR	shore	5'UTR-shore	chr19:15344091-15344419	NA	NA
cg00751021	0.609310288611416	0.313353269770248	14.1627264614164	7.97601039038985e-20	1.06465600633086e-16	34.8819392895076	0.180412843164121	0.789723131775536	0.609310288611416	2	206474068	F	II	PARD3B	Body	opensea	Body-opensea		NA	TRUE
cg16557370	0.482298376189447	0.228244284550155	14.1579168040896	8.09264666154656e-20	1.07662413146106e-16	34.8676260591691	0.123015547927004	0.60531392411645	0.482298376189446	13	27295982	R	II		IGR	opensea	IGR-opensea		NA	NA
cg24332685	0.610250738127747	0.184500198864998	14.1530748546049	8.21181285388888e-20	1.08884818994728e-16	34.8532136902575	0.0513545832734894	0.661605321401237	0.610250738127747	6	31508126	F	II	BAT1	Body	shore	Body-shore	chr6:31509668-31509896	NA	NA
cg04715503	-0.598172441860465	0.583867090909091	-14.1403139190973	8.53446846110174e-20	1.12788370081034e-16	34.8152153469927	0.714377441860465	0.116205	-0.598172441860465	16	3062795	F	I	CLDN9	1stExon	shore	1stExon-shore	chr16:3063679-3063981	TRUE	TRUE
cg23193613	-0.613409705319099	0.676736861484206	-14.1390594376516	8.56687343793392e-20	1.12842970018504e-16	34.8114787233387	0.8105717062811	0.197162000962001	-0.613409705319099	8	144267725	F	II		IGR	island	IGR-island	chr8:144267329-144267824	NA	NA
cg01186980	0.418024534883721	0.441775818181818	14.1350212173262	8.67203564361258e-20	1.13852417427418e-16	34.7994490083472	0.350570465116279	0.768595	0.418024534883721	17	75826713	R	I		IGR	opensea	IGR-opensea		TRUE	TRUE
cg21814550	0.446195994844784	0.330375228056549	14.1318481562155	8.75558501410533e-20	1.1457242774261e-16	34.789995082905	0.233023374635869	0.679219369480653	0.446195994844783	14	53170147	R	II		IGR	shelf	IGR-shelf	chr14:53173752-53174112	TRUE	NA
cg03630015	-0.411141681581587	0.837551135300921	-14.1303214025685	8.79607601880173e-20	1.14726127190065e-16	34.7854457545413	0.927254774918722	0.516113093337134	-0.411141681581587	2	219747459	R	II	WNT10A	Body	shore	Body-shore	chr2:219748276-219748805	NA	NA
cg10869879	-0.560945368217054	0.588171454545454	-14.1211706666306	9.04277256567201e-20	1.17428328492664e-16	34.7581725842992	0.710559534883721	0.149614166666667	-0.560945368217054	12	56474569	F	I	ERBB3	Body	shore	Body-shore	chr12:56472792-56474393	NA	NA
cg16552271	0.510463014993147	0.232786630967702	14.1204645058706	9.06209915405712e-20	1.17428328492664e-16	34.7560674652164	0.121412882241925	0.631875897235072	0.510463014993147	1	15392907	R	II	KIAA1026	Body	opensea	Body-opensea		NA	NA
cg19638176	0.404106083609182	0.229175897569327	14.1020001419749	9.58257993248686e-20	1.23770959288501e-16	34.7010007401256	0.141007297509142	0.545113381118324	0.404106083609182	19	12782961	F	II	MORG1	Body	shore	Body-shore	chr19:12779795-12781094	TRUE	NA
cg03308494	-0.534617838350958	0.670183200563085	-14.0981189060488	9.69578449221036e-20	1.24829159363067e-16	34.6894199867356	0.786827092566931	0.252209254215972	-0.534617838350958	12	58013267	R	II	SLC26A10	TSS1500	island	TSS1500-island	chr12:58013171-58013652	NA	NA
cg09989037	0.572598582771505	0.299093833260174	14.0822389282951	1.01732578075678e-19	1.30555281996591e-16	34.6420171853292	0.174163233382755	0.746761816154259	0.572598582771505	1	44300942	R	II	ST3GAL3	Body	opensea	Body-opensea		TRUE	TRUE
cg17094014	-0.689191531007752	0.560881636363636	-14.0793324765882	1.02631951771198e-19	1.31287319023418e-16	34.6333376735255	0.711250697674419	0.0220591666666667	-0.689191531007752	6	41605343	F	I	MDFI	TSS1500	island	TSS1500-island	chr6:41604583-41606663	TRUE	NA
cg19237113	0.408308533390075	0.125882709855838	14.0770519260229	1.03343286242917e-19	1.31774906258732e-16	34.6265265139567	0.0367972116616395	0.445105745051714	0.408308533390075	1	6803800	R	II		IGR	opensea	IGR-opensea		TRUE	TRUE
cg06333800	0.496576720183419	0.361999148603286	14.0538034058427	1.10886301110604e-19	1.40942845251132e-16	34.5570531055421	0.253655136926904	0.750231857110323	0.496576720183419	7	151442481	R	II	PRKAG2	Body	opensea	Body-opensea		TRUE	NA
cg20778958	0.577974770708113	0.180615383971521	14.0510189609366	1.11826379628914e-19	1.41686508020493e-16	34.5487276393061	0.0545117976352059	0.632486568343319	0.577974770708113	1	158534679	R	II	OR6P1	TSS1500	opensea	TSS1500-opensea		NA	NA
cg06026425	0.607668917947948	0.3331229751082	14.0352771281878	1.17295127035803e-19	1.48145230194663e-16	34.5016406707699	0.200540665737738	0.808209583685686	0.607668917947948	5	157284650	R	II	CLINT1	Body	shore	Body-shore	chr5:157285769-157286254	NA	NA
cg10738368	-0.552865722237977	0.553914605767468	-14.0271682144526	1.2021719211379e-19	1.51345301971967e-16	34.4773726694667	0.674539854255754	0.121674132017777	-0.552865722237977	2	74729551	R	II	LBX2	Body	island	Body-island	chr2:74729399-74731166	NA	NA
cg01629716	-0.664105206182911	0.624071720960575	-14.0254089581922	1.20860823326591e-19	1.51345301971967e-16	34.472106511488	0.768967402309574	0.104862196126663	-0.664105206182911	15	45996671	F	II		IGR	island	IGR-island	chr15:45996453-45996735	NA	NA		rs76148207
cg11341610	0.600710722777745	0.255279496388169	14.0251212244251	1.20966423783443e-19	1.51345301971967e-16	34.4712451707396	0.124215338691207	0.724926061468951	0.600710722777745	19	13050931	R	II	CALR	Body	shore	Body-shore	chr19:13049038-13049809	NA	NA
cg19841423	0.455762306051869	0.460454497960541	14.0119205644053	1.25913097058099e-19	1.57041962478288e-16	34.4317169260275	0.361015449367406	0.816777755419275	0.455762306051869	20	62366755	R	II	ZGPAT	Body	shore	Body-shore	chr20:62366249-62366535	NA	NA
cg00821731	-0.492280388924979	0.609111094153086	-14.0063258954792	1.28070988091557e-19	1.5923572647725e-16	34.414957304179	0.71651772446399	0.224237335539011	-0.492280388924979	2	219744626	F	II	WNT10A	TSS1500	shore	TSS1500-shore	chr2:219744986-219745780	NA	TRUE
cg03634854	-0.422084534883721	0.562828363636364	-14.0046768104429	1.28714173284391e-19	1.59538419651801e-16	34.4100164567187	0.654919534883721	0.232835	-0.422084534883721	19	18721531	R	I		IGR	island	IGR-island	chr19:18721523-18721869	NA	NA
cg03315007	-0.526935290697675	0.485685090909091	-14.0028430128761	1.29433246705071e-19	1.5993300916085e-16	34.4045217722788	0.600652790697674	0.0737175	-0.526935290697674	1	2137067	R	I	C1orf86	5'UTR	island	5'UTR-island	chr1:2136808-2137351	NA	NA
cg23123165	0.5911644825157	0.404876047548985	13.9921835368027	1.33694443188287e-19	1.64688446326431e-16	34.3725736397717	0.275894705909196	0.867059188424895	0.5911644825157	7	54901015	R	II		IGR	island	IGR-island	chr7:54900736-54901261	NA	NA
cg24918184	0.437119436521587	0.462196912387285	13.9770695147832	1.3998136517585e-19	1.71902284978657e-16	34.3272490812795	0.366825398964393	0.80394483548598	0.437119436521587	19	4323200	F	II	FSD1	Body	island	Body-island	chr19:4322974-4323201	NA	NA
cg09635541	0.576271252661604	0.430565687650172	13.9736795664486	1.41432133059599e-19	1.73151108864057e-16	34.3170790640807	0.304833777978549	0.881105030640153	0.576271252661604	4	812499	F	II	CPLX1	Body	island	Body-island	chr4:812386-812646	NA	NA
cg08426733	0.391305252477001	0.268316214392324	13.9667792825927	1.44432451230483e-19	1.76283561087158e-16	34.2963732210661	0.182940522942797	0.574245775419797	0.391305252477001	1	1376740	R	II	VWA1	3'UTR	shore	3'UTR-shore	chr1:1374461-1375584	NA	TRUE
cg01301803	0.450698604651163	0.168545636363636	13.9504788673631	1.51778858239659e-19	1.84685255090691e-16	34.2474354605467	0.0702113953488372	0.52091	0.450698604651163	10	134143535	R	I		IGR	shore	IGR-shore	chr10:134145177-134146025	TRUE	NA
cg24774271	0.492821124031008	0.349201818181818	13.9403587357795	1.56529335068616e-19	1.89886735495154e-16	34.2170349106261	0.241677209302326	0.734498333333333	0.492821124031008	12	8231169	F	I		IGR	shelf	IGR-shelf	chr12:8234689-8235020	NA	NA
cg15867428	-0.540747693870645	0.627134469168147	-13.9247199052998	1.64168558594524e-19	1.98388467775373e-16	34.1700300141729	0.74511578419447	0.204368090323825	-0.540747693870645	1	41267920	R	II	KCNQ4	Body	island	Body-island	chr1:41267919-41268398	NA	NA
cg11234637	-0.47058027131783	0.785156545454545	-13.9239949365246	1.64531717496964e-19	1.98388467775373e-16	34.1678502334326	0.887828604651163	0.417248333333333	-0.470580271317829	10	94820945	R	I	CYP26C1	TSS200	island	TSS200-island	chr10:94820026-94823252	NA	NA
cg14064148	0.42637019982371	0.154165290468351	13.9127347718651	1.70277972720929e-19	2.04698741712637e-16	34.1339851981179	0.0611390650522688	0.487509264875978	0.42637019982371	19	10527576	R	II		IGR	island	IGR-island	chr19:10526982-10527755	NA	NA
cg26306476	0.479315930232558	0.429207090909091	13.908988350352	1.72234597543145e-19	2.06429113197116e-16	34.1227141255093	0.324629069767442	0.803945	0.479315930232558	19	5783127	R	I	PRR22	Body	shelf	Body-shelf	chr19:5785399-5785819	NA	NA
cg26749414	-0.493266484484027	0.85048482573229	-13.9006570775245	1.76667816641286e-19	2.11108519866279e-16	34.0976429849173	0.958106604165169	0.464840119681142	-0.493266484484027	19	46807272	F	II	HIF3A	5'UTR	island	5'UTR-island	chr19:46806998-46807617	TRUE	NA
cg17178218	0.486233081395349	0.388531636363636	13.8968696581928	1.78721239116242e-19	2.1252273383276e-16	34.0862425708334	0.282444418604651	0.7686775	0.486233081395349	1	7352249	F	I	CAMTA1	Body	opensea	Body-opensea		NA	TRUE
cg11300147	0.615841162185135	0.357672298636017	13.8965121933114	1.78916290584616e-19	2.1252273383276e-16	34.0851664779124	0.22330695415926	0.839148116344395	0.615841162185135	12	7596703	R	II	CD163L1	1stExon	shelf	1stExon-shelf	chr12:7592406-7593030	NA	NA
cg18757077	0.609995655123681	0.374162595187064	13.8875506020385	1.83877344208568e-19	2.17767521073502e-16	34.0581835195803	0.24107263406917	0.851068289192851	0.609995655123681	3	14378619	F	II		IGR	opensea	IGR-opensea		NA	TRUE
cg12502577	-0.506399579284487	0.588934265337328	-13.882085552804	1.86970954476913e-19	2.20776188115946e-16	34.0417233320286	0.699421446272125	0.193021866987638	-0.506399579284486	12	57615581	F	II	NXPH4	Body	shelf	Body-shelf	chr12:57618769-57619402	NA	TRUE
cg12735966	0.569138911989854	0.3448763227594	13.8708832818384	1.93478163359082e-19	2.27786008066578e-16	34.0079709686234	0.220700560143432	0.789839472133286	0.569138911989854	7	145396445	F	II		IGR	opensea	IGR-opensea		NA	NA
cg03168029	0.505822131782946	0.390930727272727	13.869509061234	1.94292075009121e-19	2.28071466591295e-16	34.0038293192525	0.280569534883721	0.786391666666667	0.505822131782946	11	1221398	F	I		IGR	shore	IGR-shore	chr11:1221571-1221863	NA	NA
cg12200412	0.552106760972166	0.308587398450047	13.8647103111296	1.9716155288453e-19	2.30761119339737e-16	33.9893648236253	0.188127741510666	0.740234502482831	0.552106760972166	1	158324331	R	II	CD1E	Body	opensea	Body-opensea		NA	NA
cg13364038	-0.594333933899804	0.627178953811516	-13.8515540740838	2.05250785158784e-19	2.39526465983311e-16	33.9496935295615	0.756851812116928	0.162517878217123	-0.594333933899804	14	101925279	R	II		IGR	island	IGR-island	chr14:101923575-101925995	NA	NA
cg00900933	-0.514603427383971	0.55366561125801	-13.8442440776487	2.0988995583161e-19	2.44226239218267e-16	33.9276411719128	0.66594272268724	0.151339295303268	-0.514603427383971	17	37322028	R	II	ARL5C	1stExon	island	1stExon-island	chr17:37321482-37322099	NA	NA
cg06679878	0.634589571149635	0.363651562754423	13.8408885315493	2.12054948593242e-19	2.46028123962052e-16	33.9175160157332	0.225195656321776	0.859785227471411	0.634589571149635	12	130335340	R	II	TMEM132D	Body	opensea	Body-opensea		NA	NA
cg05774229	-0.547349496124031	0.655939454545455	-13.8313160017751	2.1835633737166e-19	2.52604737742255e-16	33.8886233743177	0.775361162790698	0.228011666666667	-0.547349496124031	11	76033097	R	I		IGR	island	IGR-island	chr11:76032911-76033392	NA	TRUE
cg02043070	-0.48888206995518	0.486060415828883	-13.8286452047639	2.20148093389974e-19	2.539414619915e-16	33.8805599980795	0.592725594728195	0.103843524773015	-0.48888206995518	14	105190158	R	II	ADSSL1	TSS1500	island	TSS1500-island	chr14:105189927-105190864	NA	NA
cg11005692	-0.555892124127177	0.797968501594738	-13.8150568624172	2.29497543791256e-19	2.63963180684771e-16	33.8395210785177	0.919254055949758	0.363361931822582	-0.555892124127177	4	1595294	R	II		IGR	island	IGR-island	chr4:1595293-1595539	NA	NA
cg14982276	-0.521002364341085	0.618077454545455	-13.8127051172189	2.3115605035137e-19	2.65106763125965e-16	33.832415980737	0.731750697674419	0.210748333333333	-0.521002364341085	21	42880582	F	I	TMPRSS2	TSS1500	island	TSS1500-island	chr21:42878751-42880674	NA	NA		rs76833541
cg02952703	-0.576506905228585	0.676779227924535	-13.7985034208984	2.41432843183161e-19	2.75368799424754e-16	33.7894943576854	0.802562552701681	0.226055647473096	-0.576506905228585	19	14584130	R	II	PTGER1	Body	island	Body-island	chr19:14582419-14585098	NA	NA
cg19946376	0.42892257751938	0.515946363636364	13.7984345485373	2.41483793518271e-19	2.75368799424754e-16	33.7892861410381	0.422363255813954	0.851285833333333	0.42892257751938	3	184035137	F	I	EIF4G1	Body	shore	Body-shore	chr3:184032166-184033242	NA	NA	low-CpG:185517803-185518280
cg05219493	-0.577624854970884	0.780709629827066	-13.7851561402406	2.51513302528775e-19	2.85433395759314e-16	33.7491308903648	0.906736870911623	0.329112015940738	-0.577624854970884	10	94820923	R	II	CYP26C1	TSS200	island	TSS200-island	chr10:94820026-94823252	NA	NA
cg15835542	0.506764928673332	0.227366050854304	13.7848619209708	2.51740251626808e-19	2.85433395759314e-16	33.7482408793487	0.116799157325577	0.623564085998909	0.506764928673332	6	45709808	F	II		IGR	opensea	IGR-opensea		NA	TRUE
cg11781986	-0.51028507751938	0.617451818181818	-13.773713278908	2.60494554452047e-19	2.94522670301601e-16	33.7145079465369	0.728786744186046	0.218501666666667	-0.51028507751938	14	24808787	R	I	RIPK3	Body	island	Body-island	chr14:24808635-24808992	NA	NA
cg19760941	0.523840278015024	0.448984933422666	13.7633240549695	2.68930151361301e-19	3.03201272796925e-16	33.6830581230235	0.334692509128479	0.858532787143503	0.523840278015024	2	24367888	F	II	LOC375190	Body	opensea	Body-opensea		NA	NA	low-CpG:24221068-24221470
cg24348573	-0.443430067980415	0.721738296290381	-13.75134336701	2.79002367752346e-19	3.13670966192603e-16	33.6467730808754	0.818486674758835	0.37505660677842	-0.443430067980415	10	6020387	R	II	IL15RA	TSS1500	shore	TSS1500-shore	chr10:6018944-6020073	NA	NA
cg09971646	-0.576591342769512	0.704044581497968	-13.746032455547	2.83588767872413e-19	3.17931686300828e-16	33.6306822740328	0.829846329011317	0.253254986241804	-0.576591342769513	14	101194145	R	II	DLK1	Body	shore	Body-shore	chr14:101192851-101193499	NA	NA
cg23947919	0.457288992248062	0.457289818181818	13.7360463463485	2.92420543748033e-19	3.26914700437997e-16	33.6004166839812	0.357517674418605	0.814806666666667	0.457288992248062	12	132406608	F	I	ULK1	3'UTR	opensea	3'UTR-opensea		NA	NA
cg17339927	0.405935717054264	0.544482909090909	13.7216125395255	3.05681016884883e-19	3.40784810086479e-16	33.556647981518	0.45591511627907	0.861850833333333	0.405935717054264	12	132991124	R	I		IGR	shore	IGR-shore	chr12:132990777-132990987	NA	NA
cg17342132	0.687620345306769	0.403715885910217	13.7175047354108	3.095651384217e-19	3.44153653275101e-16	33.5441865751092	0.253689628752377	0.941309974059146	0.687620345306769	5	142780254	F	II	NR3C1	Body	shore	Body-shore	chr5:142782071-142785071	NA	NA		rs61759025	rs79138720
cg05240350	0.577614201351646	0.290491613370027	13.71486728935	3.1208529558818e-19	3.45991629146638e-16	33.5361844670232	0.164466696711486	0.742080898063131	0.577614201351645	10	72221844	F	II		IGR	shelf	IGR-shelf	chr10:72218130-72218484	NA	NA
cg21247948	0.566432536890009	0.415339845383199	13.7133190394217	3.13574368479253e-19	3.4667948297089e-16	33.5314865938041	0.291754564607197	0.858187101497205	0.566432536890009	2	37545307	F	II	PRKD3	TSS1500	opensea	TSS1500-opensea		NA	TRUE
cg19866866	-0.542450833333333	0.716887090909091	-13.7090886472748	3.17679886569953e-19	3.50248217924605e-16	33.5186486568413	0.83524	0.292789166666667	-0.542450833333333	1	182026044	R	I	ZNF648	Body	island	Body-island	chr1:182025604-182026511	NA	NA
cg26653990	-0.601193497643753	0.761130120436761	-13.7012954589788	3.25386196662873e-19	3.57248180061666e-16	33.4949925684246	0.892299610831762	0.291106113188009	-0.601193497643753	5	72510846	R	II		IGR	shore	IGR-shore	chr5:72511720-72512442	NA	TRUE
cg19444508	0.605151879844961	0.306787090909091	13.7008631784288	3.25819162396636e-19	3.57248180061666e-16	33.4936801544082	0.174753953488372	0.779905833333333	0.605151879844961	12	121104809	F	I	CABP1	3'UTR	opensea	3'UTR-opensea		NA	NA		rs35520598
cg16575094	-0.402370794573644	0.618211636363636	-13.6940167978304	3.32754768570937e-19	3.63853208750366e-16	33.4728911022372	0.706001627906977	0.303630833333333	-0.402370794573643	16	67195740	R	I	FBXL8	Body	island	Body-island	chr16:67195600-67195827	NA	NA
cg20774166	0.416726933426533	0.174380448087809	13.6768650522099	3.50794344031852e-19	3.81775033618709e-16	33.4207827017529	0.0834582080674741	0.500185141494007	0.416726933426533	6	31627617	R	II	C6orf47	1stExon	shore	1stExon-shore	chr6:31628338-31628658	NA	NA
cg07504763	0.477710545139089	0.396024422233717	13.6766211071897	3.51057941976353e-19	3.81775033618709e-16	33.4200412976616	0.291796666930643	0.769507212069731	0.477710545139088	1	198575077	F	II		IGR	opensea	IGR-opensea		NA	TRUE
cg23017741	0.48015407970412	0.29483289871254	13.6691309924538	3.59249928393501e-19	3.89622166904856e-16	33.3972733322384	0.190072008595278	0.670226088299398	0.48015407970412	12	110559276	R	II		IGR	shelf	IGR-shelf	chr12:110562095-110562700	NA	NA
cg27613172	0.631701214896301	0.328943838692023	13.650834250209	3.8008541780196e-19	4.11102035961452e-16	33.3416250223068	0.191118119078285	0.822819333974586	0.631701214896301	12	54401665	F	II	HOXC8	TSS1500	shore	TSS1500-shore	chr12:54402682-54403347	NA	NA
cg26396455	-0.491843798449612	0.448849090909091	-13.6449411819042	3.87053654636217e-19	4.17507454619378e-16	33.3236922658346	0.556160465116279	0.0643166666666667	-0.491843798449612	12	57619290	R	I	NXPH4	Body	island	Body-island	chr12:57618769-57619402	NA	NA
cg11052535	0.388825922845246	0.14205633281077	13.6346070638129	3.99587294973543e-19	4.29865456796444e-16	33.2922342382545	0.0572215860081709	0.446047508853417	0.388825922845246	11	56468348	R	II	OR8U8	Body	opensea	Body-opensea		NA	NA
cg25506282	0.494611449330517	0.256578610545079	13.6312297410111	4.03771999170318e-19	4.33199597131354e-16	33.2819502998273	0.148663385236603	0.64327483456712	0.494611449330517	10	94462361	F	II		IGR	shelf	IGR-shelf	chr10:94459254-94459591	NA	NA
cg14147184	0.577848120155039	0.355902	13.6297445392473	4.05626284821689e-19	4.34022299699073e-16	33.2774273889146	0.229826046511628	0.807674166666667	0.577848120155039	9	137997399	R	I	OLFM1	Body	island	Body-island	chr9:137997370-137997588	NA	NA			rs76033076
cg07118376	0.547158579836355	0.243476331010793	13.6166170366389	4.22395961950883e-19	4.50757479053853e-16	33.2374373378075	0.124096277228316	0.67125485706467	0.547158579836355	8	62624872	F	II	ASPH	Body	shore	Body-shore	chr8:62626556-62627511	NA	NA
cg02807008	0.68878280635287	0.395101568698106	13.6060700330705	4.36377023433428e-19	4.64435484204166e-16	33.2052917569919	0.244821683675662	0.933604490028532	0.68878280635287	19	1910258	R	II	ADAT3	5'UTR	shore	5'UTR-shore	chr19:1911923-1913406	NA	NA
cg15292765	0.60099484496124	0.224749636363636	13.5967515555549	4.49119385113505e-19	4.76725893700589e-16	33.1768783269551	0.093623488372093	0.694618333333333	0.60099484496124	10	34405759	F	I	PARD3	Body	opensea	Body-opensea		NA	TRUE
cg21155852	0.322289864341085	0.682557090909091	13.5842207071691	4.66851093445913e-19	4.94233086491738e-16	33.1386518500253	0.612239302325581	0.934529166666667	0.322289864341085	7	2048760	R	I	MAD1L1	Body	shelf	Body-shelf	chr7:2044583-2044788	NA	NA
cg22529645	0.496991615955313	0.519205251028989	13.5733634885048	4.8278739070646e-19	5.09751960528139e-16	33.1055141881831	0.410770716638739	0.907762332594052	0.496991615955313	1	3704559	F	II	LRRC47	Body	shore	Body-shore	chr1:3703672-3703908	NA	NA
cg13689066	0.572364967251296	0.301878424686788	13.57204117069	4.84765588992975e-19	5.10490141831568e-16	33.1014772379485	0.176998795468324	0.74936376271962	0.572364967251296	1	12167071	R	II	TNFRSF8	Body	opensea	Body-opensea		TRUE	NA
cg08732950	0.430106736629778	0.250015805635036	13.5654997747463	4.94673058506797e-19	5.19552509807276e-16	33.0815033892918	0.156174335824902	0.586281072454681	0.430106736629778	16	89023389	F	II	CBFA2T3	Body	opensea	Body-opensea		NA	NA		rs71158770
cg05485060	0.542387169637798	0.407948895522934	13.5381013878429	5.38450392084443e-19	5.64047277914977e-16	32.9977823456582	0.289609876692869	0.831997046330667	0.542387169637798	9	111776779	F	II	CTNNAL1	TSS1500	shore	TSS1500-shore	chr9:111775041-111775934	NA	NA
cg03649030	0.42657264998272	0.543949626882116	13.5342203517134	5.44961378247857e-19	5.68305205073541e-16	32.9859150829254	0.450879230522249	0.87745188050497	0.42657264998272	1	145115872	F	II	SEC22B	Body	opensea	Body-opensea		NA	TRUE		rs7534444
cg26241460	0.470018672828837	0.460322547263495	13.5331792347906	5.46721530487923e-19	5.68305205073541e-16	32.9827312628862	0.357773018646294	0.827791691475131	0.470018672828836	11	1767775	R	II	HCCA2	Body	shore	Body-shore	chr11:1768979-1770712	TRUE	NA
cg04398285	0.602891126647242	0.204556729740906	13.5331406560774	5.46786863708031e-19	5.68305205073541e-16	32.9826132833014	0.0730168475633261	0.675907974210568	0.602891126647242	10	13424851	R	II		IGR	opensea	IGR-opensea		NA	NA
cg02027878	-0.47496625547121	0.663582135954888	-13.5179303433051	5.73172029766003e-19	5.94181389984335e-16	32.9360825197405	0.767211137148606	0.292244881677396	-0.47496625547121	7	150711138	F	II	ATG9B	3'UTR	island	3'UTR-island	chr7:150710349-150711333	TRUE	NA
cg11414921	-0.486695620155039	0.598475818181818	-13.5059684107875	5.94825898562612e-19	6.15031487116894e-16	32.8994676106721	0.704663953488372	0.217968333333333	-0.486695620155039	22	19712034	F	I	GP1BB	3'UTR	island	3'UTR-island	chr22:19709081-19712106	TRUE	NA		rs79998786
cg25518170	-0.52199340139125	0.745156808550836	-13.4985699140129	6.08631949257796e-19	6.27680399307952e-16	32.8768117046094	0.859046277945291	0.337052876554041	-0.52199340139125	5	493308	R	II	SLC9A3	Body	shore	Body-shore	chr5:494803-495306	NA	NA
cg04709675	0.459333280205246	0.509422268187359	13.4553735452087	6.95977739564326e-19	7.15909968023189e-16	32.7443900874362	0.409204097960759	0.868537378166005	0.459333280205246	7	75541952	F	II		IGR	shelf	IGR-shelf	chr7:75543965-75544775	NA	NA
cg16038003	0.55306909734477	0.166881572694099	13.443693899036	7.21706194040268e-19	7.40466844513623e-16	32.7085429305865	0.04621195145524	0.59928104880001	0.55306909734477	7	27226148	F	II	HOXA11AS	Body	shore	Body-shore	chr7:27227520-27229043	NA	NA
cg21695089	0.659022161390027	0.294081757230794	13.4243673549876	7.66414641040786e-19	7.84321231320693e-16	32.6491863114567	0.150295103836607	0.809317265226634	0.659022161390027	17	79273418	R	II		IGR	shelf	IGR-shelf	chr17:79268367-79269467	NA	NA		rs34031788
cg23187316	-0.570578895538221	0.631766009586924	-13.4091379392998	8.03614794023529e-19	8.20287231898513e-16	32.6023781947761	0.756255950431627	0.185677054893406	-0.570578895538221	7	1099788	R	II	C7orf50	Body	shore	Body-shore	chr7:1097405-1097953	NA	TRUE
cg12032713	0.377008992248062	0.445144181818182	13.4024055615358	8.20637799216768e-19	8.3382805948144e-16	32.5816762289804	0.362887674418605	0.739896666666667	0.377008992248062	8	106369363	R	I	ZFPM2	Body	opensea	Body-opensea		NA	TRUE
cg24505713	0.48645813082731	0.467278098323585	13.4021889753946	8.21191468530299e-19	8.3382805948144e-16	32.5810101301313	0.361141778870354	0.847599909697664	0.48645813082731	11	10770035	R	II		IGR	shelf	IGR-shelf	chr11:10772493-10773089	NA	NA
cg22513396	0.454623919645885	0.485282061987847	13.4014247858898	8.23148027209624e-19	8.3382805948144e-16	32.5786598574671	0.386091388610563	0.840715308256448	0.454623919645885	7	151385582	F	II	PRKAG2	Body	opensea	Body-opensea		NA	NA			rs74594533
cg26059316	-0.456624345634467	0.661211518804614	-13.3999047784582	8.27053762161159e-19	8.35663496515607e-16	32.5739848293541	0.760838648761225	0.304214303126758	-0.456624345634467	10	102808252	R	II		IGR	island	IGR-island	chr10:102807774-102808271	NA	NA
cg21429725	-0.558117596899224	0.831919818181818	-13.3951419860215	8.39414011419364e-19	8.46010618499003e-16	32.5593341133176	0.953690930232558	0.395573333333333	-0.558117596899225	3	196693809	R	I	PIGZ	5'UTR	island	5'UTR-island	chr3:196693765-196694200	NA	NA
cg12608565	-0.48563515503876	0.634866727272727	-13.377278755356	8.87463296783166e-19	8.92184512105096e-16	32.504358702314	0.740823488372093	0.255188333333333	-0.48563515503876	17	4802692	R	I	CHRNE	Body	island	Body-island	chr17:4802265-4805402	TRUE	TRUE			rs2075763
cg17224892	0.528241895566192	0.276869506832019	13.3566036348748	9.46568286727187e-19	9.49212969980556e-16	32.4406767682958	0.161616729617577	0.689858625183769	0.528241895566192	17	1094496	R	II		IGR	opensea	IGR-opensea		NA	NA
cg08514765	-0.530110698201925	0.509995291133539	-13.3514904420392	9.61790986204805e-19	9.62060962621986e-16	32.4249187731661	0.625655807104868	0.0955451089029431	-0.530110698201925	16	58058888	R	II	MMP15	TSS1500	island	TSS1500-island	chr16:58058712-58058928	NA	NA
cg18274619	0.436003604651163	0.340609454545455	13.3397994251462	9.97535432989222e-19	9.95320904327986e-16	32.3888760320606	0.245481395348837	0.681485	0.436003604651163	3	127494852	R	I	MGLL	Body	opensea	Body-opensea		TRUE	TRUE
cg09477740	-0.529465870729735	0.513636417537234	-13.3315018713837	1.02371857062002e-18	1.01889866872144e-15	32.3632841642772	0.629156243878267	0.0996903731485322	-0.529465870729735	16	56677205	R	II	MT1DP	TSS1500	island	TSS1500-island	chr16:56677120-56677598	TRUE	NA			rs1610212
cg20690714	0.553966220930233	0.499171636363636	13.3267487702419	1.03902965948771e-18	1.03156518770512e-15	32.3486202259032	0.378306279069767	0.9322725	0.553966220930233	17	76446851	F	I	DNAH17	Body	island	Body-island	chr17:76446646-76446870	NA	NA		rs35957404
cg17463149	-0.519863740310078	0.481983090909091	-13.3055601286156	1.11015748891046e-18	1.09944708613904e-15	32.2832140944888	0.595407906976744	0.0755441666666667	-0.519863740310078	1	201252453	F	I	PKP1	TSS200	island	TSS200-island	chr1:201252452-201253648	TRUE	TRUE
cg16029939	-0.498784081304953	0.665432115753026	-13.2958872167219	1.14424936200184e-18	1.13040507764178e-15	32.253335505771	0.774257733492288	0.275473652187335	-0.498784081304953	11	640328	R	II	DRD4	Body	island	Body-island	chr11:636906-640628	NA	NA
cg16498913	-0.664907498789822	0.658707183180004	-13.2894507459766	1.16752035574662e-18	1.15054662771048e-15	32.2334470680143	0.803777910188693	0.138870411398871	-0.664907498789822	5	1851563	F	II		IGR	island	IGR-island	chr5:1851342-1851564	NA	TRUE		rs263216
cg16579144	0.518969302325581	0.422190363636364	13.2820989072086	1.19468815607942e-18	1.17441965356939e-15	32.2107234633792	0.308960697674419	0.82793	0.518969302325581	8	852569	R	I		IGR	shelf	IGR-shelf	chr8:850103-850405	NA	TRUE
cg20856545	0.53602134034809	0.440589553854865	13.2768816692923	1.21435553402421e-18	1.19082030932548e-15	32.194593295154	0.323639443233464	0.859660783581554	0.53602134034809	13	114917297	R	II		IGR	shelf	IGR-shelf	chr13:114912875-114913457	TRUE	NA
cg27337124	0.582307503108109	0.413262845403739	13.2733394828134	1.22789512698323e-18	1.20114627431503e-15	32.1836398382506	0.286213935634697	0.868521438742806	0.582307503108109	10	131589141	R	II		IGR	shelf	IGR-shelf	chr10:131592393-131592616	NA	NA
cg17743250	-0.53776265503876	0.770713454545455	-13.2587293775645	1.28537637864791e-18	1.25430106903404e-15	32.1384436251398	0.888043488372093	0.350280833333333	-0.53776265503876	10	94820927	R	I	CYP26C1	TSS200	island	TSS200-island	chr10:94820026-94823252	NA	NA
cg09424896	0.507038368139409	0.306337178306922	13.2559096382358	1.29678024965332e-18	1.26234282682838e-15	32.1297175325786	0.195710625258324	0.702748993397733	0.507038368139409	19	16284351	F	II	CIB3	TSS200	opensea	TSS200-opensea		NA	NA
cg24253367	0.447661586499035	0.33086829575711	13.2414922637792	1.35671050260975e-18	1.31622538554586e-15	32.0850844017501	0.233196676884593	0.680858263383629	0.447661586499035	17	26941992	R	II	FLJ25006	TSS1500	opensea	TSS1500-opensea		NA	NA
cg05643188	0.511963407301711	0.25683728501985	13.2409777575664	1.35890031279387e-18	1.31622538554586e-15	32.0834910904409	0.145136177972204	0.657099585273915	0.511963407301711	1	197873430	F	II	C1orf53	Body	shore	Body-shore	chr1:197871588-197872299	NA	NA
cg05576328	-0.451996480400893	0.650035849276101	-13.240244719958	1.36202640920454e-18	1.31622538554586e-15	32.081220975376	0.74865326318175	0.296656782780858	-0.451996480400893	14	24046085	F	II	JPH4	Body	island	Body-island	chr14:24044886-24046760	NA	NA
cg21179831	0.519453774345332	0.224209507923773	13.2375853951339	1.37342859030152e-18	1.32403824041647e-15	32.0729848198166	0.110874138975701	0.630327913321033	0.519453774345332	6	31508137	R	II	BAT1	Body	shore	Body-shore	chr6:31509668-31509896	NA	NA
cg04139449	-0.51478628854154	0.604759484610525	-13.2304755773869	1.40438997114171e-18	1.3503071764372e-15	32.050960503465	0.717076493019588	0.202290204478048	-0.51478628854154	6	45631407	F	II		IGR	island	IGR-island	chr6:45630986-45631814	NA	NA
cg25513635	-0.332799318902993	0.555538854385443	-13.2297828903339	1.4074439891506e-18	1.3503071764372e-15	32.0488143856421	0.628149614873369	0.295350295970375	-0.332799318902993	19	18981378	F	II	GDF1	5'UTR	shore	5'UTR-shore	chr19:18979351-18981200	NA	NA
cg17069396	-0.499374205426356	0.492314	-13.2199182928016	1.45167381502567e-18	1.38940153396289e-15	32.0182444884904	0.601268372093023	0.101894166666667	-0.499374205426357	20	2731102	F	I	EBF4	Body	island	Body-island	chr20:2731063-2731395	NA	NA
cg13721989	-0.417200480895186	0.577007486451285	-13.2179474390037	1.46067790932549e-18	1.39467483671463e-15	32.0121353638098	0.668033045919325	0.250832565024139	-0.417200480895186	9	130689253	F	II	PIP5KL1	Body	shore	Body-shore	chr9:130689378-130690215	TRUE	NA
cg22014289	0.462734259549077	0.345978152534621	13.2074143607307	1.50976770155621e-18	1.43643370555754e-15	31.9794768771129	0.245017950451186	0.707752210000263	0.462734259549077	2	109952974	F	II	SH3RF3	Body	opensea	Body-opensea		NA	TRUE		rs62152236
cg25916307	-0.552859031007752	0.631336909090909	-13.2070256025178	1.51161116762755e-18	1.43643370555754e-15	31.9782712256727	0.751960697674419	0.199101666666667	-0.552859031007752	22	29467684	R	I	KREMEN1	TSS1500	island	TSS1500-island	chr22:29467291-29467817	TRUE	NA
cg02898915	-0.571700983183268	0.557540469458887	-13.1985780534014	1.55223688998979e-18	1.47153531980428e-15	31.9520679864171	0.682275229426146	0.110574246242878	-0.571700983183268	16	56677510	F	II	MT1DP	TSS1500	island	TSS1500-island	chr16:56677120-56677598	TRUE	NA
cg10984625	-0.572771217525914	0.676097286371994	-13.1900069305997	1.59458784104192e-18	1.50810223320835e-15	31.9254717615065	0.801065552014011	0.228294334488098	-0.572771217525914	2	238599858	R	II	LRRFIP1	TSS1500	island	TSS1500-island	chr2:238599857-238601430	NA	NA
cg01919567	0.318412435785608	0.50605444369055	13.1839835510443	1.62504871028707e-18	1.53327763796712e-15	31.9067753615534	0.436582639519145	0.754995075304753	0.318412435785608	2	127533123	F	II		IGR	shore	IGR-shore	chr2:127534732-127535186	NA	NA
cg06376715	-0.407822453565767	0.704811210665685	-13.1716161911051	1.6894524782661e-18	1.59028480543807e-15	31.8683723363388	0.793790655080035	0.385968201514267	-0.407822453565768	1	3634918	F	II	TP73	Body	island	Body-island	chr1:3634633-3635101	TRUE	TRUE
cg19978312	-0.500187674418605	0.815505818181818	-13.1574158653926	1.76659819973927e-18	1.65898950751609e-15	31.8242525684848	0.924637674418605	0.42445	-0.500187674418605	5	179634688	F	I	RASGEF1C	5'UTR	island	5'UTR-island	chr5:179634577-179634875	NA	NA
cg02282892	0.586889836159034	0.417514511157093	13.1483920811606	1.81746637446609e-18	1.70275267522514e-15	31.7962021732403	0.289465819631486	0.876355655790519	0.586889836159033	5	34042976	F	II	C1QTNF3	Body	opensea	Body-opensea		NA	NA
cg17910470	0.44917173630461	0.538467863937838	13.1467805572526	1.82670568234091e-18	1.7059829154384e-15	31.7911916205227	0.440466757835014	0.889638494139624	0.449171736304609	17	76795278	F	II	USP36	Body	shelf	Body-shelf	chr17:76798154-76798461	TRUE	NA			rs74001255
cg07404106	0.574956453488372	0.393131090909091	13.1463012019459	1.8294631276625e-18	1.7059829154384e-15	31.7897011417157	0.267686046511628	0.8426425	0.574956453488372	13	114047697	F	I		IGR	shore	IGR-shore	chr13:114048198-114048671	NA	NA		rs7999395
cg00491255	-0.48066488372093	0.746962545454545	-13.1423833903488	1.85215860202426e-18	1.72312056869722e-15	31.7775181885854	0.85183488372093	0.37117	-0.48066488372093	16	58019984	F	I	TEPP	Body	island	Body-island	chr16:58019663-58020012	NA	NA
cg09462089	0.579101007751938	0.407281636363636	13.1304001418316	1.92336228214077e-18	1.78520224918551e-15	31.7402420458322	0.280932325581395	0.860033333333333	0.579101007751938	16	58329456	R	I	KLKBL4	TSS1500	opensea	TSS1500-opensea		NA	NA
cg13322252	0.544969941860465	0.344725090909091	13.129566260518	1.92841914646625e-18	1.78574297536992e-15	31.7376473921205	0.225822558139535	0.7707925	0.544969941860465	1	15392793	R	I	KIAA1026	Body	opensea	Body-opensea		NA	NA
cg18749015	-0.603090135658915	0.632046	-13.1288086743048	1.93302501292777e-18	1.78586453462877e-15	31.7352900535092	0.763629302325581	0.160539166666667	-0.603090135658915	6	45631363	R	I		IGR	island	IGR-island	chr6:45630986-45631814	NA	NA
cg23274381	0.366222742227839	0.443437902706436	13.1164348942731	2.00985064968844e-18	1.85255314664769e-15	31.6967764685766	0.363534758947635	0.729757501175473	0.366222742227838	19	15561930	R	II	WIZ	TSS1500	shore	TSS1500-shore	chr19:15563869-15564223	NA	NA
cg26157948	-0.363386192272831	0.860441708617884	-13.1153973413406	2.0164314411134e-18	1.85433637171809e-15	31.6935461449926	0.939725968750138	0.576339776477307	-0.363386192272831	19	45260278	F	II	BCL3	Body	shore	Body-shore	chr19:45260352-45261809	TRUE	TRUE
cg00730670	0.609062848837209	0.371961090909091	13.1110758464602	2.04407659552384e-18	1.8754379268798e-15	31.6800900391199	0.239074651162791	0.8481375	0.609062848837209	10	105510713	F	I	SH3PXD2A	Body	opensea	Body-opensea		NA	TRUE		rs2067560
cg22459664	-0.481676279069768	0.560573272727273	-13.1096990397937	2.05296459980573e-18	1.87927249393959e-15	31.6758024701795	0.665666279069767	0.18399	-0.481676279069767	7	139929764	F	I		IGR	shore	IGR-shore	chr7:139930065-139930356	NA	NA
cg06074801	0.521249284448726	0.496992775775782	13.1088790732986	2.05827649924177e-18	1.87982345575602e-15	31.6732488599901	0.383265659168787	0.904514943617514	0.521249284448726	21	41558538	R	II	DSCAM	Body	shelf	Body-shelf	chr21:41554618-41554959	NA	NA
cg04981007	0.507438615387654	0.394214280531467	13.1080651004267	2.06356334035041e-18	1.88034906825099e-15	31.6707138273549	0.283500400810524	0.790939016198179	0.507438615387654	1	1266468	F	II	TAS1R3	TSS1500	shore	TSS1500-shore	chr1:1267085-1267286	NA	NA			rs3855954
cg23533513	-0.518940503875969	0.685705454545455	-13.1019105460048	2.1039856062853e-18	1.91281526946637e-15	31.6515432693331	0.798928837209302	0.279988333333333	-0.518940503875969	11	76849324	R	I	MYO7A	Body	island	Body-island	chr11:76849067-76849565	NA	NA
cg21031917	0.550177838231608	0.291050928096881	13.0994242624957	2.12054177141626e-18	1.92348560789428e-15	31.6437974248417	0.171012127028167	0.721189965259775	0.550177838231608	6	62596341	R	II	KHDRBS2	Body	opensea	Body-opensea		NA	TRUE
cg08828819	-0.499516686046511	0.627908727272727	-13.0931045966889	2.16322094867602e-18	1.9552972542673e-15	31.6241052474178	0.736894186046512	0.2373775	-0.499516686046512	7	95025836	F	I	PON3	TSS200	island	TSS200-island	chr7:95025559-95026122	NA	NA
cg14409810	-0.572791627906977	0.604018909090909	-13.0927837701354	2.16541067766979e-18	1.9552972542673e-15	31.6231054053958	0.728991627906977	0.1562	-0.572791627906977	9	140172908	R	I	C9orf167	5'UTR	island	5'UTR-island	chr9:140172613-140176105	NA	NA
cg12607287	0.620248136993287	0.372457806402181	13.0814221062379	2.2444221416917e-18	2.02206729077846e-15	31.5876884589799	0.2371309401491	0.857379077142386	0.620248136993287	1	247670081	F	II		IGR	opensea	IGR-opensea		NA	NA			rs80025212
cg22798707	-0.489772848391425	0.746349066396751	-13.0766136980078	2.27873443606006e-18	2.0483564374883e-15	31.5726943697264	0.85320859695488	0.363435748563455	-0.489772848391425	9	23822666	F	II	ELAVL2	TSS1500	island	TSS1500-island	chr9:23822412-23822667	NA	NA		rs72706962
cg00924459	0.36170834483441	0.268929457709285	13.072789838923	2.30640002639441e-18	2.06856612884118e-15	31.5607682139718	0.190011273381777	0.551719618216187	0.36170834483441	6	133137262	F	II	RPS12	Body	shore	Body-shore	chr6:133135364-133135829	NA	NA
cg27148193	0.505239336872529	0.310721787000514	13.0705262399991	2.32293720364827e-18	2.07872671126114e-15	31.5537074064858	0.200487749864689	0.705727086737218	0.505239336872529	7	148927030	F	II		IGR	shelf	IGR-shelf	chr7:148922909-148923195	NA	NA		rs76527593
cg15444648	-0.57365642947763	0.584142082235436	-13.0652290397658	2.36210793139987e-18	2.10553906224858e-15	31.5371812754269	0.709303485030556	0.135647055552925	-0.57365642947763	5	92907851	R	II	FLJ42709	TSS1500	island	TSS1500-island	chr5:92906239-92908875	NA	TRUE
cg12333160	0.582122519379845	0.278684363636364	13.0650490453309	2.36345061007277e-18	2.10553906224858e-15	31.5366196658306	0.151675813953488	0.733798333333333	0.582122519379845	10	135040091	F	I		IGR	island	IGR-island	chr10:135039937-135040196	TRUE	NA		rs61868136
cg19028462	-0.528720963808636	0.706549723943594	-13.0621618072126	2.38509408758814e-18	2.12008835520151e-15	31.527610462239	0.821907025138206	0.29318606132957	-0.528720963808637	13	113677628	R	II	MCF2L	Body	island	Body-island	chr13:113677627-113677836	TRUE	NA
cg10492999	-0.460554011627907	0.798042	-13.0606667202227	2.39638042542816e-18	2.12538707634107e-15	31.5229448271115	0.898526511627907	0.4379725	-0.460554011627907	16	3063894	R	I	CLDN9	1stExon	island	1stExon-island	chr16:3063679-3063981	NA	NA
cg01025838	0.402411341304358	0.317857928860921	13.0537658291906	2.44918013765635e-18	2.1673995190694e-15	31.5014057502494	0.230059090758152	0.632470432062511	0.402411341304358	12	132653430	R	II		IGR	shore	IGR-shore	chr12:132653023-132653236	NA	NA
cg05614735	-0.569656734301593	0.682241832669334	-13.0509233755985	2.47126937201232e-18	2.18210898584642e-15	31.4925320379276	0.806530574698773	0.23687384039718	-0.569656734301593	17	40936078	F	II	WNK4	Body	island	Body-island	chr17:40935964-40936180	NA	NA		rs61754348
cg14184780	0.340780600775194	0.572882363636364	13.0390772087047	2.56552255106579e-18	2.26033297218757e-15	31.4555385286422	0.49853023255814	0.839310833333333	0.340780600775194	9	95475751	F	I	BICD2	Body	shore	Body-shore	chr9:95477296-95477708	NA	NA
cg00790020	-0.507536931534289	0.727200431449891	-13.0273063959424	2.66278389944549e-18	2.3408568451002e-15	31.4187618688177	0.837935761966463	0.330398830432175	-0.507536931534289	8	1765477	F	II		IGR	shore	IGR-shore	chr8:1764328-1765171	NA	TRUE
cg04898026	-0.415693023255814	0.781866363636364	-13.0078294784191	2.831995940504e-18	2.48413970067347e-15	31.3578678619765	0.872563023255814	0.45687	-0.415693023255814	7	149487677	F	I	SSPO	Body	island	Body-island	chr7:149487283-149487769	TRUE	TRUE
cg23266594	-0.462331899224806	0.752607818181818	-13.0001543082589	2.90163184999664e-18	2.53612285109259e-15	31.3338578215921	0.85348023255814	0.391148333333333	-0.462331899224806	5	149546691	F	I	CDX1	1stExon	island	1stExon-island	chr5:149546027-149546988	NA	TRUE
cg13338783	-0.497928604651163	0.531649636363636	-12.9999001574608	2.90396716447843e-18	2.53612285109259e-15	31.3330626341686	0.640288604651163	0.14236	-0.497928604651163	19	46996868	F	I	PNMAL2	1stExon	island	1stExon-island	chr19:46996327-46998437	NA	NA
cg13172906	0.625818062015504	0.403120727272727	12.995570933862	2.94404076717523e-18	2.56550654731188e-15	31.319516033808	0.266578604651163	0.892396666666667	0.625818062015504	8	143694295	R	I	ARC	1stExon	shore	1stExon-shore	chr8:143694430-143696166	NA	NA
cg24727122	0.442006505426022	0.339750264299916	12.9896392636238	2.99985862763988e-18	2.60845223658956e-15	31.3009511628849	0.243312481297875	0.685318986723897	0.442006505426022	22	30662972	R	II	OSM	TSS200	opensea	TSS200-opensea		NA	NA
cg15906260	0.625194575976119	0.359043896475694	12.9710298160731	3.18203093435267e-18	2.76084071798122e-15	31.2426771826166	0.222637807171813	0.847832383147932	0.625194575976119	3	186505240	F	II	SNORA4	TSS200	shelf	TSS200-shelf	chr3:186500738-186502048	NA	NA
cg06766016	-0.54954742248062	0.694172	-12.965902040197	3.23416955574246e-18	2.79943832412364e-15	31.2266118769007	0.814073255813954	0.264525833333333	-0.54954742248062	1	45278971	R	I	BTBD19	Body	island	Body-island	chr1:45278765-45279644	NA	NA
cg07631407	-0.596706017924556	0.631751138332992	-12.9652807478816	3.24054527487302e-18	2.79943832412364e-15	31.2246651326087	0.761941542243805	0.165235524319249	-0.596706017924556	6	43243961	R	II	TTBK1	Body	island	Body-island	chr6:43243593-43244305	NA	NA
cg20710603	0.39435420348299	0.371722403988272	12.9586711583773	3.30916627319181e-18	2.85254421085557e-15	31.203951606803	0.28568148686471	0.680035690347701	0.39435420348299	17	1227932	R	II		IGR	shore	IGR-shore	chr17:1227520-1227761	NA	NA
cg18169245	-0.470861783047955	0.44398465248511	-12.943175988853	3.47586462880091e-18	2.98368303235822e-15	31.1553691517608	0.546718132422846	0.0758563493748908	-0.470861783047955	11	556482	F	II	C11orf35	Body	island	Body-island	chr11:554713-556560	TRUE	NA		rs28406183
cg16592434	-0.420841527810043	0.410073779887196	-12.9431411552785	3.47624879744676e-18	2.98368303235822e-15	31.155259901081	0.501893749591205	0.0810522217811625	-0.420841527810043	11	64510112	R	II	RASGRP2	Body	island	Body-island	chr11:64509433-64513826	NA	TRUE
cg13834146	-0.554227015503876	0.654383090909091	-12.942096777721	3.48778690626079e-18	2.98716224835098e-15	31.1519842806546	0.775305348837209	0.221078333333333	-0.554227015503876	15	77927305	R	I		IGR	island	IGR-island	chr15:77927041-77927362	NA	NA
cg01387102	-0.434249612403101	0.517980909090909	-12.9387817242888	3.52466865123378e-18	3.01086415466005e-15	31.141585876315	0.612726279069767	0.178476666666667	-0.434249612403101	2	238395125	F	I	MLPH	TSS1500	island	TSS1500-island	chr2:238395061-238396241	NA	NA			rs12475226
cg02029564	0.483017631479441	0.36759199808855	12.938256438895	3.53054887946467e-18	3.01086415466005e-15	31.1399380674304	0.26220633303849	0.74522396451793	0.483017631479441	11	1354849	F	II		IGR	shelf	IGR-shelf	chr11:1357626-1359081	NA	NA		rs3812728
cg10217661	0.535460863907245	0.451989380598141	12.9348863514205	3.56851189467905e-18	3.03675036100031e-15	31.1293653033786	0.335161555745651	0.870622419652896	0.535460863907245	17	76446778	F	II	DNAH17	Body	island	Body-island	chr17:76446646-76446870	NA	NA		rs34294664
cg11719157	0.54828042761658	0.344647734103614	12.9271970180978	3.65668512251362e-18	3.10516364386522e-15	31.1052363865521	0.225022913532724	0.773303341149304	0.54828042761658	17	1466715	F	II	PITPNA	TSS1500	shore	TSS1500-shore	chr17:1465159-1466312	NA	NA
cg00936626	-0.467360783085688	0.746869474131001	-12.9170313458684	3.77665132473188e-18	3.20022688644669e-15	31.0733247185464	0.848839099531515	0.381478316445827	-0.467360783085688	3	196694856	F	II	PIGZ	5'UTR	shore	5'UTR-shore	chr3:196695319-196697065	NA	NA
cg09509673	-0.361128934313537	0.884150906436541	-12.9128124989646	3.82760163699386e-18	3.23652911979638e-15	31.0600770496936	0.96294267392313	0.601813739609593	-0.361128934313537	17	40833697	F	II	CCR10	Body	shore	Body-shore	chr17:40834791-40835098	NA	NA
cg20927312	0.589526860465116	0.414422181818182	12.9081575900334	3.88462647624579e-18	3.27780347185499e-15	31.0454573489829	0.285798139534884	0.875325	0.589526860465116	3	14443473	R	I	SLC6A6	TSS1500	shore	TSS1500-shore	chr3:14443629-14444577	NA	NA
cg19364530	0.514535390805441	0.370517993380927	12.9001003504776	3.98537292823132e-18	3.35198326983123e-15	31.0201451173797	0.258255726296104	0.772791117101544	0.514535390805441	1	247875232	F	II	OR6F1	1stExon	opensea	1stExon-opensea		NA	NA
cg05812804	0.281863942121916	0.405419672029013	12.8997875974418	3.98933645986549e-18	3.35198326983123e-15	31.0191624136024	0.343922084656958	0.625786026778874	0.281863942121916	1	209798721	F	II	LAMB3	Body	shore	Body-shore	chr1:209799149-209799354	TRUE	NA		rs74621805
cg10243348	0.48031972868217	0.352295636363636	12.8989259847502	4.00027637167919e-18	3.3541140824656e-15	31.0164550662941	0.247498604651163	0.727818333333333	0.480319728682171	13	102105129	F	I	ITGBL1	1stExon	shore	1stExon-shore	chr13:102106165-102106488	NA	NA	low-CpG:100902942-100903160
cg18405330	0.517242870391021	0.388400885171106	12.8972718597931	4.0213640540423e-18	3.36472673026611e-15	31.0112572213585	0.275547895267611	0.792790765658631	0.51724287039102	6	164171960	F	II		IGR	opensea	IGR-opensea		NA	NA		rs76063058
cg01725130	0.550854556952833	0.444995231510906	12.8952653044074	4.04709589127884e-18	3.37917266811732e-15	31.0049514270867	0.324808782721197	0.87566333967403	0.550854556952833	14	92994158	R	II	RIN3	Body	opensea	Body-opensea		NA	NA
cg26441877	-0.31208492363875	0.804589812979798	-12.8922305698267	4.08633016070287e-18	3.40480877473579e-15	30.9954134629774	0.872681069046434	0.560596145407685	-0.31208492363875	8	61626625	R	II	CHD7	5'UTR	shore	5'UTR-shore	chr8:61626645-61627074	TRUE	NA
cg07135540	-0.483505375935691	0.730775951101023	-12.8871129443452	4.1533674458797e-18	3.4534558084582e-15	30.9793263403073	0.836268033123355	0.352762657187664	-0.483505375935691	5	176056414	R	II	EIF4E1B	TSS1500	shore	TSS1500-shore	chr5:176056520-176057494	TRUE	NA
cg19871394	0.592651571017304	0.388017338572003	12.880328840709	4.24395469496161e-18	3.52144126032332e-15	30.9579953175998	0.258711541259137	0.851363112276441	0.592651571017304	6	11539786	F	II	TMEM170B	Body	shore	Body-shore	chr6:11537537-11538929	NA	NA		rs77500796
cg19884937	0.41419176144582	0.301262891054654	12.8770266411915	4.2887699780089e-18	3.55124390759977e-15	30.9476101108093	0.210893779466476	0.625085540912296	0.41419176144582	6	33872665	R	II		IGR	opensea	IGR-opensea		NA	NA
cg25542745	0.445556752279599	0.443813046640056	12.8745572888549	4.3225953476605e-18	3.57184197597407e-15	30.9398432074865	0.346600664324508	0.792157416604107	0.445556752279599	2	497296	F	II		IGR	shore	IGR-shore	chr2:495193-495834	NA	NA
cg19045239	0.48174167541189	0.242742071922053	12.8694986306971	4.39273531300778e-18	3.62230036414289e-15	30.9239295762254	0.137634797286732	0.619376472698621	0.48174167541189	19	46799505	R	II	HIF3A	TSS1500	shore	TSS1500-shore	chr19:46800053-46800603	NA	NA
cg04564481	-0.464183100775194	0.728113454545455	-12.8687612345109	4.40305537045281e-18	3.62332419590137e-15	30.921609575847	0.82938976744186	0.365206666666667	-0.464183100775194	10	94820954	R	I	CYP26C1	TSS200	island	TSS200-island	chr10:94820026-94823252	NA	NA
cg06892548	-0.384491407148551	0.804647014821218	-12.8643226369853	4.46569553972822e-18	3.66731003755557e-15	30.9076433053648	0.888536049108175	0.504044641959623	-0.384491407148551	6	43243945	R	II	TTBK1	Body	island	Body-island	chr6:43243593-43244305	NA	NA
cg25708364	0.399384441837465	0.426049790841932	12.8553386592078	4.59525901931789e-18	3.76596102200822e-15	30.8793667474318	0.338911367168303	0.738295809005768	0.399384441837465	17	18905779	F	II	SLC5A10	Body	shore	Body-shore	chr17:18906909-18908243	NA	TRUE		rs74828898
cg13506354	-0.472344740482489	0.795998089273042	-12.8514721423556	4.65218603130993e-18	3.80480178550854e-15	30.8671938015486	0.899055123560131	0.426710383077642	-0.472344740482489	2	216973191	F	II	XRCC5	TSS1500	shore	TSS1500-shore	chr2:216973805-216974264	NA	NA
cg08801795	-0.502744380882572	0.4895172204568	-12.840079105418	4.82411401497317e-18	3.93734517943553e-15	30.8313135675286	0.599206903558452	0.0964625226758802	-0.502744380882572	2	220361916	F	II		IGR	island	IGR-island	chr2:220361462-220363254	NA	TRUE
cg16097041	0.445739783681039	0.449040873767509	12.8378584799788	4.85836675540114e-18	3.95720912751359e-15	30.8243181133474	0.35178855732801	0.797528341009049	0.445739783681039	1	154965544	F	II	FLAD1	3'UTR	opensea	3'UTR-opensea		NA	NA
cg16263152	0.499580892559706	0.205010728931931	12.8281067113341	5.0117259121381e-18	4.07380845671133e-15	30.7935901510692	0.0960112614643585	0.595592154024064	0.499580892559706	1	183287819	F	II	NMNAT2	Body	opensea	Body-opensea		TRUE	TRUE
cg22460123	0.378112622372122	0.336798804781876	12.8248450899706	5.06410579709828e-18	4.10801909124286e-15	30.7833099124518	0.254301505355231	0.632414127727353	0.378112622372121	12	52638294	R	II	KRT7	Body	shore	Body-shore	chr12:52639195-52639416	TRUE	NA
cg00494544	0.532154062757978	0.291811219032782	12.8078480341363	5.34617868880394e-18	4.32804070759821e-15	30.7297143313277	0.175704878067405	0.707858940825383	0.532154062757978	3	195268648	R	II	PPP1R2	Body	shore	Body-shore	chr3:195269553-195270363	NA	NA			rs73890864
cg12485185	-0.514907015503876	0.604252	-12.8042946013767	5.40713193885441e-18	4.36852478214588e-15	30.7185046926829	0.716595348837209	0.201688333333333	-0.514907015503876	15	34782820	F	I		IGR	shelf	IGR-shelf	chr15:34786492-34788138	NA	NA
cg20402284	-0.494794788987677	0.791238025712054	-12.7992935866708	5.49411025218866e-18	4.42982895145761e-15	30.7027256746358	0.899193252400274	0.404398463412597	-0.494794788987677	5	493448	R	II	SLC9A3	Body	shore	Body-shore	chr5:494803-495306	NA	NA
cg05189127	-0.503686569840981	0.809699175575589	-12.7959316669332	5.55337629085379e-18	4.45574691111781e-15	30.6921163986817	0.919594427177257	0.415907857336276	-0.503686569840981	10	127059333	R	II		IGR	opensea	IGR-opensea		NA	NA
cg07927219	0.485738849841415	0.455682449391906	12.7951423851942	5.56738383040388e-18	4.45574691111781e-15	30.6896254288952	0.349703063971961	0.835441913813376	0.485738849841415	1	32183342	R	II		IGR	shelf	IGR-shelf	chr1:32180131-32180487	NA	NA
cg04381298	0.45499761627907	0.448917090909091	12.7949635859941	5.57056198257996e-18	4.45574691111781e-15	30.6890611278716	0.34964488372093	0.8046425	0.45499761627907	12	133009956	F	I		IGR	island	IGR-island	chr12:133009744-133009973	TRUE	NA
cg11542394	-0.577537513063042	0.694488994640934	-12.7949439178501	5.57091169558366e-18	4.45574691111781e-15	30.6889990537672	0.820497179309234	0.242959666246192	-0.577537513063043	15	101419011	R	II	ALDH1A3	TSS1500	shore	TSS1500-shore	chr15:101419261-101421133	TRUE	NA
cg17124387	-0.465416220930232	0.734428363636364	-12.7875847655876	5.70333538123662e-18	4.54944583808547e-15	30.6657694175909	0.835973720930233	0.3705575	-0.465416220930233	17	77810090	R	I	CBX4	Body	shore	Body-shore	chr17:77812016-77812276	TRUE	TRUE
cg12636169	-0.551948950174503	0.752753623443718	-12.7866473207745	5.72043150241856e-18	4.54944583808547e-15	30.6628097955425	0.873178848936337	0.321229898761834	-0.551948950174503	1	217309970	F	II	ESRRG	5'UTR	shore	5'UTR-shore	chr1:217310749-217311178	TRUE	NA
cg22212237	-0.552726862779005	0.580434674308815	-12.7865473381234	5.72225793942278e-18	4.54944583808547e-15	30.662494131812	0.701029626187871	0.148302763408866	-0.552726862779005	12	49730055	R	II	C1QL4	1stExon	island	1stExon-island	chr12:49729728-49731162	NA	NA
cg24015747	0.510736259689923	0.507781272727273	12.7856387766417	5.73888221009915e-18	4.55359196150515e-15	30.6596255741388	0.396347906976744	0.907084166666667	0.510736259689923	19	4323081	F	I	FSD1	Body	island	Body-island	chr19:4322974-4323201	NA	NA
cg24402683	0.564943107487163	0.368923539287927	12.7848210949742	5.75388543081543e-18	4.5564379406024e-15	30.6570438530584	0.245663224927092	0.810606332414255	0.564943107487163	19	2867294	F	II	ZNF556	TSS200	opensea	TSS200-opensea		TRUE	NA
cg13818830	0.4765276827231	0.398021588552334	12.7775421322764	5.88920634292565e-18	4.6543622216589e-15	30.6340575763419	0.29405191232184	0.770579595044939	0.4765276827231	9	116326021	F	II	RGS3	Body	opensea	Body-opensea		NA	NA
cg10167235	0.472530602954953	0.35883938211102	12.7762769569912	5.91305350159297e-18	4.66397353582564e-15	30.6300615532055	0.255741796011758	0.728272398966711	0.472530602954953	14	100807646	F	II	WARS	Body	opensea	Body-opensea		TRUE	TRUE
cg18036734	0.409162530658398	0.36462795118871	12.7633604852533	6.16218188184093e-18	4.84731243889233e-15	30.5892530289303	0.275356126317787	0.684518656976185	0.409162530658397	5	177036766	R	II	B4GALT7	3'UTR	shore	3'UTR-shore	chr5:177035351-177035660	NA	NA
cg10521852	-0.487910570841881	0.660400703570252	-12.7629747186525	6.16978371724554e-18	4.84731243889233e-15	30.5880338898955	0.766853919026662	0.278943348184781	-0.487910570841881	19	19739820	F	II	LPAR2	TSS1500	island	TSS1500-island	chr19:19738572-19739821	NA	NA
cg15006175	-0.641825755813954	0.672758545454545	-12.7553567365192	6.32186287800764e-18	4.9570360254762e-15	30.563954708201	0.812793255813953	0.1709675	-0.641825755813954	8	145698660	F	I	KIFC2	Body	island	Body-island	chr8:145697879-145698784	NA	NA
cg03668539	0.61071761439162	0.375829037160767	12.7486708974283	6.45845877667815e-18	5.05421254760308e-15	30.542815514705	0.242581557657141	0.85329917204876	0.61071761439162	19	7553324	R	II	PEX11G	Body	shore	Body-shore	chr19:7553699-7554033	NA	TRUE
cg13411229	0.427731855614689	0.399133280987513	12.7427333836364	6.58227005280335e-18	5.14102341548816e-15	30.5240373797534	0.305809967035217	0.733541822649906	0.427731855614689	8	143823898	R	II	SLURP1	TSS200	shelf	TSS200-shelf	chr8:143820468-143821310	NA	NA
cg22606205	-0.51167523255814	0.566622	-12.7402883928738	6.63395002012267e-18	5.17126769615469e-15	30.5163034252055	0.678260232558139	0.166585	-0.51167523255814	1	201252734	F	I	PKP1	5'UTR	island	5'UTR-island	chr1:201252452-201253648	TRUE	TRUE
cg22972858	0.525503430232558	0.354084363636364	12.7394611987612	6.65152734900002e-18	5.17486234564151e-15	30.5136866783373	0.239429069767442	0.7649325	0.525503430232558	12	123215248	F	I	GPR81	TSS200	opensea	TSS200-opensea		NA	NA		rs75873566	rs76871233
cg14533644	0.562651505613411	0.414591289295632	12.7296692510064	6.86321849868832e-18	5.32017870981053e-15	30.4827039015034	0.291830960798161	0.854482466411572	0.56265150561341	9	133453231	F	II	LOC100272217	Body	shore	Body-shore	chr9:133454629-133455496	NA	NA
cg17924415	-0.535075903223818	0.594260652077913	-12.7295895011562	6.86497032299811e-18	5.32017870981053e-15	30.4824515120197	0.711004485508564	0.175928582284746	-0.535075903223818	17	77777053	R	II		IGR	island	IGR-island	chr17:77770672-77778468	NA	NA
cg06107816	-0.562633138706281	0.708192272633335	-12.7268174356373	6.92614509507775e-18	5.35718531237727e-15	30.4736780519543	0.830948593805615	0.268315455099334	-0.562633138706281	8	80803365	F	II		IGR	shore	IGR-shore	chr8:80803688-80804324	TRUE	NA
cg01974027	-0.422113751708405	0.751876134811312	-12.7261497326355	6.94096247431546e-18	5.35826192465956e-15	30.4715646498267	0.8439736806386	0.421859928930196	-0.422113751708404	1	114694766	F	II	SYT6	5'UTR	shore	5'UTR-shore	chr1:114695136-114696672	NA	NA
cg10606240	0.495294236318318	0.174779774972159	12.7214322900104	7.04656852114913e-18	5.42928582164647e-15	30.4566313910744	0.0667155779572534	0.562009814275571	0.495294236318318	11	31163426	F	II		IGR	opensea	IGR-opensea		NA	TRUE		rs74532221
cg02086307	0.428087956568879	0.58980496459614	12.7167309161838	7.1534337809918e-18	5.5010043606921e-15	30.4417460529643	0.496403955890203	0.924491912459081	0.428087956568879	1	53390878	F	II		IGR	shelf	IGR-shelf	chr1:53392880-53393645	NA	NA
cg10116675	0.48757515503876	0.362876545454545	12.715420472458	7.18351243491625e-18	5.51184293727808e-15	30.437596444233	0.256496511627907	0.744071666666667	0.48757515503876	17	79634999	R	I	C17orf90	TSS1500	shore	TSS1500-shore	chr17:79633256-79634230	NA	NA
cg24997562	0.46113459316616	0.130144779994719	12.7149150043509	7.19514865582062e-18	5.51184293727808e-15	30.4359957842065	0.0295335960311932	0.490668189197353	0.46113459316616	12	121476720	F	II	OASL	1stExon	opensea	1stExon-opensea		NA	NA		rs35632880
cg01704198	0.529455792120976	0.316056690160377	12.6926352999907	7.72746349719164e-18	5.90828239710949e-15	30.365409130299	0.200539062788527	0.729994854909504	0.529455792120976	3	33757893	F	II	CLASP2	Body	shore	Body-shore	chr3:33759206-33759911	NA	NA
cg13800949	0.50276674166333	0.416308574213682	12.6886440247072	7.82695528377045e-18	5.97290970787035e-15	30.3527569796085	0.306614012396229	0.809380754059558	0.50276674166333	7	47343103	R	II	TNS3	Body	opensea	Body-opensea		NA	NA
cg02010342	-0.541206623875877	0.501032534234023	-12.6820873294051	7.99321993641539e-18	6.08814884592103e-15	30.3319679700499	0.619113979443305	0.0779073555674279	-0.541206623875877	17	79485934	R	II		IGR	island	IGR-island	chr17:79485599-79486913	NA	TRUE
cg09662411	-0.495727424870254	0.675993516672059	-12.6717898500218	8.26159364592427e-18	6.28057364421358e-15	30.2993066844304	0.784152227552841	0.288424802682587	-0.495727424870254	1	92946132	F	II	GFI1	Body	island	Body-island	chr1:92945907-92952609	NA	NA
cg06821199	-0.546736724806202	0.701714545454545	-12.665907907063	8.41896511192279e-18	6.38804183222382e-15	30.2806441552006	0.821002558139535	0.274265833333333	-0.546736724806202	4	779230	F	I	CPLX1	3'UTR	island	3'UTR-island	chr4:778661-780592	NA	NA
cg16454495	0.488248934108527	0.457177272727273	12.6651019759023	8.44076297907178e-18	6.39242845180891e-15	30.2780866970699	0.35065023255814	0.838899166666667	0.488248934108527	16	1199966	R	I		IGR	island	IGR-island	chr16:1199824-1200098	TRUE	NA
cg24291974	0.507466696381206	0.361806774250619	12.6644287241463	8.45901609308194e-18	6.39411899799644e-15	30.2759502037164	0.251086767767447	0.758553464148653	0.507466696381205	19	4531638	R	II	PLIN5	Body	island	Body-island	chr19:4531621-4531849	NA	NA
cg08711867	0.437852902348022	0.160093515963775	12.6625400644199	8.51043479478927e-18	6.42082542876737e-15	30.2699564196392	0.0645619736332971	0.502414875981319	0.437852902348022	1	185014241	R	II	RNF2	TSS1500	shore	TSS1500-shore	chr1:185014369-185015220	NA	NA
cg02365397	-0.360379261683951	0.803582175684102	-12.6582842442037	8.62746244839785e-18	6.49683734472635e-15	30.2564485587499	0.882210378233328	0.521831116549376	-0.360379261683952	15	40573976	R	II		IGR	island	IGR-island	chr15:40573628-40576118	NA	NA
cg05448404	-0.596723928823905	0.672466149823835	-12.6572812121836	8.65528053979459e-18	6.50551097325517e-15	30.253264610737	0.802660461567232	0.205936532743328	-0.596723928823904	4	779173	R	II	CPLX1	3'UTR	island	3'UTR-island	chr4:778661-780592	NA	NA
cg19634252	0.478218754065727	0.439147757342301	12.643196292676	9.05564284892026e-18	6.79363858781628e-15	30.2085403845347	0.334809120091597	0.813027874157324	0.478218754065727	4	38155144	F	II		IGR	opensea	IGR-opensea		NA	TRUE
cg26014634	-0.609210370372191	0.56179183898864	-12.6312084660723	9.41114036992488e-18	7.04709016007778e-15	30.17045432293	0.694710465251664	0.085500094879473	-0.609210370372191	17	70113514	R	II		IGR	island	IGR-island	chr17:70112824-70114271	NA	NA
cg04330326	0.353748554534706	0.472224477406006	12.6266011617245	9.55149950380116e-18	7.13879788382226e-15	30.155811548009	0.395042974598434	0.74879152913314	0.353748554534706	19	2770448	F	II	SGTA	5'UTR	shelf	5'UTR-shelf	chr19:2772811-2773930	TRUE	TRUE
cg20188739	0.49354115619114	0.2976961596454	12.6122211994251	1.00033587368078e-17	7.46254301339219e-15	30.1100914888318	0.190014452840061	0.6835556090312	0.49354115619114	8	67834756	R	II	SNORD87	Body	shelf	Body-shelf	chr8:67837480-67837954	NA	TRUE
cg05343480	-0.61038104334631	0.706089764638467	-12.5946645450151	1.05845021210614e-17	7.88134666145718e-15	30.0542340698147	0.83926381045948	0.228882767113169	-0.610381043346311	7	149463219	R	II	ZNF467	Body	island	Body-island	chr7:149461653-149463222	NA	NA
cg25840433	0.356936722823397	0.482009495997852	12.5815921949289	1.10393161200907e-17	8.20469932089692e-15	30.0126170697824	0.404132392836383	0.76106911565978	0.356936722823397	6	167104903	R	II	RPS6KA2	Body	opensea	Body-opensea		TRUE	NA
cg09941406	0.416081065891473	0.120731090909091	12.5710055183214	1.14221164794024e-17	8.4690878459567e-15	29.9788967758834	0.0299497674418605	0.446030833333333	0.416081065891473	12	54391325	F	I		IGR	shore	IGR-shore	chr12:54389113-54389520	NA	NA
cg13995854	0.553443266413763	0.429330830851081	12.5705879670853	1.14374870937748e-17	8.4690878459567e-15	29.9775665014181	0.308579572724442	0.862022839138204	0.553443266413763	7	116764970	F	II	ST7OT2	Body	opensea	Body-opensea		NA	TRUE
cg05372828	0.562619650581311	0.476037007354977	12.5677660532583	1.15419159313868e-17	8.53058731705118e-15	29.9685755718319	0.353283629046327	0.915903279627638	0.562619650581311	1	6111632	F	II	KCNAB2	Body	island	Body-island	chr1:6111609-6111836	NA	NA
cg04436883	0.45699950044301	0.469906081381246	12.5634265301697	1.17043929864667e-17	8.61947081645584e-15	29.9547473044805	0.370197099466407	0.827196599909417	0.456999500443009	18	74326081	F	II		IGR	island	IGR-island	chr18:74325809-74326082	NA	NA		rs17059642
cg12938917	0.551523688949518	0.355227879788982	12.563400650286	1.17053688752006e-17	8.61947081645584e-15	29.9546648284692	0.234895438563633	0.786419127513151	0.551523688949518	3	194905391	R	II	C3orf21	Body	opensea	Body-opensea		NA	TRUE
cg24884084	0.520505500556895	0.248959571107994	12.5544144917524	1.20492521336006e-17	8.85635564925525e-15	29.9260216590403	0.135394734622853	0.655900235179748	0.520505500556895	1	153003198	R	II	SPRR1B	TSS1500	opensea	TSS1500-opensea		NA	NA
cg06750524	-0.42914929520255	0.511932104651322	-12.5488422387743	1.22676116937164e-17	9.00027764393852e-15	29.9082548386119	0.60556467815006	0.17641538294751	-0.42914929520255	19	45409955	R	II	APOE	Body	shore	Body-shore	chr19:45411720-45412600	TRUE	NA
cg06226630	-0.483002688210742	0.733137975331877	-12.5442837942599	1.24492197122833e-17	9.11675775744736e-15	29.8937174194171	0.838520380032402	0.355517691821661	-0.483002688210742	4	48493420	F	II	ZAR1	Body	island	Body-island	chr4:48492117-48493589	TRUE	NA
cg13071185	0.547153527131783	0.391527090909091	12.5383523720949	1.26896089228532e-17	9.27577874801796e-15	29.8747972744491	0.272148139534884	0.819301666666667	0.547153527131783	11	860134	R	I	TSPAN4	5'UTR	shore	5'UTR-shore	chr11:858575-858932	TRUE	TRUE
cg18797823	0.32005966904233	0.446614473523432	12.5373940435992	1.2728886797141e-17	9.28747983067743e-15	29.8717399438814	0.376783273005105	0.696842942047435	0.32005966904233	8	1777766	F	II	ARHGEF10	5'UTR	shore	5'UTR-shore	chr8:1779620-1779821	TRUE	TRUE		rs62477467
cg22268510	-0.556781337209302	0.613299272727273	-12.5340845097443	1.28654797094822e-17	9.37001339016578e-15	29.8611806845504	0.734778837209302	0.1779975	-0.556781337209302	6	32118420	R	I	PRRT1	Body	island	Body-island	chr6:32118101-32118544	NA	NA
cg23918130	0.502124767441861	0.582244727272727	12.524383679388	1.3274469110423e-17	9.64595789513618e-15	29.8302212314377	0.47269023255814	0.974815	0.502124767441861	12	131615268	R	I	GPR133	Body	opensea	Body-opensea		NA	NA
cg15171911	0.629401156405021	0.21662638533509	12.5239582902831	1.32927019040392e-17	9.64595789513618e-15	29.8288633484412	0.0793024966649036	0.708703653069924	0.629401156405021	18	53068921	F	II	TCF4	Body	opensea	Body-opensea		NA	TRUE	low-CpG:51219916-51219945
cg15974673	-0.489881162790697	0.511908	-12.5155003738436	1.36605308231588e-17	9.89488525933313e-15	29.8018598687686	0.618791162790698	0.12891	-0.489881162790698	19	7926970	F	I	EVI5L	Body	island	Body-island	chr19:7926590-7928752	NA	TRUE
cg11294692	-0.530410985432358	0.5273971434306	-12.5009212276337	1.43189301648876e-17	1.03530015506678e-14	29.7552908878908	0.643123176615842	0.112712191183484	-0.530410985432358	14	92790711	F	II	SLC24A4	Body	island	Body-island	chr14:92789494-92790712	NA	NA
cg08774871	-0.397294322052406	0.672490866269987	-12.4955105138759	1.45713752118347e-17	1.05045175432636e-14	29.7380006941524	0.759173263808694	0.361878941756288	-0.397294322052406	16	85783575	F	II	C16orf74	5'UTR	shore	5'UTR-shore	chr16:85783862-85785131	NA	NA
cg06565975	0.49133265503876	0.323806363636364	12.4953034119673	1.45811268991362e-17	1.05045175432636e-14	29.7373388127827	0.216606511627907	0.707939166666667	0.49133265503876	8	143823917	R	I	SLURP1	TSS200	shelf	TSS200-shelf	chr8:143820468-143821310	NA	NA
cg02719608	-0.506451042466414	0.491871971903155	-12.4923661682203	1.47201446504432e-17	1.058556103014e-14	29.727950999376	0.602370381168554	0.0959193387021397	-0.506451042466414	17	77776428	R	II		IGR	island	IGR-island	chr17:77770672-77778468	NA	NA
cg03354707	-0.50767502248484	0.688023998294809	-12.4897628435665	1.48444795792998e-17	1.06557732623265e-14	29.7196294759691	0.798789457746047	0.291114435261208	-0.507675022484839	19	41115390	F	II	LTBP4	Body	shore	Body-shore	chr19:41115445-41115767	NA	NA
cg03687096	0.476607054263566	0.454373272727273	12.4837656731658	1.51349660005785e-17	1.08447873436676e-14	29.7004561008109	0.350386279069767	0.826993333333333	0.476607054263566	4	3713209	F	I		IGR	opensea	IGR-opensea		NA	NA		rs75962599
cg04992757	0.478080581480833	0.470614692461637	12.4793054315625	1.53547337352747e-17	1.09825420977651e-14	29.6861932943943	0.366306201956728	0.844386783437561	0.478080581480833	1	2266138	F	II	MORN1	Body	island	Body-island	chr1:2266007-2266432	TRUE	NA
cg11035271	0.486383683210215	0.388380699770751	12.4706541372394	1.5790260011528e-17	1.12738501855474e-14	29.6585209442893	0.282260623433977	0.768644306644192	0.486383683210215	10	95654752	R	II	TMEM20	Body	shore	Body-shore	chr10:95653641-95654181	NA	NA
cg21361094	-0.582787713178295	0.616172363636364	-12.4563565990207	1.65376253502793e-17	1.1786365587144e-14	29.6127665002612	0.743326046511628	0.160538333333333	-0.582787713178295	12	58021917	F	I	B4GALNT1	Body	island	Body-island	chr12:58021294-58022037	NA	TRUE		rs61649746
cg16626322	0.39728289082658	0.508991125785183	12.448262156828	1.69765151602235e-17	1.20775952203692e-14	29.5868509241379	0.422311222332111	0.81959411315869	0.39728289082658	17	78439556	R	II		IGR	shelf	IGR-shelf	chr17:78442568-78442849	NA	NA
cg04328477	-0.539868643410853	0.567627454545454	-12.446353271402	1.70817240453406e-17	1.21308203686548e-14	29.5807380707968	0.685416976744186	0.145548333333333	-0.539868643410853	16	68270258	F	I	ESRP2	TSS200	island	TSS200-island	chr16:68269010-68272143	NA	NA		rs12932327
cg01802415	-0.415900969363299	0.768311019797263	-12.4442959124765	1.71958553064703e-17	1.21901815329946e-14	29.5741492161725	0.859053049476528	0.443152080113229	-0.415900969363299	8	22561719	F	II		IGR	shore	IGR-shore	chr8:22560949-22561271	NA	TRUE		rs79678482
cg03760518	-0.362246492248062	0.708026727272727	-12.4425618979795	1.72926484735513e-17	1.22370629744255e-14	29.5685954607358	0.787062325581395	0.424815833333333	-0.362246492248062	1	3634903	R	I	TP73	Body	island	Body-island	chr1:3634633-3635101	TRUE	TRUE
cg18069290	-0.537305445736434	0.705816	-12.4416765911407	1.73422790355485e-17	1.22504631335148e-14	29.5657598184157	0.823046279069767	0.285740833333333	-0.537305445736434	12	58013539	R	I	SLC26A10	TSS200	island	TSS200-island	chr12:58013171-58013652	NA	TRUE
cg18580265	-0.433546178133149	0.613305142376123	-12.4402087130275	1.7424886668673e-17	1.22870695549601e-14	29.5610579677819	0.707897035786992	0.274350857653843	-0.433546178133149	19	15343170	F	II	EPHX3	1stExon	island	1stExon-island	chr19:15342626-15343181	NA	NA		rs79565013
cg05858126	0.582421092774732	0.384999547503117	12.4385718057999	1.75174766196691e-17	1.23305734190994e-14	29.5558143518582	0.257925854534085	0.840346947308817	0.582421092774732	10	104196213	F	II	MIR146B	TSS200	shelf	TSS200-shelf	chr10:104191984-104192527	NA	NA
cg00005541	0.511927306966508	0.461565401566034	12.434737450091	1.77363175063908e-17	1.2462635832061e-14	29.543530106081	0.349872170955159	0.861799477921667	0.511927306966508	12	133009863	R	II		IGR	island	IGR-island	chr12:133009744-133009973	TRUE	NA			rs11831305
cg04027612	0.415697675959321	0.449538092177019	12.4317454155822	1.79090048364159e-17	1.25618606999501e-14	29.5339430739039	0.358840417422258	0.774538093381579	0.415697675959321	20	34022351	R	II	GDF5	Body	island	Body-island	chr20:34022007-34022502	NA	NA
cg25202269	-0.503474755209962	0.662026251646425	-12.4281537452026	1.81185501425032e-17	1.26865452359206e-14	29.522433126125	0.77187528914678	0.268400533936818	-0.503474755209962	1	7022135	F	II	CAMTA1	Body	island	Body-island	chr1:7022001-7022308	NA	NA
cg14651919	0.410926808796967	0.188474606911393	12.4259009768873	1.82512460397552e-17	1.27570775996826e-14	29.5152129791745	0.0988178486284182	0.509744657425386	0.410926808796967	17	74075189	R	II	ZACN	TSS200	shore	TSS200-shore	chr17:74070404-74073530	TRUE	NA
cg12972705	0.581155368368705	0.343593248319914	12.4231907252675	1.84121937854406e-17	1.28470760246412e-14	29.5065256994716	0.216795713403106	0.797951081771811	0.581155368368705	8	1915076	F	II		IGR	opensea	IGR-opensea		NA	NA
cg00967552	-0.50014628042054	0.534295160013219	-12.421452513439	1.85161726118e-17	1.28970797267726e-14	29.5009536246439	0.643417984832245	0.143271704411705	-0.50014628042054	4	48486316	F	II	SLC10A4	Body	island	Body-island	chr4:48485362-48486473	TRUE	NA
cg23799375	0.456007128227079	0.227307356170662	12.4204570387324	1.85759888158651e-17	1.29162021746996e-14	29.4977623140316	0.127814891830209	0.583822020057287	0.456007128227079	6	163148022	R	II	PACRG	TSS200	shore	TSS200-shore	chr6:163148376-163149017	NA	NA
cg14797413	0.229584726444681	0.0953948906072084	12.4027267464684	1.96747535180272e-17	1.36564003931945e-14	29.4409001667106	0.0453036775647325	0.274888404009414	0.229584726444681	20	20341237	R	II	C20orf26	3'UTR	shelf	3'UTR-shelf	chr20:20344400-20350605	TRUE	NA
cg04819760	-0.565772962444519	0.581370593425612	-12.3924695439192	2.03402122801489e-17	1.40937895895048e-14	29.4079856098479	0.704811967049871	0.139039004605352	-0.565772962444519	10	22765645	F	II		IGR	island	IGR-island	chr10:22764708-22767050	NA	TRUE
cg03387346	0.651360624882763	0.369244524395665	12.3795333876162	2.12120710362814e-17	1.46724299747528e-14	29.3664545705232	0.227129478966699	0.878490103849462	0.651360624882763	5	54526536	R	II		IGR	shore	IGR-shore	chr5:54527319-54527760	NA	NA
cg24733560	0.431920930232558	0.486066363636364	12.3754159359269	2.14974377373725e-17	1.48333808636368e-14	29.3532309840331	0.391829069767442	0.82375	0.431920930232558	20	60626293	R	I	TAF4	Body	shelf	Body-shelf	chr20:60628297-60628638	NA	TRUE
cg20321432	-0.362069847377948	0.487605040526367	-12.3751057680139	2.15190911825396e-17	1.48333808636368e-14	29.3522347591601	0.566602098136101	0.204532250758152	-0.362069847377949	8	21900251	R	II	FGF17	TSS200	opensea	TSS200-opensea		NA	NA
cg03896611	-0.454022840964776	0.635267685113851	-12.367956013181	2.20243965711239e-17	1.51555189039559e-14	29.3292669986922	0.73432721405162	0.280304373086844	-0.454022840964776	8	99986344	R	II		IGR	island	IGR-island	chr8:99985733-99986983	NA	NA
cg23505823	0.524009941860465	0.360602	12.3619893737775	2.24552700302597e-17	1.54254177836781e-14	29.3100946622105	0.246272558139535	0.7702825	0.524009941860465	12	123215524	F	I	GPR81	TSS1500	opensea	TSS1500-opensea		NA	NA
cg16226644	0.373281316010073	0.460558241563007	12.3556562060994	2.29219524983093e-17	1.57189455421052e-14	29.289739403784	0.379115045342628	0.752396361352701	0.373281316010073	6	33246091	R	II	B3GALT4	1stExon	shore	1stExon-shore	chr6:33244677-33245554	NA	NA
cg04691908	-0.575939650689693	0.63120141930723	-12.3545668642208	2.3003208645246e-17	1.57476099636731e-14	29.286237643364	0.756860979457709	0.180921328768016	-0.575939650689693	11	128565168	R	II	FLI1	Body	shore	Body-shore	chr11:128562671-128565011	NA	NA
cg16678159	-0.554856331836113	0.565243223420282	-12.345904365198	2.36598273234774e-17	1.61693852786433e-14	29.2583858667757	0.68630278672998	0.131446454893866	-0.554856331836113	11	63529520	F	II	C11orf95	3'UTR	shore	3'UTR-shore	chr11:63529888-63531834	NA	NA
cg10098523	0.492803007608022	0.438121046968114	12.3266254289314	2.51901076686884e-17	1.7185767951907e-14	29.1963642212716	0.330600390762727	0.823403398370749	0.492803007608022	1	200002343	F	II	NR5A2	Body	shelf	Body-shelf	chr1:200004474-200004933	NA	NA
cg26118943	0.524781945550964	0.247526668511507	12.3083955586485	2.67292329458388e-17	1.82047058352894e-14	29.1376721007727	0.133028789482206	0.65781073503317	0.524781945550964	5	53816563	R	II	SNX18	1stExon	shore	1stExon-shore	chr5:53813379-53815306	NA	NA
cg04605987	0.459309536952722	0.216474065443328	12.2969863571326	2.77405897060366e-17	1.88613326043538e-14	29.1009170736911	0.116261075562735	0.575570612515456	0.459309536952722	1	200007403	F	II	NR5A2	Body	shore	Body-shore	chr1:200008392-200009047	NA	NA		rs3790844
cg18507146	0.417915217206437	0.221247718365343	12.2955129614194	2.78739912723297e-17	1.89198034093232e-14	29.0961692330427	0.130066216429393	0.54798143363583	0.417915217206437	18	74634284	F	II	ZNF236	Body	shelf	Body-shelf	chr18:74631841-74632045	TRUE	NA		rs55991468
cg25156198	0.603298261019051	0.302700402141654	12.2717811684805	3.01143899519038e-17	2.04057969481906e-14	29.0196566923798	0.171071690646589	0.774369951665639	0.603298261019051	7	92250996	F	II	CDK6	Body	opensea	Body-opensea		NA	TRUE
cg16981346	0.50677674397601	0.488073999424254	12.2624340507473	3.10460738467526e-17	2.10014586866528e-14	28.9895005838041	0.377504528011307	0.884281271987316	0.50677674397601	17	41128692	F	II	AARSD1	Body	shelf	Body-shelf	chr17:41132462-41133367	NA	NA
cg13193782	0.41247164937357	0.483760873037915	12.259702642015	3.13237994544843e-17	2.11483914759558e-14	28.9806861967721	0.393767058629136	0.806238708002706	0.41247164937357	7	158076567	R	II	PTPRN2	Body	opensea	Body-opensea		NA	NA
cg20660775	0.453881617061637	0.445913484982971	12.2592578852327	3.13692591397047e-17	2.11483914759558e-14	28.9792508515999	0.34688476853316	0.800766385594797	0.453881617061637	11	47613458	R	II	C1QTNF4	5'UTR	shore	5'UTR-shore	chr11:47611138-47612438	NA	NA
cg17535691	-0.651283018921624	0.556462870942779	-12.2530162433193	3.20143225285375e-17	2.15468807639286e-14	28.9591046907255	0.698560984162042	0.0472779652404177	-0.651283018921624	10	102881324	R	II	TLX1NB	5'UTR	shore	5'UTR-shore	chr10:102882977-102883551	NA	NA
cg03201492	0.422166792520261	0.377951094935432	12.25058342219	3.22693722285848e-17	2.16819759072305e-14	28.9512508691624	0.285841976567375	0.708008769087636	0.422166792520261	16	1096348	R	II		IGR	shelf	IGR-shelf	chr16:1098522-1098875	NA	NA
cg18054578	0.414454988915918	0.20178439943953	12.24870062392	3.24681700823197e-17	2.1778884534277e-14	28.9451721351134	0.11135785640333	0.525812845319248	0.414454988915918	19	47735960	R	II	BBC3	1stExon	shore	1stExon-shore	chr19:47733884-47734806	TRUE	NA
cg04580179	-0.455488034884026	0.792332389921521	-12.2471016956905	3.26379681738103e-17	2.18262550243269e-14	28.9400095243661	0.891711597532581	0.436223562648555	-0.455488034884026	2	42719785	R	II	KCNG3	Body	island	Body-island	chr2:42719784-42722166	NA	NA
cg10330839	-0.653959483432301	0.608240852532051	-12.2470059481839	3.26481645491069e-17	2.18262550243269e-14	28.9397003645784	0.750922921644553	0.0969634382122518	-0.653959483432301	19	41115766	F	II	LTBP4	Body	island	Body-island	chr19:41115445-41115767	NA	NA		rs35914638
cg03710889	-0.539301675647767	0.685949566918634	-12.2395958842719	3.34471393571308e-17	2.22935081831879e-14	28.9157702695921	0.803615387059965	0.264313711412198	-0.539301675647767	2	219252818	R	II	SLC11A1	Body	shore	Body-shore	chr2:219252421-219252631	TRUE	NA
cg19741660	-0.452958372093023	0.817111090909091	-12.2394890047643	3.34588070559882e-17	2.22935081831879e-14	28.9154250591364	0.915938372093023	0.46298	-0.452958372093023	14	100631897	R	I		IGR	opensea	IGR-opensea		TRUE	NA
cg05632420	-0.475237105446404	0.745259837747175	-12.2337818166442	3.40878632015796e-17	2.2674792096848e-14	28.8969891941954	0.848947933480936	0.373710828034532	-0.475237105446404	7	130793732	R	II	MKLN1	TSS1500	shore	TSS1500-shore	chr7:130794689-130795032	NA	NA
cg15809217	0.507665501392816	0.435798334098273	12.2285507516115	3.46749504830289e-17	2.30269365011358e-14	28.8800875504539	0.325034951976204	0.83270045336902	0.507665501392816	6	31607648	F	II	BAT3	Body	opensea	Body-opensea		TRUE	NA		rs28732154
cg02858826	0.505672520916149	0.410354021192647	12.2217804951389	3.54500049215064e-17	2.35025288442396e-14	28.8582073709728	0.300025471174578	0.805697992090727	0.505672520916149	14	75389222	R	II	RPS6KL1	TSS200	shore	TSS200-shore	chr14:75389712-75390133	NA	NA
cg19318393	-0.64971265503876	0.620448	-12.2169960022494	3.60082831822539e-17	2.38330645396944e-14	28.8427411363116	0.762203488372093	0.112490833333333	-0.64971265503876	1	223936508	R	I	CAPN2	Body	island	Body-island	chr1:223936342-223937044	TRUE	TRUE
cg18608610	0.520495924552215	0.409713449558791	12.2159398224648	3.61327176158945e-17	2.38758297899253e-14	28.8393265464613	0.296150702383762	0.816646626935977	0.520495924552215	7	43288889	R	II	HECW1	Body	island	Body-island	chr7:43288634-43288948	NA	TRUE
cg18963509	-0.519796152959744	0.647420852314198	-12.214868587512	3.62593703539267e-17	2.39199170590023e-14	28.8358631327502	0.76083092205087	0.241034769091126	-0.519796152959744	17	40936150	F	II	WNK4	Body	island	Body-island	chr17:40935964-40936180	NA	NA
cg22849665	-0.486072131782946	0.704908363636364	-12.2139538575969	3.63678749926714e-17	2.39519064753714e-14	28.8329055956446	0.810960465116279	0.324888333333333	-0.486072131782946	6	32118375	R	I	PRRT1	Body	island	Body-island	chr6:32118101-32118544	NA	NA
cg08169827	-0.56330242248062	0.681950909090909	-12.202853157049	3.7711124882934e-17	2.47956548175907e-14	28.7970055776491	0.804853255813954	0.241550833333333	-0.56330242248062	1	32054766	R	I		IGR	island	IGR-island	chr1:32054341-32054843	NA	NA
cg02150207	0.403870891472868	0.628214727272727	12.1942237041167	3.87899463140997e-17	2.54630477850542e-14	28.7690863691494	0.540097441860465	0.943968333333333	0.403870891472868	13	113419720	R	I	ATP11A	Body	shore	Body-shore	chr13:113420152-113420384	NA	NA
cg03860311	-0.353306624127549	0.615887420789389	-12.1902998604043	3.92907694383994e-17	2.57494541413768e-14	28.7563881392053	0.692972502417218	0.339665878289668	-0.353306624127549	7	44364211	R	II	CAMK2B	Body	shore	Body-shore	chr7:44364432-44365328	NA	TRUE
cg01159380	0.477445803309877	0.523314975649774	12.1882935948914	3.95493641893939e-17	2.58764358038646e-14	28.7498947322461	0.419144982200347	0.896590785510224	0.477445803309877	3	49201579	R	II	CCDC71	Body	shore	Body-shore	chr3:49203285-49203820	NA	NA
cg08657589	0.618889645340171	0.368693243298493	12.1837880609211	4.01363941222934e-17	2.62175393305021e-14	28.7353103387804	0.233662775224274	0.852552420564444	0.618889645340171	6	31673939	F	II	LY6G6F	TSS1500	shelf	TSS1500-shelf	chr6:31670594-31671274	NA	NA
cg13893707	0.424000872093024	0.499460909090909	12.1799619501096	4.06418210873426e-17	2.65043112709338e-14	28.7229231230682	0.406951627906977	0.8309525	0.424000872093023	9	101749605	F	I	COL15A1	Body	shore	Body-shore	chr9:101747876-101748083	NA	NA
cg11847992	0.54715402734583	0.306924273277215	12.168714970294	4.21651539329872e-17	2.74528856712926e-14	28.6864992605933	0.187545212765398	0.734699240111227	0.54715402734583	5	95590917	F	II		IGR	opensea	IGR-opensea		NA	TRUE
cg17707274	0.47188667925006	0.176337278998121	12.1646535294757	4.27293433019272e-17	2.77749082474247e-14	28.6733419789698	0.0733801853435628	0.545266864593623	0.47188667925006	11	102401523	R	II	MMP7	TSS200	opensea	TSS200-opensea		NA	NA
cg05987823	-0.512817034883721	0.645652181818182	-12.1571209910089	4.37960212938939e-17	2.84219799197538e-14	28.6489340838564	0.757539534883721	0.2447225	-0.512817034883721	12	54428592	R	I	HOXC4	5'UTR	island	5'UTR-island	chr12:54427025-54428709	NA	NA
cg14385362	0.494982954408816	0.191158691038708	12.1562630797984	4.39192066730272e-17	2.84556532689695e-14	28.6461536934504	0.0831624100767841	0.5781453644856	0.494982954408815	9	127054095	R	II	NEK6	TSS1500	opensea	TSS1500-opensea		NA	NA
cg05188959	0.568480357442886	0.44145514504184	12.1547086244357	4.41433010978068e-17	2.8554491390191e-14	28.6411156361711	0.317423067054301	0.885903424497187	0.568480357442886	17	77174625	R	II	HRNBP3	5'UTR	opensea	5'UTR-opensea		NA	NA
cg12625437	0.456414293898782	0.430497807844772	12.1537159227421	4.42870167182643e-17	2.86011000266341e-14	28.6378980794641	0.330916507357765	0.787330801256547	0.456414293898782	5	70991040	F	II		IGR	opensea	IGR-opensea		NA	TRUE		rs11957561
cg23292965	0.528415562015504	0.327539272727273	12.1493723262702	4.4921438494251e-17	2.89639501782189e-14	28.623818027319	0.212248604651163	0.740664166666667	0.528415562015504	5	176270936	F	I	UNC5A	Body	opensea	Body-opensea		NA	NA
cg00218447	-0.651308409003255	0.517390161735452	-12.1433203677068	4.58207486789597e-17	2.94961462044467e-14	28.6041960419436	0.659493814608889	0.00818540560563381	-0.651308409003256	12	54428171	F	II	HOXC4	5'UTR	island	5'UTR-island	chr12:54427025-54428709	NA	NA
cg25050332	-0.432017131782945	0.670422181818182	-12.1412894540879	4.61266043386007e-17	2.96452195020734e-14	28.5976102177754	0.764680465116279	0.332663333333333	-0.432017131782946	11	316088	R	I		IGR	island	IGR-island	chr11:315739-316539	NA	NA
cg00333679	-0.51924770609804	0.650745775548323	-12.1297929070565	4.7897354601983e-17	3.07337765111039e-14	28.5603190469343	0.764036184151532	0.244788478053491	-0.51924770609804	6	33943783	F	II		IGR	island	IGR-island	chr6:33943604-33944027	NA	NA
cg09229893	-0.62485835353615	0.6187120465394	-12.1287999853776	4.80534796108378e-17	3.07844628482194e-14	28.5570975014269	0.755044778220014	0.130186424683865	-0.62485835353615	14	54423811	F	II	BMP4	TSS1500	shore	TSS1500-shore	chr14:54420184-54422958	TRUE	NA
cg11682319	0.336748081395349	0.197886727272727	12.1210238544459	4.92941291871792e-17	3.15286514233229e-14	28.5318632442424	0.124414418604651	0.4611625	0.336748081395349	15	101547756	F	I	LRRK1	Body	shore	Body-shore	chr15:101548675-101548898	NA	TRUE
cg09018904	0.462595967207452	0.458674787950015	12.1153247555706	5.02239387660759e-17	3.20719626380897e-14	28.5133640638008	0.357744758741117	0.820340725948569	0.462595967207452	3	43408318	R	II	ANO10	3'UTR	shelf	3'UTR-shelf	chr3:43405419-43405625	NA	NA
cg15037823	0.532485841044693	0.272807549028257	12.1142561701206	5.04002448566394e-17	3.2133135024318e-14	28.5098949745762	0.156628820073051	0.689114661117744	0.532485841044693	3	71730474	F	II	EIF4E3	3'UTR	opensea	3'UTR-opensea		TRUE	NA
cg00521239	-0.423108757999218	0.617185174491305	-12.1128097688405	5.06398849153978e-17	3.2234427030868e-14	28.5051990915103	0.709499812600225	0.286391054601008	-0.423108757999218	8	145015964	F	II	PLEC1	Body	shore	Body-shore	chr8:145016417-145016916	NA	NA
cg12722337	0.53192413416692	0.341102453823252	12.1101588737181	5.10820831179969e-17	3.24641279576274e-14	28.4965919827991	0.225046279095924	0.756970413262844	0.53192413416692	8	143085750	F	II		IGR	opensea	IGR-opensea		NA	NA
cg17490196	0.60031124994416	0.257574761268677	12.1038610381766	5.21483655113768e-17	3.30513153116783e-14	28.4761400079965	0.126597761280861	0.72690901122502	0.60031124994416	2	232507842	R	II		IGR	opensea	IGR-opensea		TRUE	NA
cg13636189	-0.591003796179735	0.613764378851094	-12.1037250131143	5.21716426626043e-17	3.30513153116783e-14	28.4756982140196	0.742710661653946	0.151706865474211	-0.591003796179735	9	102587074	R	II	NR4A3	5'UTR	island	5'UTR-island	chr9:102581791-102587561	NA	NA
cg03447556	0.42805926399629	0.410781103107872	12.1028267587521	5.2325619722043e-17	3.30902438213682e-14	28.4727807242485	0.317386354599591	0.745445618595881	0.42805926399629	3	39230226	R	II	XIRP1	Body	opensea	Body-opensea		NA	NA
cg26125060	0.421600505220403	0.181736584304138	12.102400140416	5.23989108197817e-17	3.30902438213682e-14	28.4713950496855	0.0897510195287773	0.511351524749181	0.421600505220403	5	160112854	R	II	ATP10B	Body	opensea	Body-opensea		NA	TRUE
cg24792113	0.5906829726886	0.35733555994961	12.1008648752318	5.26635230944981e-17	3.32048088930353e-14	28.4664082435776	0.22845927499937	0.81914224768797	0.590682972688599	4	69313197	R	II	TMPRSS11E	1stExon	opensea	1stExon-opensea		NA	NA
cg01520588	-0.440768682906632	0.674148957024261	-12.1002215379699	5.27748078416471e-17	3.32224907055133e-14	28.4643184804704	0.770316669658435	0.329547986751804	-0.440768682906632	6	41604603	R	II		IGR	island	IGR-island	chr6:41604583-41606663	TRUE	NA	high-CpG:41712530-41712918
cg22599115	0.485227810077519	0.376780909090909	12.0966734096516	5.33928539671104e-17	3.35586279252305e-14	28.4527920525231	0.270913023255814	0.756140833333333	0.485227810077519	5	1223262	F	I	SLC6A19	3'UTR	shelf	3'UTR-shelf	chr5:1226976-1227305	NA	NA		rs59722688
cg17341366	0.597338664413871	0.348574337639846	12.0914022906359	5.43245777884401e-17	3.4090551714308e-14	28.4356652524047	0.218245901767729	0.8155845661816	0.597338664413871	2	10148966	F	II		IGR	opensea	IGR-opensea		NA	NA
cg00552892	0.462460363927097	0.294405126238891	12.0901227063093	5.45532284944697e-17	3.41121617455447e-14	28.4315071016449	0.193504683200252	0.655965047127349	0.462460363927097	2	220035927	F	II	SLC23A3	TSS1500	opensea	TSS1500-opensea		TRUE	TRUE
cg10218000	0.475787403100775	0.419359090909091	12.0900803334253	5.456081680037e-17	3.41121617455447e-14	28.4313694025679	0.315550930232558	0.791338333333333	0.475787403100775	17	8301183	R	I	RNF222	TSS200	opensea	TSS200-opensea		NA	NA
cg19893067	0.477086358034155	0.180115852454051	12.0897755806127	5.46154246311889e-17	3.41121617455447e-14	28.4303790409612	0.0760242834284171	0.553110641462572	0.477086358034155	17	80732956	R	II	TBCD	Body	opensea	Body-opensea		TRUE	NA
cg00513316	-0.462912727016336	0.627795666163321	-12.0890756590364	5.47410511533656e-17	3.41372037623782e-14	28.4281044446252	0.728794806603249	0.265882079586913	-0.462912727016336	15	78632109	F	II	CRABP1	TSS1500	shore	TSS1500-shore	chr15:78632669-78633108	NA	NA
cg09283043	0.51574749650718	0.33932658552046	12.0878844763881	5.49555251249085e-17	3.41815943242415e-14	28.4242332052434	0.226799859009803	0.742547355516983	0.51574749650718	7	27230252	R	II		IGR	shore	IGR-shore	chr7:27231805-27233097	NA	NA
cg07775292	0.396239754067363	0.324757289421105	12.0877293280073	5.49835223099357e-17	3.41815943242415e-14	28.4237289727653	0.238304979442771	0.634544733510134	0.396239754067363	22	30720496	R	II	TBC1D10A	Body	shelf	Body-shelf	chr22:30722572-30723218	NA	NA
cg00145079	-0.512076483202766	0.527334694883273	-12.0852307908146	5.54363870256292e-17	3.44095292357277e-14	28.4156082845009	0.639060473036603	0.126983989833837	-0.512076483202766	15	68112888	F	II		IGR	shore	IGR-shore	chr15:68113241-68113520	NA	TRUE
cg04177015	0.338459781129238	0.550240008316176	12.0820811186165	5.60126537445775e-17	3.4713233325009e-14	28.4053701156256	0.476394237887978	0.814854019017216	0.338459781129238	16	89985914	R	II	MC1R	1stExon	island	1stExon-island	chr16:89985913-89986356	NA	TRUE			rs34474212
cg14348540	-0.448941969397264	0.701745356008584	-12.0815886486302	5.61033029009713e-17	3.47155058487535e-14	28.4037691983935	0.799696331149805	0.350754361752541	-0.448941969397264	8	22224272	F	II	SLC39A14	TSS1500	shore	TSS1500-shore	chr8:22224519-22225244	NA	NA		rs6999178
cg10318368	0.581130706503893	0.202027641457798	12.0811168604634	5.61902843770539e-17	3.47155058487535e-14	28.4022354833589	0.0752354873114936	0.656366193815387	0.581130706503893	2	232507774	R	II		IGR	opensea	IGR-opensea		TRUE	NA
cg13327545	-0.423426298449612	0.628076545454545	-12.0798472563871	5.64250339467067e-17	3.48066586530727e-14	28.3981080380882	0.720460465116279	0.297034166666667	-0.423426298449612	10	22623548	R	I		IGR	island	IGR-island	chr10:22623350-22625875	NA	TRUE
cg14302936	-0.463194361509523	0.782948227799091	-12.0738100801129	5.75549599232217e-17	3.54488814272791e-14	28.3784784397175	0.884008815764805	0.420814454255282	-0.463194361509523	9	36135812	R	II	GLIPR2	TSS1500	shore	TSS1500-shore	chr9:36136188-36137229	NA	NA
cg00357958	0.453412034883721	0.255916727272727	12.0726372758336	5.77771056963302e-17	3.55308724324711e-14	28.3746645619223	0.156990465116279	0.6104025	0.453412034883721	12	123215010	R	I	GPR81	1stExon	opensea	1stExon-opensea		NA	NA
cg02083938	-0.526746238665555	0.44964595926674	-12.0715228246243	5.79890025038101e-17	3.56063181035394e-14	28.3710402757041	0.564572411339224	0.0378261726736689	-0.526746238665556	6	3053904	R	II		IGR	opensea	IGR-opensea		TRUE	TRUE
cg14437534	-0.404201101997271	0.507357706792447	-12.0706439583741	5.81566607110578e-17	3.56544103989427e-14	28.3681820151555	0.595547038137306	0.191345936140036	-0.404201101997271	11	64065031	F	II	KCNK4	Body	shore	Body-shore	chr11:64066757-64068741	NA	NA
cg25196389	-0.320722211239725	0.787375342497842	-12.0701696538739	5.82473458059667e-17	3.5655237238207e-14	28.3666394332951	0.857351097677419	0.536628886437694	-0.320722211239725	19	46806999	R	II	HIF3A	5'UTR	island	5'UTR-island	chr19:46806998-46807617	NA	NA
cg23973393	-0.447978585271318	0.536203636363636	-12.0676319316135	5.87349845976725e-17	3.58986786718932e-14	28.3583854866834	0.633944418604651	0.185965833333333	-0.447978585271318	19	50708921	R	I	MYH14	5'UTR	shore	5'UTR-shore	chr19:50706482-50707196	TRUE	NA
cg16869281	0.415767178006009	0.477969388287653	12.0669590210701	5.88649800063829e-17	3.592311911362e-14	28.3561967009896	0.387256549449979	0.803023727455987	0.415767178006008	3	48659196	R	II	TMEM89	TSS200	opensea	TSS200-opensea		NA	NA
cg15579587	-0.581610697674419	0.586403818181818	-12.0594082919363	6.03437759604543e-17	3.67693513147005e-14	28.3316322319709	0.713300697674419	0.13169	-0.581610697674419	2	238600061	F	I	LRRFIP1	TSS1500	island	TSS1500-island	chr2:238599857-238601430	NA	NA
cg14421582	0.359849462525155	0.406461042309177	12.0588074369166	6.04630548873181e-17	3.67858700643099e-14	28.3296771718705	0.327948432303688	0.687797894828843	0.359849462525154	1	3481668	R	II	MEGF6	Body	opensea	Body-opensea		NA	NA
cg27127272	0.434343546511628	0.542919818181818	12.0567463555206	6.08740269494902e-17	3.69795352265829e-14	28.3229704692998	0.448153953488372	0.8824975	0.434343546511628	13	31377624	R	I		IGR	shore	IGR-shore	chr13:31377145-31377493	NA	NA
cg00238815	0.444466455368498	0.359311996876852	12.0485292827204	6.25407769888518e-17	3.79133175085137e-14	28.2962267566756	0.262337497523726	0.706803952892223	0.444466455368497	8	144808056	F	II	FAM83H	3'UTR	shore	3'UTR-shore	chr8:144808221-144810978	NA	NA
cg16721418	0.391025621394371	0.413570607792498	12.0482357446135	6.26011651819803e-17	3.79133175085137e-14	28.2952712271759	0.328255926760999	0.719281548155369	0.391025621394371	2	174517573	R	II		IGR	opensea	IGR-opensea		TRUE	TRUE
cg03752977	0.503530159086643	0.421226026058529	12.0418838277483	6.39224660483533e-17	3.86548837416521e-14	28.2745915858619	0.311364900439626	0.814895059526269	0.503530159086643	8	144330404	F	II	ZFP41	5'UTR	shore	5'UTR-shore	chr8:144332365-144332743	NA	NA		rs7837756
cg15132169	0.447367963121798	0.207122004404817	12.0318877789695	6.60592028328517e-17	3.98865666581318e-14	28.2420371154299	0.109514448814607	0.556882411936405	0.447367963121798	6	149805995	R	II	ZC3H12D	5'UTR	opensea	5'UTR-opensea		NA	NA	low-CpG:149847673-149847863
cg13851641	0.472396921298079	0.371840597625628	12.030990473809	6.62545093418262e-17	3.99440630399319e-14	28.2391141855512	0.26877217843332	0.741169099731398	0.472396921298079	6	33289007	F	II	DAXX	Body	island	Body-island	chr6:33288733-33289008	NA	NA
cg27173971	0.472056162790698	0.550962909090909	12.0269884087048	6.71327341579005e-17	4.04124883789261e-14	28.2260763490908	0.447968837209302	0.920025	0.472056162790698	19	463914	R	I	ODF3L2	Body	island	Body-island	chr19:463853-464103	NA	NA
cg13169968	0.507941802345625	0.477421814542489	12.0213916025225	6.83807072707435e-17	4.1101748253375e-14	28.2078396528036	0.366598148576171	0.874539950921796	0.507941802345625	1	230563798	R	II		IGR	shore	IGR-shore	chr1:230561103-230562702	NA	TRUE
cg09777775	0.57035496124031	0.279589454545455	12.0148661877522	6.98654183157475e-17	4.19310177967438e-14	28.1865719433004	0.155148372093023	0.725503333333333	0.57035496124031	21	45336673	F	I	AGPAT3	5'UTR	opensea	5'UTR-opensea		NA	NA
cg00622799	0.468819663477641	0.330880642777346	12.011602605276	7.06201674479682e-17	4.23203547605007e-14	28.1759331266427	0.228592716200406	0.697412379678047	0.468819663477641	20	62318588	R	II	RTEL1	Body	island	Body-island	chr20:62318359-62318658	NA	TRUE
cg04900877	0.585979342424098	0.312615323510682	12.0074301186096	7.15971436515279e-17	4.28414980465496e-14	28.1623293622424	0.184765285163606	0.770744627587704	0.585979342424098	8	146275724	F	II		IGR	shore	IGR-shore	chr8:146277254-146277491	NA	NA
cg25808809	0.447255096721281	0.288292968341045	12.0030962297046	7.26263961981632e-17	4.33923147297026e-14	28.1481969360007	0.190710038147311	0.637965134868592	0.447255096721281	13	114917199	R	II		IGR	shelf	IGR-shelf	chr13:114912875-114913457	TRUE	NA
cg00827382	0.535077940817701	0.414402210878764	12.0017026464587	7.29605284478199e-17	4.35267898802187e-14	28.1436520580147	0.297657932882175	0.832735873699876	0.535077940817701	2	134180028	R	II	NCKAP5	Body	opensea	Body-opensea		NA	TRUE
cg23764008	0.375034584779631	0.348768067494376	11.9965967377965	7.41980916082961e-17	4.41990279671198e-14	28.1269980224178	0.266942339906093	0.641976924685724	0.375034584779631	11	61344823	R	II	SYT7	Body	shelf	Body-shelf	chr11:61347808-61349038	TRUE	TRUE
cg07130265	0.402511679851327	0.350375702294464	11.9942052541281	7.47850191653279e-17	4.44458413109234e-14	28.1191964928305	0.262554972145084	0.665066651996411	0.402511679851327	16	1199836	R	II		IGR	island	IGR-island	chr16:1199824-1200098	TRUE	NA
cg12364741	0.336632751339689	0.1275476386901	11.9940018834622	7.48351474296452e-17	4.44458413109234e-14	28.1185330195259	0.0541004929432593	0.390733244282948	0.336632751339689	5	112846688	F	II		IGR	shelf	IGR-shelf	chr5:112849265-112849982	NA	NA
cg17592853	-0.3600725	0.589098727272727	-11.9666797418637	8.18884519180133e-17	4.85626505526035e-14	28.0293480579683	0.66766	0.3075875	-0.3600725	1	29587255	F	I	PTPRU	Body	island	Body-island	chr1:29587087-29587412	NA	NA
cg24492202	0.43187277131783	0.196208181818182	11.9658346339945	8.21170355867286e-17	4.8625955945238e-14	28.0265878854452	0.101981395348837	0.533854166666667	0.431872771317829	4	2802612	R	I	SH3BP2	5'UTR	opensea	5'UTR-opensea		TRUE	TRUE
cg20985269	0.461268831428952	0.451730251875311	11.9636304409744	8.27162653446406e-17	4.89082282877485e-14	28.0193884166998	0.351089779563539	0.812358610992491	0.461268831428952	1	158576809	R	II	OR10Z1	1stExon	opensea	1stExon-opensea		NA	NA
cg13571582	0.247747034883721	0.376294363636364	11.9577228972624	8.43441966577471e-17	4.97970133379685e-14	28.0000896788812	0.322240465116279	0.5699875	0.247747034883721	9	129483663	R	I		IGR	shore	IGR-shore	chr9:129484841-129485887	NA	NA
cg13823964	0.406268200559041	0.483451077407332	11.9552890074489	8.5024293590519e-17	5.01243956624804e-14	27.992137319367	0.394810742739905	0.801078943298946	0.40626820055904	9	94190932	F	II		IGR	shelf	IGR-shelf	chr9:94185651-94187296	NA	NA
cg08317694	-0.490861104651163	0.705131636363636	-11.9539226288147	8.54085271165604e-17	5.02697784583599e-14	27.9876725455195	0.812228604651163	0.3213675	-0.490861104651163	15	78632144	R	I	CRABP1	TSS1500	shore	TSS1500-shore	chr15:78632669-78633108	NA	NA
cg14277925	0.592389399224806	0.287578363636364	11.9535174270927	8.5522809570312e-17	5.02697784583599e-14	27.9863484625103	0.15832976744186	0.750719166666667	0.592389399224806	11	859532	F	I	TSPAN4	5'UTR	shore	5'UTR-shore	chr11:858575-858932	TRUE	NA
cg07957471	0.514013120155039	0.503824363636364	11.9529955550864	8.56702255150691e-17	5.02823750673092e-14	27.9846431025704	0.391676046511628	0.905689166666667	0.514013120155039	10	49658574	R	I	ARHGAP22	Body	island	Body-island	chr10:49658224-49659201	NA	NA
cg08520743	-0.512932810077519	0.545414363636364	-11.951383324606	8.61272667745268e-17	5.04763960307121e-14	27.9793744703252	0.657326976744186	0.144394166666667	-0.512932810077519	7	95025829	F	I	PON3	TSS200	island	TSS200-island	chr7:95025559-95026122	NA	NA
cg26498616	0.488228546511628	0.433386545454545	11.9460555236022	8.76552334806918e-17	5.12965623826186e-14	27.9619612311853	0.326863953488372	0.8150925	0.488228546511628	5	1223240	R	I	SLC6A19	3'UTR	shelf	3'UTR-shelf	chr5:1226976-1227305	NA	NA
cg09030212	0.560749950011188	0.366998822903697	11.9456082760597	8.77847413653895e-17	5.12971357186286e-14	27.9604992892451	0.244653379264892	0.80540332927608	0.560749950011187	1	107681350	F	II	NTNG1	TSS1500	shore	TSS1500-shore	chr1:107682889-107684463	NA	NA		rs12729909
cg19647155	0.354793521467777	0.635480759139503	11.9405010115079	8.92774343311783e-17	5.20931218871129e-14	27.9438030304257	0.558071263546533	0.91286478501431	0.354793521467777	6	31854829	R	II	EHMT2	Body	shelf	Body-shelf	chr6:31856896-31857104	NA	NA
cg06489965	-0.417352635658915	0.640730545454545	-11.9394247923222	8.95952410336628e-17	5.22022421013536e-14	27.9402843024415	0.731789302325581	0.314436666666667	-0.417352635658915	16	3062975	R	I	CLDN9	1stExon	shore	1stExon-shore	chr16:3063679-3063981	TRUE	TRUE
cg00242627	-0.552984697775938	0.647503799890951	-11.9348781353142	9.09505477502593e-17	5.29146574543754e-14	27.9254171981006	0.768155006678428	0.21517030890249	-0.552984697775938	1	156815187	R	II	NTRK1	Body	island	Body-island	chr1:156814881-156815792	NA	NA
cg20866075	-0.544794728682171	0.682777090909091	-11.9334552885288	9.13789292903308e-17	5.30865025137155e-14	27.9207640744818	0.801641395348837	0.256846666666667	-0.54479472868217	17	77777010	R	I		IGR	island	IGR-island	chr17:77770672-77778468	NA	NA
cg02381172	-0.38995634481755	0.654014896420165	-11.9278446416457	9.30881382701093e-17	5.39516824329928e-14	27.9024130232731	0.739096280743994	0.349139935926444	-0.38995634481755	5	1835210	R	II		IGR	opensea	IGR-opensea		NA	NA
cg01263942	0.619018488372093	0.399795090909091	11.9276807775455	9.3138540550853e-17	5.39516824329928e-14	27.9018770015912	0.264736511627907	0.883755	0.619018488372093	10	695859	F	I	DIP2C	Body	opensea	Body-opensea		NA	NA
cg23001370	0.502030558533125	0.420883204641847	11.9269632524541	9.33595664823154e-17	5.40013381128838e-14	27.8995298380864	0.311349264598256	0.813379823131381	0.502030558533125	5	53817073	F	II	SNX18	Body	shore	Body-shore	chr5:53813379-53815306	NA	NA
cg05136737	0.55568725762184	0.3028879901748	11.9229656750814	9.46007280755198e-17	5.46400662571301e-14	27.8864517463591	0.181647133966399	0.737334391588239	0.55568725762184	1	244924918	R	II		IGR	opensea	IGR-opensea		NA	NA
cg15013527	-0.47212746124031	0.560272	-11.918444694081	9.60245263386152e-17	5.53822843295627e-14	27.8716587997153	0.663281627906977	0.191154166666667	-0.47212746124031	11	316339	R	I		IGR	island	IGR-island	chr11:315739-316539	NA	NA
cg26867765	0.44548914983111	0.366383131554936	11.9166276265569	9.66028681857721e-17	5.56354457826261e-14	27.8657124766863	0.269185498864512	0.714674648695622	0.44548914983111	3	128448775	R	II	RAB7A	5'UTR	shelf	5'UTR-shelf	chr3:128444900-128445650	NA	NA
cg05281645	-0.577238198707868	0.461196498751775	-11.9152774396322	9.70348910257284e-17	5.58037311629114e-14	27.8612937308575	0.587139378469855	0.00990117976198778	-0.577238198707868	17	33673036	F	II		IGR	opensea	IGR-opensea		TRUE	TRUE
cg10850930	0.483932684142929	0.252382253501824	11.9139658960809	9.74564206874149e-17	5.59655064365404e-14	27.8570012228991	0.146796940597912	0.630729624740841	0.483932684142929	21	38079403	F	II	SIM2	Body	shore	Body-shore	chr21:38079941-38081833	NA	TRUE
cg00693240	0.523739664219484	0.519043858592565	11.9108319085631	9.84712018126548e-17	5.64670090486383e-14	27.8467431799283	0.404773386399223	0.928513050618706	0.523739664219484	16	4684507	R	II	MGRN1	Body	opensea	Body-opensea		NA	NA
cg01215717	0.435017829457365	0.446311818181818	11.9087547143253	9.91496793038411e-17	5.67745004394758e-14	27.8399434775309	0.351398837209302	0.786416666666667	0.435017829457364	17	79131893	F	I	AATK	Body	island	Body-island	chr17:79131879-79132084	NA	NA		rs12449859
cg22623319	0.532274218351598	0.309499747501887	11.8990591781948	1.02379654717982e-16	5.85400411945603e-14	27.8081975891224	0.19336719077063	0.725641409122228	0.532274218351598	10	112427911	R	II	RBM20	Body	shelf	Body-shelf	chr10:112431835-112432426	NA	TRUE
cg22258713	-0.42345	0.739170909090909	-11.894362390604	1.03982418366193e-16	5.93313843325749e-14	27.792814545467	0.83156	0.40811	-0.42345	8	144267518	R	I		IGR	island	IGR-island	chr8:144267329-144267824	NA	NA
cg25375916	0.617920080393889	0.361167878714827	11.8941341805164	1.04060937864064e-16	5.93313843325749e-14	27.7920670317109	0.226348952083434	0.844269032477322	0.617920080393889	3	155570275	R	II	SLC33A1	Body	shelf	Body-shelf	chr3:155572358-155572604	NA	TRUE
cg19148404	0.541948150839164	0.470001666037745	11.8917822685124	1.04873655676425e-16	5.96939639882176e-14	27.7843628247061	0.351758433127382	0.893706583966546	0.541948150839164	3	14443444	F	II	SLC6A6	TSS1500	shore	TSS1500-shore	chr3:14443629-14444577	NA	NA		rs78159251
cg06960164	-0.489586368844228	0.625990238364516	-11.8914298217446	1.04995997914693e-16	5.96939639882176e-14	27.7832082447529	0.732809082475984	0.243222713631756	-0.489586368844228	6	42072147	R	II	C6orf132	Body	island	Body-island	chr6:42072032-42072701	TRUE	NA
cg06710082	-0.53780769379845	0.683502	-11.8880134851078	1.06189394797861e-16	6.02140047881443e-14	27.7720158239016	0.800841860465116	0.263034166666667	-0.53780769379845	6	29943408	F	I	HCG9	Body	shore	Body-shore	chr6:29944402-29945169	NA	TRUE
cg20824294	0.505004457299429	0.418065849183789	11.8879478964383	1.06212440044032e-16	6.02140047881443e-14	27.7718009307472	0.307883058500278	0.812887515799707	0.505004457299429	3	142316082	F	II	PLS1	5'UTR	shore	5'UTR-shore	chr3:142315171-142315567	NA	NA
cg18084554	0.448748288268945	0.33257040582127	11.886866442859	1.06593150113913e-16	6.03441210329985e-14	27.7682576003396	0.234661688380773	0.683409976649718	0.448748288268945	19	929046	R	II	ARID3A	5'UTR	shore	5'UTR-shore	chr19:929514-929839	NA	NA
cg05625074	0.430517230232225	0.420135851404	11.8851647936395	1.07194988398249e-16	6.05988756509944e-14	27.7626819171183	0.326204819353332	0.756722049585557	0.430517230232225	4	679907	F	II	MFSD7	Body	shore	Body-shore	chr4:680047-680366	NA	NA
cg04310802	0.406558972868217	0.539735636363636	11.8839091677545	1.07641280718281e-16	6.07651015983514e-14	27.7585674450893	0.451031860465116	0.857590833333333	0.406558972868217	5	2005957	F	I		IGR	shore	IGR-shore	chr5:2007315-2007879	NA	NA
cg15827214	0.537281614115303	0.486903848364535	11.879402529282	1.09258633147491e-16	6.15910050745216e-14	27.7437982495678	0.369678768921196	0.906960383036499	0.537281614115303	8	80522324	R	II	STMN2	TSS1500	shore	TSS1500-shore	chr8:80523975-80525765	NA	NA			rs78193988
cg01464515	0.470743934108527	0.369368	11.878300251655	1.09657949346512e-16	6.17289188710652e-14	27.7401854486355	0.26666023255814	0.737404166666667	0.470743934108527	10	72254323	F	I	KIAA1274	5'UTR	opensea	5'UTR-opensea		NA	NA	low-CpG:71924294-71924369
cg00468228	0.581713927969215	0.378128643311128	11.8766113557504	1.10272642831022e-16	6.19875141205282e-14	27.7346496502772	0.251209240845118	0.832923168814333	0.581713927969215	8	67092562	F	II		IGR	shelf	IGR-shelf	chr8:67089249-67089962	NA	NA
cg01948202	0.573188003875969	0.272320363636364	11.8690574924991	1.13064910957507e-16	6.34677394403272e-14	27.7098852918028	0.147261162790698	0.720449166666667	0.573188003875969	3	122400474	R	I	PARP14	Body	shore	Body-shore	chr3:122399655-122400190	NA	NA
cg03908908	-0.480233041563335	0.64311616571988	-11.86830479111	1.1334703525085e-16	6.34820556231933e-14	27.7074172467523	0.747894283879153	0.267661242315819	-0.480233041563335	11	76849564	R	II	MYO7A	Body	island	Body-island	chr11:76849067-76849565	NA	NA
cg09668030	0.384161228024304	0.155436810700704	11.8681409731869	1.13408531087356e-16	6.34820556231933e-14	27.7068800915723	0.0716198154954013	0.455781043519705	0.384161228024304	1	27852173	R	II		IGR	shelf	IGR-shelf	chr1:27854416-27854963	TRUE	NA
cg13050240	-0.534332635777828	0.629322291509462	-11.8610403394296	1.16106743004503e-16	6.49013927367134e-14	27.6835938840704	0.745903957497351	0.211571321719523	-0.534332635777828	14	24809068	R	II	RIPK3	5'UTR	shore	5'UTR-shore	chr14:24808635-24808992	NA	NA
cg26416466	-0.476402881977912	0.419189962638331	-11.8595949417658	1.16663895179933e-16	6.51216231231519e-14	27.6788529551352	0.52313240961533	0.0467295276374184	-0.476402881977912	15	66546708	F	II	MEGF11	TSS1500	shore	TSS1500-shore	chr15:66544432-66546134	NA	NA		rs78211210
cg04349021	-0.427150988372093	0.695726909090909	-11.8582166822006	1.17197687059974e-16	6.5262186706424e-14	27.6743319843069	0.788923488372093	0.3617725	-0.427150988372093	12	52281901	R	I	ANKRD33	1stExon	opensea	1stExon-opensea		TRUE	NA
cg24707486	-0.411556085271318	0.707780363636364	-11.8581006234491	1.17242748573097e-16	6.5262186706424e-14	27.6739512766623	0.797574418604651	0.386018333333333	-0.411556085271318	14	101175645	F	I		IGR	island	IGR-island	chr14:101175195-101176267	TRUE	TRUE		rs10151296
cg01156070	0.367953205509451	0.148941438157407	11.8574064949862	1.17512620281374e-16	6.53213048826457e-14	27.6716742893434	0.0686607387735267	0.436613944282978	0.367953205509451	6	100064885	R	II		IGR	shore	IGR-shore	chr6:100066405-100067277	NA	NA
cg06869212	0.497951182170543	0.442638545454545	11.8506247827646	1.20182590571503e-16	6.67125369793795e-14	27.6494245356079	0.333994651162791	0.831945833333333	0.497951182170543	17	79099882	F	I	MIR657	TSS1500	shelf	TSS1500-shelf	chr17:79102748-79102970	NA	NA
cg08693490	0.50039357543885	0.364570364655714	11.8496267818782	1.20580652740237e-16	6.68405353839742e-14	27.6461497377193	0.255393584559965	0.755787159998815	0.50039357543885	12	116757896	R	II		IGR	opensea	IGR-opensea		TRUE	TRUE
cg24249403	0.376712009696674	0.611159393827509	11.8478951933793	1.21274480865458e-16	6.71319009808249e-14	27.6404674656528	0.528967682620962	0.905679692317636	0.376712009696674	15	101189058	F	II	ASB7	3'UTR	opensea	3'UTR-opensea		NA	NA
cg12809489	0.366900489332434	0.599348860882612	11.8426454284453	1.23402787408275e-16	6.82154200666084e-14	27.6232377567684	0.519297845028262	0.886198334360696	0.366900489332434	3	52526520	F	II	NISCH	3'UTR	shelf	3'UTR-shelf	chr3:52521674-52522612	NA	NA		rs78178109
cg13696490	0.555659333580846	0.35667918369763	11.8403495413911	1.24345401329029e-16	6.8641413299075e-14	27.6157015249894	0.235444420007264	0.791103753588109	0.555659333580846	3	151488006	F	II	LOC201651	TSS1500	opensea	TSS1500-opensea		NA	TRUE
cg22916586	0.426174921100151	0.397923414270124	11.8359211235667	1.26184187114023e-16	6.95602531594643e-14	27.6011633195109	0.304939795121	0.731114716221151	0.426174921100151	12	12686957	F	II	DUSP16	5'UTR	opensea	5'UTR-opensea		NA	TRUE
cg20996124	0.41827523255814	0.315729818181818	11.8294196179685	1.28933733408404e-16	7.09779313215102e-14	27.5798146316246	0.22446976744186	0.642745	0.41827523255814	1	1144203	F	I		IGR	shore	IGR-shore	chr1:1145568-1145878	NA	NA
cg05985317	-0.35050790019581	0.594360118255768	-11.8274495239659	1.29778811483199e-16	7.13447396813808e-14	27.5733444297363	0.670834569207581	0.320326669011771	-0.35050790019581	6	32118208	R	II	PRRT1	Body	island	Body-island	chr6:32118101-32118544	NA	NA
cg09313188	0.400928710597974	0.524915998623773	11.8231666716641	1.31635338271807e-16	7.22658089798312e-14	27.5592768846034	0.437440643584215	0.838369354182188	0.400928710597973	6	31599160	R	II	BAT2	Body	shore	Body-shore	chr6:31599519-31599761	NA	NA
cg25954705	0.475710675139104	0.475314434731915	11.8219786339039	1.32155071937908e-16	7.24514767462668e-14	27.5553742041306	0.371523014701565	0.847233689840669	0.475710675139104	14	105194980	F	II	ADSSL1	TSS1500	opensea	TSS1500-opensea		NA	NA
cg23194912	0.562609321705426	0.310987636363636	11.820146011512	1.32960867657731e-16	7.27932480282745e-14	27.5493537121909	0.188236511627907	0.750845833333333	0.562609321705426	2	3934048	F	I		IGR	opensea	IGR-opensea		NA	NA
cg00116315	-0.516253763393286	0.659591955725825	-11.817481259827	1.34141423848184e-16	7.33389752806801e-14	27.5405987394481	0.772229140466178	0.255975377072892	-0.516253763393286	6	35466268	F	II	TULP1	Body	island	Body-island	chr6:35464056-35466269	NA	NA
cg11793699	-0.538022209302326	0.767990545454545	-11.8169332437024	1.34385521231901e-16	7.33719208617051e-14	27.5387981309682	0.885377209302326	0.347355	-0.538022209302325	1	156814901	R	I	NTRK1	Body	island	Body-island	chr1:156814881-156815792	NA	NA			rs66473673
cg12738765	0.507577932988238	0.181565433212935	11.8131432298068	1.36086014850913e-16	7.41988545890404e-14	27.5263442582132	0.0708211569245917	0.57839908991283	0.507577932988238	11	56345354	R	II	OR5M10	TSS200	opensea	TSS200-opensea		NA	NA
cg21014639	0.470138430232558	0.450834727272727	11.8105529342593	1.3726072934041e-16	7.46212316635021e-14	27.5178315385341	0.348259069767442	0.8183975	0.470138430232558	12	121104909	R	I	CABP1	3'UTR	opensea	3'UTR-opensea		NA	NA
cg14405197	0.55980280853948	0.42559801685538	11.8102013544921	1.37420961592895e-16	7.46212316635021e-14	27.5166760425939	0.303459222264948	0.863262030804428	0.55980280853948	4	2303660	F	II	ZFYVE28	Body	shore	Body-shore	chr4:2305514-2305793	NA	TRUE
cg04476341	0.370952858802146	0.54378508328284	11.8099864353761	1.37519004017619e-16	7.46212316635021e-14	27.515969685173	0.462849914089644	0.833802772891791	0.370952858802146	5	669733	R	II	TPPP	Body	shore	Body-shore	chr5:667947-668589	TRUE	NA
cg03704673	-0.517365813953489	0.753056	-11.8097902608383	1.37608557257957e-16	7.46212316635021e-14	27.5153249287564	0.865935813953488	0.34857	-0.517365813953488	17	4692287	R	I	GLTPD2	5'UTR	island	5'UTR-island	chr17:4692249-4693977	NA	NA
cg09569569	0.520975363677031	0.363228621076321	11.8058101095763	1.39438283014101e-16	7.55108439760161e-14	27.5022424855727	0.249561269001332	0.770536632678363	0.520975363677031	2	74645769	F	II	C2orf81	TSS1500	shore	TSS1500-shore	chr2:74645467-74645750	NA	NA
cg08644045	0.509100206443582	0.356647556695256	11.8025937139794	1.40934868457143e-16	7.62178824114733e-14	27.4916689267919	0.245571148016657	0.754671354460239	0.509100206443582	4	3495341	R	II	DOK7	3'UTR	opensea	3'UTR-opensea		NA	TRUE
cg10447615	0.581212980412607	0.317071593921406	11.801762694266	1.41324175750962e-16	7.63249992318241e-14	27.4889368168967	0.19026148910411	0.771474469516717	0.581212980412607	1	109506805	F	II	CLCC1	TSS1500	shore	TSS1500-shore	chr1:109505681-109506214	NA	NA
cg03238090	0.399660645156015	0.49859227332357	11.8004639655885	1.41934770173387e-16	7.6551175666812e-14	27.4846668575259	0.411393587107713	0.811054232263727	0.399660645156015	2	8666220	F	II		IGR	opensea	IGR-opensea		TRUE	TRUE		rs1032841
cg02528908	0.362977596899225	0.600714181818182	11.7995252591973	1.42377761868018e-16	7.66864686837631e-14	27.481580441296	0.521519069767442	0.884496666666667	0.362977596899225	10	11505056	F	I	USP6NL	Body	shore	Body-shore	chr10:11505222-11505766	NA	NA
cg23085666	0.46263011627907	0.409672363636364	11.7923393935055	1.45815561186774e-16	7.84322644964632e-14	27.4579498672794	0.30873488372093	0.771365	0.46263011627907	3	125820924	R	I	SLC41A3	TSS1500	opensea	TSS1500-opensea		NA	NA
cg15711246	0.487094443559787	0.461458977177451	11.7866706053953	1.48586737697584e-16	7.98152759837927e-14	27.4393033882916	0.355183825855316	0.842278269415102	0.487094443559786	8	62702873	F	II		IGR	opensea	IGR-opensea		NA	TRUE
cg02261780	0.464704476744186	0.515263090909091	11.7793513334549	1.52243716470928e-16	8.16697502260013e-14	27.4152216941873	0.413873023255814	0.8785775	0.464704476744186	19	3097728	F	I	GNA11	Body	island	Body-island	chr19:3097564-3097793	NA	TRUE
cg18998365	0.556959489419029	0.385841267157376	11.7773774478625	1.53245440332638e-16	8.20967707141473e-14	27.4087260590401	0.264322833102316	0.821282322521345	0.556959489419029	5	142781532	F	II	NR3C1	5'UTR	shore	5'UTR-shore	chr5:142782071-142785071	NA	NA		rs10482616
cg01384290	0.562949177239326	0.301561507435012	11.7723859356342	1.55808427002775e-16	8.33579261634471e-14	27.392297778971	0.178736232400977	0.741685409640303	0.562949177239326	3	168870287	R	II	MECOM	Body	shelf	Body-shelf	chr3:168867211-168867413	NA	NA
cg10096040	0.471476943522318	0.374585168699291	11.7719685787563	1.56024681368749e-16	8.33618776846644e-14	27.3909240079246	0.271717471930786	0.743194415453103	0.471476943522318	14	100504533	F	II		IGR	opensea	IGR-opensea		NA	TRUE
cg11053663	0.568647958998686	0.457802468196025	11.7714023292665	1.56318570274528e-16	8.34072422719352e-14	27.3890601057198	0.333733822596312	0.902381781594998	0.568647958998686	11	58034457	R	II	OR10W1	1stExon	opensea	1stExon-opensea		NA	NA
cg07416590	0.569199496124031	0.411447818181818	11.7683994681877	1.5788646880742e-16	8.41313542572324e-14	27.3791749974397	0.287258837209302	0.856458333333333	0.569199496124031	1	177199034	R	I	FAM5B	Body	opensea	Body-opensea		NA	TRUE
cg14695497	0.547565872169198	0.351657874143276	11.7661549220098	1.59068806397928e-16	8.46483592787864e-14	27.3717854107949	0.232188956579087	0.779754828748286	0.547565872169198	12	132860966	F	II	GALNT9	Body	shore	Body-shore	chr12:132862586-132862956	TRUE	TRUE
cg10189882	0.404164761926146	0.553516122542102	11.7647545329649	1.59811008808852e-16	8.49300816880407e-14	27.3671746579398	0.465334719940034	0.869499481866179	0.404164761926146	8	665934	R	II	ERICH1	Body	shore	Body-shore	chr8:663998-664794	NA	TRUE
cg02057134	0.506929708350617	0.45988784001521	11.7630606196643	1.60713461533958e-16	8.52961051326346e-14	27.3615971385627	0.349284994556894	0.856214702907511	0.506929708350617	12	132378066	R	II	ULK1	TSS1500	shore	TSS1500-shore	chr12:132379542-132380052	NA	NA
cg26216724	0.406691053125188	0.307044728504811	11.7614864558175	1.61556737270995e-16	8.55937509930657e-14	27.3564135787497	0.218312135095679	0.625003188220867	0.406691053125188	5	1749217	F	II		IGR	shelf	IGR-shelf	chr5:1745534-1745851	NA	NA
cg23060390	-0.578983937158139	0.667842402839906	-11.7612138943449	1.61703201729769e-16	8.55937509930657e-14	27.3555160288121	0.794166170947137	0.215182233788998	-0.578983937158139	11	75863429	R	II		IGR	opensea	IGR-opensea		NA	TRUE
cg25862444	-0.438927597439928	0.771011737187336	-11.7596776843589	1.62531219733875e-16	8.59180929409622e-14	27.3504570788679	0.866777758446956	0.427850161007029	-0.438927597439928	1	147737016	R	II		IGR	island	IGR-island	chr1:147737015-147737303	NA	NA
cg01686884	0.417505922081761	0.532986095748061	11.7550774680748	1.65036481323556e-16	8.7127037214295e-14	27.3353060852121	0.441893894566586	0.859399816648347	0.417505922081761	12	131865300	R	II		IGR	opensea	IGR-opensea		NA	TRUE
cg20966660	0.476821593720092	0.481806198842957	11.753637731648	1.65828555131434e-16	8.73058891096653e-14	27.3305636863222	0.377772396576755	0.854593990296848	0.476821593720092	21	46697213	F	II	POFUT2	Body	island	Body-island	chr21:46696972-46697214	NA	NA
cg12393651	0.382358079669823	0.463095133879137	11.7530913342989	1.66130162343523e-16	8.73058891096653e-14	27.3287638175552	0.379671552860266	0.76202963253009	0.382358079669824	22	46518684	R	II		IGR	island	IGR-island	chr22:46518454-46518729	NA	NA
cg22480783	-0.553236182170543	0.632869272727273	-11.7530029481169	1.66179002963169e-16	8.73058891096653e-14	27.328472663986	0.753575348837209	0.200339166666667	-0.553236182170543	2	25149622	R	I		IGR	opensea	IGR-opensea		NA	NA
cg08764037	-0.367453459975248	0.620214955035818	-11.7528740335285	1.66250264896434e-16	8.73058891096653e-14	27.3280480036598	0.700386619030418	0.332933159055169	-0.367453459975249	1	3634867	R	II	TP73	Body	island	Body-island	chr1:3634633-3635101	NA	TRUE
cg11262850	-0.50288105287683	0.721289692110142	-11.750515995467	1.67559218598739e-16	8.78776542094349e-14	27.3202799551274	0.831009194555996	0.328128141679166	-0.50288105287683	5	154071158	F	II		IGR	shore	IGR-shore	chr5:154070260-154070470	TRUE	TRUE		rs80198546
cg10504066	-0.393534369759345	0.637265672266061	-11.7490899739302	1.68355860892072e-16	8.81795857642476e-14	27.3155818805232	0.723127716577191	0.329593346817846	-0.393534369759345	15	101418967	R	II	ALDH1A3	TSS1500	shore	TSS1500-shore	chr15:101419261-101421133	NA	NA			rs4646646
cg21828716	0.330866319098975	0.44014393065796	11.7435164967097	1.71506391288321e-16	8.97120037219717e-14	27.2972173200919	0.36795491558182	0.698821234680795	0.330866319098975	14	23857953	R	II	MYH6	Body	shore	Body-shore	chr14:23859356-23859620	NA	NA
cg08812266	0.560460181546618	0.424239186601191	11.7428655171496	1.71878240514743e-16	8.97888328904715e-14	27.2950720823267	0.301956965172838	0.862417146719456	0.560460181546618	12	132653105	R	II		IGR	island	IGR-island	chr12:132653023-132653236	NA	NA
cg24834394	0.623377900896114	0.342596396798136	11.7416204388011	1.72591720946446e-16	9.00436953338273e-14	27.290968896935	0.206586672966257	0.829964573862371	0.623377900896114	12	12620789	R	II		IGR	opensea	IGR-opensea		NA	NA
cg18095041	0.489135962270735	0.474572360031157	11.7402212134873	1.7339710984437e-16	9.03457797705044e-14	27.2863574740411	0.367851786444815	0.85698774871555	0.489135962270735	2	242749937	R	II	NEU4	TSS1500	opensea	TSS1500-opensea		TRUE	TRUE		rs73106189
cg27516568	-0.540895657063927	0.64747966201793	-11.7389715571224	1.74119620846848e-16	9.06039506068154e-14	27.2822387681617	0.765493259922787	0.22459760285886	-0.540895657063927	4	122686667	R	II	TMEM155	TSS1500	shore	TSS1500-shore	chr4:122685860-122686565	NA	NA
cg19307003	-0.529306280178528	0.814655754580259	-11.736504794998	1.75554774509257e-16	9.12317931822119e-14	27.2741080381988	0.930140761164665	0.400834480986136	-0.529306280178529	11	60775715	F	II	CD6	Body	island	Body-island	chr11:60775036-60776307	TRUE	NA
cg23850174	0.637924241334435	0.217886573251175	11.7355534732082	1.76111442116719e-16	9.14020674721558e-14	27.2709721597357	0.0787031024145707	0.716627343749005	0.637924241334435	10	22542726	F	II		IGR	island	IGR-island	chr10:22540707-22542739	NA	NA
cg25939853	0.529271346446995	0.299194118951569	11.7320435612514	1.78180765058658e-16	9.23559500053131e-14	27.2594012764313	0.183716734272225	0.712988080719219	0.529271346446995	12	133343428	F	II		IGR	shelf	IGR-shelf	chr12:133340880-133341114	NA	NA
cg06896207	0.501294132973907	0.269909265176421	11.7288694250641	1.80073299143271e-16	9.32158425002192e-14	27.248935931722	0.160535999800296	0.661830132774202	0.501294132973907	19	2095364	R	II	MOBKL2A	5'UTR	shore	5'UTR-shore	chr19:2095395-2095727	NA	NA
cg12139305	0.539823690378307	0.447511079074544	11.7278744449331	1.80670718017815e-16	9.34039528620807e-14	27.2456551422198	0.329731364810186	0.869555055188493	0.539823690378307	7	2953011	R	II	CARD11	Body	opensea	Body-opensea		NA	NA
cg02574175	0.307930963328851	0.537609070616492	11.726963160954	1.81219641844942e-16	9.35665377697523e-14	27.2426502137284	0.470424133162925	0.778355096491776	0.307930963328851	8	142160235	F	II	DENND3	Body	opensea	Body-opensea		NA	NA
cg26809868	0.415522178851522	0.258144230393198	11.7254813503554	1.82115834157915e-16	9.39077710625757e-14	27.2377637604584	0.167484845916503	0.583007024768024	0.415522178851521	16	2886233	F	II		IGR	opensea	IGR-opensea		TRUE	TRUE
cg10883069	-0.497015065298061	0.759512410597593	-11.724593168085	1.82655150272182e-16	9.40643384973303e-14	27.2348347319504	0.867952061208079	0.370936995910018	-0.497015065298061	2	241771040	R	II		IGR	shore	IGR-shore	chr2:241771655-241772194	NA	NA
cg09123155	0.48635701933514	0.312793401063829	11.7225629080153	1.83894026430091e-16	9.45802998409364e-14	27.2281389955666	0.206679142299798	0.693036161634938	0.48635701933514	16	1127792	F	II	SSTR5	TSS1500	shore	TSS1500-shore	chr16:1128223-1130394	NA	NA
cg01247454	0.580689145881602	0.340983169314479	11.7220945496094	1.84181025865626e-16	9.46059943311217e-14	27.2265942870391	0.214287355667584	0.794976501549185	0.580689145881601	2	190028935	F	II	COL5A2	Body	opensea	Body-opensea		NA	TRUE
cg04206797	-0.468178551205989	0.698202960233691	-11.7156356718872	1.88185402609358e-16	9.65386277714989e-14	27.2052891159977	0.800351007769543	0.332172456563555	-0.468178551205989	17	36689639	R	II	SRCIN1	Body	opensea	Body-opensea		NA	TRUE
cg08952029	-0.460420884624502	0.682369867080618	-11.7098601589203	1.91840647145555e-16	9.8140611992068e-14	27.1862334560307	0.782825332816873	0.322404448192371	-0.460420884624502	11	74442900	F	II	CHRDL2	TSS1500	shore	TSS1500-shore	chr11:74442260-74442874	NA	NA		rs11236236
cg24333420	0.532041705150463	0.405287452441392	11.7096434465032	1.91979190897518e-16	9.8140611992068e-14	27.1855183525896	0.289205625863109	0.821247331013572	0.532041705150463	10	134935942	R	II	GPR123	Body	shelf	Body-shelf	chr10:134937966-134938481	NA	NA
cg00115288	-0.345048824829283	0.64700558989473	-11.7095391761024	1.92045886783171e-16	9.8140611992068e-14	27.1851742809473	0.722288969857482	0.3772401450282	-0.345048824829283	11	705892	R	II	EPS8L2	TSS1500	island	TSS1500-island	chr11:705794-706534	NA	NA
cg24569018	0.494592790697674	0.440988363636364	11.7075153703062	1.93345053278499e-16	9.86781725116218e-14	27.1784958412475	0.333077209302326	0.82767	0.494592790697674	3	48659211	R	I	TMEM89	TSS200	opensea	TSS200-opensea		NA	NA
cg07521618	0.403818906988607	0.540590897353185	11.7031242105836	1.96194579187042e-16	1.00004611607278e-13	27.1640034292333	0.452484954010216	0.856303860998822	0.403818906988607	14	105857176	R	II	PACS2	Body	opensea	Body-opensea		NA	NA
cg14654468	-0.444477248062015	0.642108727272727	-11.6998718165136	1.98332485841234e-16	1.0096540189932e-13	27.1532677276591	0.739085581395349	0.294608333333333	-0.444477248062015	17	80186336	R	I	SLC16A3	TSS1500	island	TSS1500-island	chr17:80186135-80189990	NA	NA	high-CpG:77779570-77779706
cg11189107	0.544747588239696	0.330883981666622	11.6992525842443	1.98742190432446e-16	1.01009494744078e-13	27.1512235709404	0.212029962414325	0.756777550654021	0.544747588239696	14	25042782	F	II	CTSG	3'UTR	opensea	3'UTR-opensea		NA	NA
cg03747002	-0.32162942733847	0.819334827128291	-11.6989762910319	1.98925271274342e-16	1.01009494744078e-13	27.1503114791748	0.889508520365776	0.567879093027306	-0.32162942733847	17	7907439	R	II	GUCY2D	Body	island	Body-island	chr17:7905927-7907445	NA	TRUE			rs56280231
cg09583024	0.442212228682171	0.471831272727273	11.6961252601534	2.00824448416265e-16	1.01844278597601e-13	27.1408991487602	0.375348604651163	0.817560833333333	0.44221222868217	16	67682005	R	I	RLTPR	Body	island	Body-island	chr16:67681975-67683924	NA	NA
cg26367275	0.371451606355065	0.587800442115136	11.6886495193776	2.05891879357423e-16	1.04281624053426e-13	27.116213851501	0.506756455274031	0.878208061629096	0.371451606355065	1	11596950	F	II	PTCHD2	3'UTR	shore	3'UTR-shore	chr1:11596382-11596622	NA	NA
cg00498591	-0.568981220930233	0.655902363636364	-11.6875993052144	2.06614055160829e-16	1.04472531310139e-13	27.1127454021309	0.780043720930233	0.2110625	-0.568981220930233	3	9904557	F	I		IGR	island	IGR-island	chr3:9904331-9904811	TRUE	TRUE
cg01337047	0.532729267652612	0.28521285293427	11.6873406253656	2.06792328306365e-16	1.04472531310139e-13	27.1118910609377	0.168981012719155	0.701710280371767	0.532729267652612	18	28897113	R	II	DSG1	TSS1500	opensea	TSS1500-opensea		NA	NA
cg19562321	0.509146101991028	0.371234097136944	11.6843020073057	2.08898122930551e-16	1.05345237124854e-13	27.101854770379	0.260147674884356	0.769293776875384	0.509146101991028	5	150727045	R	II	SLC36A2	1stExon	opensea	1stExon-opensea		NA	NA
cg14742445	0.532036269628818	0.376530408355514	11.6840874147193	2.09047655301982e-16	1.05345237124854e-13	27.1011459441069	0.260449767709227	0.792486037338045	0.532036269628818	22	30195299	F	II	ASCC2	Body	opensea	Body-opensea		TRUE	TRUE
cg13634242	-0.574432848837209	0.663494545454545	-11.6802100403182	2.11768215631152e-16	1.06581634397201e-13	27.0883374515665	0.788825348837209	0.2143925	-0.574432848837209	5	60921891	R	I		IGR	island	IGR-island	chr5:60921534-60922472	TRUE	TRUE
cg02627966	0.306545808910197	0.630956332341104	11.67777201039	2.134971705597e-16	1.07316476998014e-13	27.0802826728589	0.564073610397061	0.870619419307258	0.306545808910197	7	54899537	R	II		IGR	shore	IGR-shore	chr7:54900736-54901261	NA	TRUE
cg27419470	0.574767790697674	0.390341090909091	11.6692633776478	2.19643810237106e-16	1.10267270932518e-13	27.0521657074906	0.264937209302326	0.839705	0.574767790697674	2	217675069	R	I		IGR	island	IGR-island	chr2:217674965-217675214	NA	NA
cg14508696	0.494923678973246	0.446375016928248	11.6632478986107	2.24097126032558e-16	1.12361623322998e-13	27.0322817116945	0.338391668788631	0.833315347761877	0.494923678973246	15	74199578	R	II		IGR	opensea	IGR-opensea		NA	TRUE
cg17401179	0.481324069767442	0.164447090909091	11.6594068125335	2.2698838556526e-16	1.13668492521609e-13	27.0195826356566	0.0594309302325581	0.540755	0.481324069767442	5	400517	F	I	AHRR	Body	opensea	Body-opensea		TRUE	TRUE
cg20420651	0.529540281445834	0.400534556559348	11.6521600484041	2.32546318411951e-16	1.16305797285752e-13	26.9956187420717	0.284998495152985	0.814538776598818	0.529540281445834	4	113432911	F	II		IGR	shore	IGR-shore	chr4:113431825-113432596	NA	NA
cg04494873	-0.515638241566354	0.614676159484763	-11.6508459721412	2.33568801302724e-16	1.16670978004421e-13	26.9912725663329	0.727179048553785	0.211540806987431	-0.515638241566354	5	72677287	R	II		IGR	island	IGR-island	chr5:72676120-72678421	NA	NA
cg02080857	0.490247112403101	0.421756727272727	11.650148063782	2.34113691473852e-16	1.1679697953939e-13	26.9889642125365	0.314793720930233	0.805040833333333	0.490247112403101	1	85279323	R	I	LPAR3	3'UTR	opensea	3'UTR-opensea		NA	NA
cg00347746	0.372359501177566	0.48630707496555	11.6497453257671	2.34428713005933e-16	1.16808130468444e-13	26.9876321149562	0.405065001981354	0.77742450315892	0.372359501177566	19	48970082	F	II		IGR	shelf	IGR-shelf	chr19:48972225-48973157	TRUE	NA
cg17844831	-0.502155355887939	0.618965731431015	-11.6467705373453	2.36768909715445e-16	1.17827073683729e-13	26.9777920386368	0.728526899988384	0.226371544100445	-0.502155355887939	17	17604146	F	II	RAI1	5'UTR	island	5'UTR-island	chr17:17603583-17604147	TRUE	TRUE
cg13527921	0.420617500762271	0.216162926972187	11.6449298773689	2.38228733082771e-16	1.18405910483351e-13	26.9717028805295	0.124391835896783	0.545009336659053	0.420617500762271	9	100819928	R	II	NANS	Body	shore	Body-shore	chr9:100818729-100819368	NA	NA
cg05738470	0.400252099390144	0.530970594909623	11.6431414509263	2.39655849909689e-16	1.18967071603428e-13	26.965786094252	0.443642864133592	0.843894963523735	0.400252099390144	16	603743	F	II	SOLH	3'UTR	shore	3'UTR-shore	chr16:604801-605348	NA	NA
cg07580975	-0.347113931822013	0.807244218254456	-11.6411834647744	2.4122818886579e-16	1.19598838403234e-13	26.9593078616836	0.882978167015623	0.53586423519361	-0.347113931822013	1	200843333	R	II		IGR	island	IGR-island	chr1:200842196-200843388	NA	TRUE
cg12833018	0.443590649097425	0.2857364176648	11.639669914263	2.42450775621224e-16	1.19922283328129e-13	26.9542997547071	0.188953003316271	0.632543652413695	0.443590649097425	11	62037564	R	II	SCGB2A2	TSS200	opensea	TSS200-opensea		NA	NA
cg26710209	-0.415566652057616	0.791707124426313	-11.6396319580544	2.42481515579086e-16	1.19922283328129e-13	26.9541741595768	0.882376212147975	0.466809560090359	-0.415566652057616	11	124617409	R	II	VSIG2	3'UTR	shore	3'UTR-shore	chr11:124615389-124617006	NA	NA
cg08864645	-0.447906802325581	0.688764181818182	-11.6356047712541	2.45765551250241e-16	1.21396015706171e-13	26.9408473377665	0.786489302325581	0.3385825	-0.447906802325581	6	33943929	F	I		IGR	island	IGR-island	chr6:33943604-33944027	NA	NA
cg00284153	-0.483008085054531	0.695262560958503	-11.6331968671941	2.47750569251218e-16	1.22225247459817e-13	26.9328780568532	0.800646143152219	0.317638058097688	-0.483008085054531	10	135171713	R	II	C10orf125	TSS200	island	TSS200-island	chr10:135170645-135171954	NA	NA
cg16567290	-0.370720484496124	0.615520181818182	-11.6311268502943	2.49469999560167e-16	1.22921568474639e-13	26.9260264535555	0.696404651162791	0.325684166666667	-0.370720484496124	12	58013569	F	I	SLC26A10	TSS200	island	TSS200-island	chr12:58013171-58013652	NA	TRUE
cg02827132	0.488516046511628	0.491569272727273	11.6292831555829	2.51011598740127e-16	1.23528657455449e-13	26.9199234889476	0.384983953488372	0.8735	0.488516046511628	16	1052529	F	I		IGR	opensea	IGR-opensea		TRUE	NA
cg15033552	0.48591709344744	0.521077214847984	11.6198460150396	2.59054635401918e-16	1.27329819759274e-13	26.8886778896254	0.415058939913998	0.900976033361438	0.48591709344744	1	223889141	F	II	CAPN2	TSS200	opensea	TSS200-opensea		TRUE	TRUE
cg26914205	0.435950262557679	0.348668548362765	11.6192513104297	2.59570132751098e-16	1.27426266694411e-13	26.8867084820213	0.25355212744109	0.689502389998769	0.435950262557679	18	77865873	F	II	ADNP2	TSS1500	opensea	TSS1500-opensea		NA	NA
cg01201797	-0.567472986573522	0.74997326590503	-11.6178679022865	2.60773305573712e-16	1.27859650533336e-13	26.882127046691	0.873785553884707	0.306312567311186	-0.567472986573521	2	208635605	F	II	FZD5	TSS1500	shore	TSS1500-shore	chr2:208631558-208634934	NA	NA
cg05521538	0.398655872093024	0.535311090909091	11.6161369695749	2.62286673735335e-16	1.28443875985101e-13	26.8763943618564	0.448331627906977	0.8469875	0.398655872093023	5	1258994	F	I	TERT	Body	shore	Body-shore	chr5:1256968-1257222	NA	NA
cg03296935	0.38194705552697	0.554037690999615	11.6153659131591	2.62963671247929e-16	1.28617594067529e-13	26.8738405703272	0.470703787975549	0.852650843502519	0.38194705552697	3	195946851	R	II	OSTalpha	Body	opensea	Body-opensea		TRUE	NA
cg21119293	0.381047194660933	0.524334689859096	11.6126949657157	2.65322492095802e-16	1.29612473029792e-13	26.8649936101141	0.441197120114892	0.822244314775825	0.381047194660933	14	104621601	R	II	KIF26A	Body	shore	Body-shore	chr14:104621866-104622149	NA	NA
cg12486498	0.531969573643411	0.289838181818182	11.6090076617886	2.68614106404569e-16	1.3106004063e-13	26.8527786501084	0.173772093023256	0.705741666666667	0.531969573643411	1	230975106	R	I	C1orf198	3'UTR	opensea	3'UTR-opensea		NA	NA
cg07769588	0.522529980620155	0.371530727272727	11.6082075994586	2.69333748638382e-16	1.31250709507402e-13	26.8501280433042	0.257524186046512	0.780054166666667	0.522529980620155	19	10655622	F	I	ATG4D	Body	shore	Body-shore	chr19:10654228-10655042	NA	NA
cg10224600	-0.589258856589147	0.539367454545455	-11.6041134701647	2.73046982970127e-16	1.32897960325821e-13	26.8365628845005	0.667933023255814	0.0786741666666667	-0.589258856589147	17	43975063	F	I	MAPT	5'UTR	shore	5'UTR-shore	chr17:43971410-43975040	NA	NA		rs34347173
cg08898569	0.449184752129042	0.496484324090523	11.602350382369	2.74661952111279e-16	1.33430336386807e-13	26.8307205376841	0.398480378171459	0.847665130300501	0.449184752129041	11	125760891	R	II	HYLS1	5'UTR	shelf	5'UTR-shelf	chr11:125757055-125758107	NA	NA
cg08125539	0.535916146116371	0.410847279297691	11.6021899139979	2.74809418183255e-16	1.33430336386807e-13	26.8301887732604	0.293920120145029	0.8298362662614	0.535916146116371	17	47079959	F	II	IGF2BP1	Body	shelf	Body-shelf	chr17:47072820-47076042	NA	NA
cg06280807	0.416166975665654	0.5756693248839	11.60166714822	2.75290381305597e-16	1.3350145159616e-13	26.8284563946098	0.48486925746594	0.901036233131593	0.416166975665653	2	201831749	F	II		IGR	shelf	IGR-shelf	chr2:201828015-201828514	NA	NA
cg11668419	0.551287585233605	0.318956924790385	11.6002026442695	2.76642315233255e-16	1.33994256938562e-13	26.8236030268221	0.198675997103053	0.749963582336658	0.551287585233605	1	68025026	R	II		IGR	opensea	IGR-opensea		TRUE	TRUE
cg07730551	0.360320890737235	0.473489821479272	11.5997386771928	2.77072018281419e-16	1.34039718012526e-13	26.8220653810501	0.39487435440933	0.755195245146565	0.360320890737235	16	1155255	R	II		IGR	island	IGR-island	chr16:1154940-1155319	NA	NA
cg12520319	0.427761134726718	0.329811369245131	11.5954065693218	2.81116921003822e-16	1.35831884474186e-13	26.8077068711295	0.236481667122938	0.664242801849656	0.427761134726718	15	101740264	R	II	CHSY1	Body	opensea	Body-opensea		NA	TRUE
cg25132957	0.458730986607544	0.524497200763795	11.5935124832236	2.82904149950488e-16	1.3653015851879e-13	26.8014282683082	0.424410440049422	0.883141426656965	0.458730986607544	17	3564900	R	II	CTNS	3'UTR	opensea	3'UTR-opensea		NA	NA
cg12795893	0.507123475262979	0.279852254190096	11.5924246903656	2.83935764264474e-16	1.36862525056912e-13	26.7978221915759	0.169207132314537	0.676330607577516	0.507123475262979	12	57038757	R	II	ATP5B	Body	shore	Body-shore	chr12:57039047-57039823	NA	NA
cg26571870	0.504610165332068	0.401203755575683	11.5908850165439	2.85402429449716e-16	1.37403539713552e-13	26.7927178477179	0.291106992230504	0.795717157562572	0.504610165332068	16	85723150	R	II	GINS2	TSS1500	shore	TSS1500-shore	chr16:85722209-85722941	NA	NA
cg19824894	0.394564167142403	0.58750101951862	11.5886502408581	2.8754487920719e-16	1.38268207024265e-13	26.7853085445984	0.501414292142096	0.895978459284499	0.394564167142403	3	156873744	R	II	CCNL1	Body	shelf	Body-shelf	chr3:156877175-156878364	NA	NA
cg19794507	0.312881996124031	0.109744	11.5866901128007	2.89437414722163e-16	1.38959825735517e-13	26.7788092880302	0.0414788372093023	0.354360833333333	0.312881996124031	12	54391285	R	I		IGR	shore	IGR-shore	chr12:54389113-54389520	NA	NA
cg02650767	0.555498319841668	0.443772826037569	11.5863820477034	2.8973600004521e-16	1.38959825735517e-13	26.777787781624	0.322573192617568	0.878071512459236	0.555498319841668	1	247615210	F	II	OR2B11	1stExon	shore	1stExon-shore	chr1:247614695-247614944	NA	NA		rs12028142
cg02079741	-0.335934101321881	0.780393689442708	-11.5860813979363	2.90027698585072e-16	1.38959825735517e-13	26.7767908516246	0.853688402458391	0.51775430113651	-0.335934101321881	2	25390424	R	II	POMC	5'UTR	shore	5'UTR-shore	chr2:25391072-25391875	NA	NA			rs35626084
cg15708776	0.411624098770428	0.442104597563228	11.582994885508	2.93039547326987e-16	1.40234532149602e-13	26.7665555479763	0.352295703286044	0.763919802056471	0.411624098770428	1	155270866	R	II	PKLR	TSS200	opensea	TSS200-opensea		NA	NA
cg10777347	0.386117570133044	0.24802823596447	11.5825863249951	2.93440588354882e-16	1.40239377197619e-13	26.7652006115554	0.163784402480897	0.549901972613941	0.386117570133044	7	87556005	R	II		IGR	opensea	IGR-opensea		NA	TRUE
cg03809954	0.584956912326982	0.431699889958742	11.5822690277167	2.93752428734814e-16	1.40239377197619e-13	26.7641483224664	0.304072927269218	0.889029839596201	0.584956912326982	10	21801394	R	II		IGR	shelf	IGR-shelf	chr10:21805197-21805459	NA	TRUE
cg09999700	0.283676064289464	0.305508435034623	11.5771973798281	2.98782594454633e-16	1.42470392876915e-13	26.7473268584575	0.243615475553286	0.527291539842749	0.283676064289464	15	93695604	F	II		IGR	opensea	IGR-opensea		NA	TRUE
cg07293445	-0.526043352713178	0.453301090909091	-11.5765560680394	2.99424834785197e-16	1.42606258545095e-13	26.7451995392984	0.568074186046512	0.0420308333333333	-0.526043352713178	7	128550623	F	I	KCP	Body	island	Body-island	chr7:128550409-128550903	TRUE	NA
cg03219968	-0.522081240310078	0.677459272727273	-11.5725086992225	3.03510400205544e-16	1.44379788852008e-13	26.7317726256922	0.791367906976744	0.269286666666667	-0.522081240310078	1	217310383	R	I	ESRRG	5'UTR	shore	5'UTR-shore	chr1:217310749-217311178	TRUE	NA
cg13716760	0.525903972868217	0.352424545454545	11.5693427734198	3.06745468521063e-16	1.45744996943308e-13	26.7212683612446	0.237681860465116	0.763585833333333	0.525903972868217	9	15371248	F	I		IGR	opensea	IGR-opensea		NA	TRUE
cg07538204	0.485949103268922	0.3014094405923	11.5662097156108	3.09981285484931e-16	1.47107313689015e-13	26.7108718647038	0.195384181697263	0.681333284966184	0.485949103268922	8	62612575	F	II	ASPH	Body	opensea	Body-opensea		NA	TRUE
cg07856138	0.414049714742224	0.441850590190853	11.561415012659	3.15000220658923e-16	1.49311601030433e-13	26.6949590184819	0.351512470610731	0.765562185352955	0.414049714742224	16	29673465	R	II	SPN	TSS1500	shelf	TSS1500-shelf	chr16:29675845-29676120	NA	NA
cg19921353	0.385036663918941	0.269642233636736	11.5606921867363	3.1576394743668e-16	1.49496062383569e-13	26.6925598161038	0.18563423423624	0.570670898155181	0.385036663918941	6	33043574	R	II	HLA-DPB1	TSS200	opensea	TSS200-opensea		TRUE	NA
cg02020829	-0.464930500246787	0.487006458657665	-11.5554307414154	3.21379830262303e-16	1.51974581535128e-13	26.6750939875539	0.588445840529691	0.123515340282904	-0.464930500246787	5	92908771	F	II	FLJ42709	Body	island	Body-island	chr5:92906239-92908875	NA	NA		rs7712899
cg03022680	-0.524098720930233	0.651024909090909	-11.553672660555	3.23278773328947e-16	1.52691642344216e-13	26.6692570809047	0.765373720930233	0.241275	-0.524098720930233	3	194117679	F	I	GP5	Body	island	Body-island	chr3:194117601-194118988	TRUE	TRUE		rs78668394
cg22844229	-0.444976608527132	0.604401636363636	-11.5478219867245	3.29680323419123e-16	1.55531174043089e-13	26.6498296865651	0.701487441860465	0.256510833333333	-0.444976608527132	12	58013475	R	I	SLC26A10	TSS1500	island	TSS1500-island	chr12:58013171-58013652	NA	NA
cg08957484	-0.404286821705426	0.623685454545455	-11.5461193203725	3.31567279713339e-16	1.56236694381287e-13	26.6441750786209	0.711893488372093	0.307606666666667	-0.404286821705426	5	132083532	F	I	CCNI2	1stExon	island	1stExon-island	chr5:132082873-132083911	TRUE	NA
cg08883853	0.482834573643411	0.369717818181818	11.5453477206711	3.32425987096141e-16	1.5645660443622e-13	26.6416124477881	0.264372093023256	0.747206666666667	0.482834573643411	7	1026168	F	I	CYP2W1	Body	island	Body-island	chr7:1026167-1026395	TRUE	NA
cg04674060	0.409140001331788	0.336154060354631	11.5244590852518	3.56547404041603e-16	1.6745144068736e-13	26.5722078494316	0.24688715097315	0.656027152304938	0.409140001331788	17	7792063	F	II	CHD3	Body	shelf	Body-shelf	chr17:7788261-7789091	NA	TRUE
cg07404216	0.388908825677247	0.584981181883282	11.5243933675599	3.56626021227766e-16	1.6745144068736e-13	26.571989406234	0.500128347190064	0.889037172867311	0.388908825677247	17	19285345	R	II	MAPK7	Body	shelf	Body-shelf	chr17:19281000-19282541	NA	NA
cg23832497	0.56876199675456	0.267358573932721	11.5229808542678	3.58320035995441e-16	1.68049149478511e-13	26.5672941281427	0.14326504736809	0.712027044122649	0.56876199675456	6	121655383	R	II	C6orf170	Body	shore	Body-shore	chr6:121655615-121656022	NA	TRUE
cg22718696	0.541297793764214	0.471528443807727	11.5225532231512	3.58834493220874e-16	1.68092901711701e-13	26.5658726057618	0.353427106986444	0.894724900750658	0.541297793764214	1	11218525	R	II	MTOR	Body	opensea	Body-opensea		NA	TRUE
cg10569694	0.232633022267096	0.0959989454194762	11.5203218492301	3.61531067615993e-16	1.69157546844495e-13	26.5584547337962	0.0452426496521099	0.277875671919205	0.232633022267096	7	5013509	R	II	RNF216L	TSS200	island	TSS200-island	chr7:5013508-5014436	NA	NA
cg05684907	0.495930113489223	0.553308892418837	11.5145210554774	3.68637505187872e-16	1.71960571728707e-13	26.5391678266506	0.445105958566643	0.941036072055865	0.495930113489223	7	18694596	R	II	HDAC9	Body	opensea	Body-opensea		NA	TRUE
cg27208169	-0.55795151003655	0.597420411086184	-11.5144418055279	3.6873556467908e-16	1.71960571728707e-13	26.5389043002912	0.719155286003249	0.1612037759667	-0.55795151003655	17	17603584	R	II	RAI1	5'UTR	island	5'UTR-island	chr17:17603583-17604147	TRUE	TRUE
cg20531550	-0.359022596899224	0.820168727272727	-11.5143781145756	3.68814391448449e-16	1.71960571728707e-13	26.5386925109866	0.898500930232558	0.539478333333333	-0.359022596899225	7	128550902	F	I	KCP	TSS200	island	TSS200-island	chr7:128550409-128550903	TRUE	NA
cg15764975	0.377140794573643	0.234873636363636	11.510797246203	3.73273757112792e-16	1.73836681153793e-13	26.5267843262855	0.152588372093023	0.529729166666667	0.377140794573643	7	1631847	R	I		IGR	opensea	IGR-opensea		NA	NA
cg24843609	0.485026279069768	0.256147636363636	11.5099314602278	3.74360108092481e-16	1.7413940729721e-13	26.5239049032479	0.150323720930233	0.63535	0.485026279069767	1	156211434	F	I	BGLAP	TSS1500	shelf	TSS1500-shelf	chr1:156215368-156215899	TRUE	NA		rs34472658
cg22845912	0.409743745671331	0.542990336656842	11.5085607316719	3.76086581317905e-16	1.74738844753145e-13	26.5193459476767	0.453591701237642	0.863335446908973	0.409743745671331	8	134059874	R	II	SLA	Body	opensea	Body-opensea		NA	TRUE
cg17040807	-0.501521768963723	0.635260437335742	-11.5079342412476	3.76878343435291e-16	1.74903103959472e-13	26.5172621992906	0.744683368746009	0.243161599782286	-0.501521768963723	17	74533282	R	II	CYGB	Body	island	Body-island	chr17:74533281-74534566	TRUE	NA
cg13881637	-0.528575335578665	0.544611959188671	-11.5029506980775	3.83236910607165e-16	1.77647444676245e-13	26.5006847908575	0.659937486951289	0.131362151372624	-0.528575335578664	11	64064727	F	II	KCNK4	Body	shelf	Body-shelf	chr11:64066757-64068741	NA	NA
cg07239613	0.471354608498772	0.477455189824677	11.5000360656982	3.8700589618201e-16	1.7918642370881e-13	26.4909879747721	0.374614184334036	0.845968792832807	0.471354608498771	16	67051005	F	II		IGR	shelf	IGR-shelf	chr16:67047605-67048470	NA	NA
cg14681958	-0.413028546651835	0.758530431253199	-11.4996782201912	3.87471211600598e-16	1.79193986331794e-13	26.4897973670923	0.84864575052269	0.435617203870855	-0.413028546651835	11	626729	R	II	SCT	Body	island	Body-island	chr11:626728-628037	NA	NA
cg18700133	-0.552295639534884	0.742057272727273	-11.4986922129751	3.88756270615727e-16	1.79580199858778e-13	26.4865166816348	0.862558139534884	0.3102625	-0.552295639534884	17	8013202	R	I	ALOXE3	Body	island	Body-island	chr17:8013172-8013657	TRUE	TRUE			rs76606011
cg09821185	-0.600628625050803	0.671780420816168	-11.4941305281946	3.94757820707327e-16	1.82053152169293e-13	26.4713372055759	0.802826666281798	0.202198041230994	-0.600628625050803	14	101923366	R	II		IGR	shore	IGR-shore	chr14:101923575-101925995	NA	NA			rs12437309
cg05674437	-0.420628294573643	0.848608181818182	-11.4935901911831	3.95474890239336e-16	1.82053152169293e-13	26.4695389995387	0.940381627906977	0.519753333333333	-0.420628294573643	3	196694153	R	I	PIGZ	5'UTR	island	5'UTR-island	chr3:196693765-196694200	NA	NA
cg07252363	0.501976094389989	0.315385740471779	11.4935877229022	3.95478168861816e-16	1.82053152169293e-13	26.4695307851752	0.205863683513964	0.707839777903953	0.501976094389989	6	33360697	F	II	KIFC1	Body	shore	Body-shore	chr6:33359097-33359975	NA	NA		rs77283015
cg02431972	0.483011449434528	0.276355721458415	11.4926929499009	3.96668510493878e-16	1.82334931903299e-13	26.4665529558355	0.170971405218154	0.653982854652682	0.483011449434528	16	89023488	F	II	CBFA2T3	Body	opensea	Body-opensea		NA	NA		rs58084423
cg23713742	0.440282326757979	0.510915347635707	11.4923831355547	3.97081509094067e-16	1.82334931903299e-13	26.4655218608832	0.41485374907033	0.855136075828309	0.440282326757979	20	34202721	F	II	SPAG4	TSS1500	shore	TSS1500-shore	chr20:34203678-34204301	NA	NA
cg02010738	0.53544480620155	0.250536181818182	11.4920988643013	3.97460839954374e-16	1.82334931903299e-13	26.4645757650868	0.133711860465116	0.669156666666667	0.53544480620155	19	2095466	R	I	C19orf36	TSS1500	island	TSS1500-island	chr19:2095395-2095727	NA	NA
cg07420163	-0.468510891472868	0.654852	-11.4912184999389	3.9863792229812e-16	1.82664958030134e-13	26.461645718764	0.757072558139535	0.288561666666667	-0.468510891472868	16	89778301	R	I	C16orf7	Body	island	Body-island	chr16:89777018-89778789	NA	TRUE	high-CpG:88305743-88305804
cg02584267	0.478375206702953	0.396813780950659	11.489005238554	4.01612736579279e-16	1.8381704417618e-13	26.4542790534503	0.292441008579106	0.770816215282059	0.478375206702953	10	131682251	F	II	EBF3	Body	opensea	Body-opensea		NA	NA		rs75560029
cg00438740	0.645280542635659	0.269791272727273	11.487565509831	4.03559897619013e-16	1.84496675668407e-13	26.4494866890414	0.129002790697674	0.774283333333333	0.645280542635659	2	233924930	R	I	INPP5D	TSS200	shore	TSS200-shore	chr2:233925091-233925318	NA	NA			rs4073603
cg09656690	0.45548796441425	0.228761317326773	11.4838417515282	4.08640490050534e-16	1.86605633026372e-13	26.4370903237777	0.129382125090937	0.584870089505186	0.45548796441425	5	174875230	F	II		IGR	shelf	IGR-shelf	chr5:174870753-174872345	NA	TRUE
cg06698926	0.445441831943539	0.488467645036307	11.481187218065	4.12301707237529e-16	1.87956565501412e-13	26.4282523019198	0.391280336248626	0.836722168192165	0.445441831943539	11	57958183	R	II	OR9Q2	1stExon	opensea	1stExon-opensea		NA	NA
cg12775181	0.471504499752077	0.241102089945347	11.4805131090737	4.1323672977762e-16	1.87956565501412e-13	26.4260077732593	0.138228380908531	0.609732880660607	0.471504499752077	7	1284732	F	II		IGR	shore	IGR-shore	chr7:1286022-1287658	NA	TRUE		rs12540493
cg03660034	0.47450463763911	0.462689742885479	11.4804202673708	4.13365673702558e-16	1.87956565501412e-13	26.4256986407901	0.359161458309674	0.833666095948784	0.47450463763911	17	76040976	F	II	TNRC6C	5'UTR	shelf	5'UTR-shelf	chr17:76037074-76037323	NA	NA
cg09124961	0.453198944398057	0.507893383485865	11.4803361091717	4.13482592631241e-16	1.87956565501412e-13	26.4254184205791	0.409013613799016	0.862212558197073	0.453198944398057	8	142895986	R	II		IGR	opensea	IGR-opensea		NA	NA
cg21013206	0.471949904983984	0.272861732122145	11.4794459879108	4.14721265584746e-16	1.88305157849897e-13	26.4224545417749	0.169890843762003	0.641840748745987	0.471949904983984	11	113347208	F	II	DRD2	TSS1500	shore	TSS1500-shore	chr11:113345068-113346328	NA	NA
cg16909914	0.338413014420888	0.609781601612813	11.4770255363743	4.1810852069728e-16	1.89627418082424e-13	26.4143945301728	0.535946034830074	0.874359049250963	0.338413014420889	8	101554639	F	II	ANKRD46	5'UTR	opensea	5'UTR-opensea		NA	TRUE
cg20322977	-0.482111385596816	0.555027655790253	-11.4760528868765	4.1947754407014e-16	1.90032374085042e-13	26.4111554302481	0.660215594465921	0.178104208869106	-0.482111385596816	10	94821085	F	II	CYP26C1	1stExon	island	1stExon-island	chr10:94820026-94823252	NA	NA
cg15139179	0.604817784663843	0.472493650201073	11.4727170961672	4.24207261323288e-16	1.91875726242619e-13	26.4000457076712	0.340533406274416	0.945351190938259	0.604817784663843	10	131589157	R	II		IGR	shelf	IGR-shelf	chr10:131592393-131592616	NA	NA
cg18721888	0.423500726782464	0.335529593417625	11.4725062120862	4.24508073603981e-16	1.91875726242619e-13	26.3993433178491	0.243129434846906	0.666630161629369	0.423500726782464	6	31627126	F	II	C6orf47	1stExon	shore	1stExon-shore	chr6:31628338-31628658	NA	NA
cg17470198	0.458755992263048	0.427643294845431	11.4720557158979	4.25151399580782e-16	1.91949123743762e-13	26.3978428346892	0.327551078351675	0.786307070614723	0.458755992263048	4	26856624	R	II		IGR	shelf	IGR-shelf	chr4:26858872-26859408	NA	NA
cg19730248	0.519543559889548	0.481372719578154	11.4650910122007	4.35223648052105e-16	1.96274554374432e-13	26.3746419076199	0.368017761056798	0.887561320946346	0.519543559889548	1	197873880	R	II	C1orf53	Body	shore	Body-shore	chr1:197871588-197872299	NA	NA
cg13958974	-0.503268508722688	0.602410170352304	-11.4645658752267	4.35992806199003e-16	1.96399504365346e-13	26.3728923083262	0.712214208619072	0.208945699896384	-0.503268508722688	4	48486154	F	II	SLC10A4	1stExon	island	1stExon-island	chr4:48485362-48486473	TRUE	TRUE		rs6845250
cg04143876	-0.511645116279069	0.470293454545455	-11.4618810425543	4.39946761571072e-16	1.97857985512997e-13	26.363946690406	0.58192511627907	0.07028	-0.51164511627907	15	76639558	R	I		IGR	island	IGR-island	chr15:76638472-76639823	NA	NA
cg14864167	0.556739908342932	0.353115535865526	11.4616950442425	4.40222020724863e-16	1.97857985512997e-13	26.3633269263602	0.231645010408886	0.788384918751818	0.556739908342932	8	66751182	R	II	PDE7A	Body	shelf	Body-shelf	chr8:66753589-66754950	NA	NA
cg09173348	-0.453558258278739	0.724390205047503	-11.4587669914132	4.4457827218357e-16	1.99591139896208e-13	26.353569785164	0.823348370490137	0.369790112211398	-0.453558258278739	17	37322431	F	II	ARL5C	TSS200	shore	TSS200-shore	chr17:37321482-37322099	NA	TRUE		rs3025201
cg23166773	0.472836354787441	0.473581392059899	11.4563792168931	4.48162968099496e-16	2.00974402836097e-13	26.3456121890478	0.370417096469912	0.843253451257352	0.472836354787441	1	243659016	R	II	SDCCAG8	Body	opensea	Body-opensea		NA	NA
cg13856405	0.520715509042914	0.353680397155426	11.4549405440123	4.50336901576602e-16	2.01722627903525e-13	26.3408172515685	0.240069740636971	0.760785249679886	0.520715509042914	10	821395	R	II		IGR	opensea	IGR-opensea		TRUE	NA
cg22962883	0.487316143410853	0.422856545454545	11.4485203398026	4.60168994404291e-16	2.05795071574479e-13	26.3194161524016	0.316533023255814	0.803849166666667	0.487316143410853	11	114178729	R	I	NNMT	Body	opensea	Body-opensea		NA	TRUE
cg00744351	-0.460180775193798	0.776624363636364	-11.4483326198913	4.60459717863683e-16	2.05795071574479e-13	26.3187903267677	0.877027441860465	0.416846666666667	-0.460180775193798	17	4804374	R	I	CHRNE	Body	island	Body-island	chr17:4802265-4805402	NA	NA			rs28999110
cg04042861	0.409136904592859	0.386996453104162	11.4473118120165	4.62043906065168e-16	2.06049672475023e-13	26.3153870504077	0.297730219374811	0.70686712396767	0.409136904592859	2	231989824	R	II	HTR2B	TSS200	opensea	TSS200-opensea		NA	NA
cg13046524	0.460061009348363	0.29706801490183	11.4473002249291	4.6206191962443e-16	2.06049672475023e-13	26.3153484193856	0.196691067407642	0.656752076756005	0.460061009348363	20	48728642	R	II	UBE2V1	Body	shore	Body-shore	chr20:48729268-48729798	NA	NA
cg27302507	-0.401029341085271	0.698400363636364	-11.4406266412672	4.7255572429197e-16	2.10494040439304e-13	26.2930959904091	0.785897674418605	0.384868333333333	-0.401029341085271	14	105398575	F	I	PLD4	Body	island	Body-island	chr14:105398076-105400079	NA	TRUE
cg08076924	0.443069748062016	0.580464181818182	11.4392933139339	4.74681013851525e-16	2.11205004236689e-13	26.2886494460768	0.483794418604651	0.926864166666667	0.443069748062016	15	101988075	F	I	PCSK6	Body	opensea	Body-opensea		NA	NA		rs73483140
cg21561953	0.536022771316376	0.373340672189992	11.4389602043754	4.75213489253252e-16	2.11206465615639e-13	26.2875385153199	0.256390249357328	0.792413020673704	0.536022771316376	7	144967622	F	II		IGR	opensea	IGR-opensea		NA	NA
cg01553004	-0.354620382179465	0.774149921482487	-11.4333048590952	4.84346291505517e-16	2.15026047936986e-13	26.2686755699643	0.851521641230733	0.496901259051269	-0.354620382179465	14	77495672	R	II	C14orf4	TSS1500	shore	TSS1500-shore	chr14:77491938-77495276	NA	NA
cg08891584	0.398009260941238	0.581334599750137	11.4308245361545	4.88407554002895e-16	2.16588128548004e-13	26.2604013477516	0.494496215544776	0.892505476486015	0.398009260941238	16	89151055	R	II		IGR	shelf	IGR-shelf	chr16:89146936-89147176	NA	NA
cg06775073	-0.536053701550388	0.610222363636364	-11.4281552498857	4.92816704430918e-16	2.18300844105252e-13	26.2514958645021	0.727179534883721	0.191125833333333	-0.536053701550388	17	17603749	F	I	RAI1	5'UTR	island	5'UTR-island	chr17:17603583-17604147	TRUE	TRUE
cg13527631	0.458204927966922	0.395292612002104	11.4247757043491	4.98456857460197e-16	2.20554449328885e-13	26.2402194353931	0.295320627718412	0.753525555685333	0.458204927966922	3	183990182	F	II	ECE2	Body	shelf	Body-shelf	chr3:183993905-183994347	NA	NA		rs73187605
cg18362509	-0.49831226744186	0.465927090909091	-11.4225930124144	5.02134218080282e-16	2.21935539364848e-13	26.2329357265437	0.57464976744186	0.0763375	-0.49831226744186	14	101925705	R	I		IGR	island	IGR-island	chr14:101923575-101925995	NA	NA
cg08447324	-0.589864069767442	0.670831454545455	-11.4209365958666	5.04943217886845e-16	2.22930196435016e-13	26.2274078031153	0.799529069767442	0.209665	-0.589864069767442	19	51170816	R	I	SHANK1	Body	island	Body-island	chr19:51169659-51172023	NA	TRUE
cg10194829	-0.488913611239702	0.519111919007893	-11.4137104908787	5.17384518489808e-16	2.28035152308619e-13	26.2032881259093	0.62578397964201	0.136870368402307	-0.488913611239702	8	21900177	F	II	FGF17	TSS1500	opensea	TSS1500-opensea		NA	NA
cg01589461	0.39968333300571	0.494945715902966	11.4135589045473	5.17648800315724e-16	2.28035152308619e-13	26.2027820806655	0.407742079610811	0.807425412616521	0.39968333300571	1	1558622	F	II	MIB2	Body	island	Body-island	chr1:1558587-1559359	NA	NA
cg06460189	0.440398887074843	0.455394555829625	11.4130730790633	5.18496728519351e-16	2.28156853707624e-13	26.2011602147034	0.359307525922386	0.799706412997229	0.440398887074843	16	81740096	R	II	CMIP	Body	opensea	Body-opensea		NA	TRUE			rs34942729
cg02005782	0.451193468992248	0.245522909090909	11.4097258708967	5.24377024861673e-16	2.3049026778259e-13	26.1899851606272	0.147080697674419	0.598274166666667	0.451193468992248	7	105857664	R	I		IGR	opensea	IGR-opensea		NA	TRUE
cg27652925	0.464008338851826	0.448444147249377	11.4080900823684	5.27275223574104e-16	2.31509206854904e-13	26.1845233582917	0.347205964227161	0.811214303078987	0.464008338851826	6	31740951	R	II	C6orf27	Body	opensea	Body-opensea		TRUE	NA
cg20617917	0.310021395348838	0.522169636363636	11.4064459059355	5.30204605914654e-16	2.3253958316023e-13	26.1790332005763	0.454528604651163	0.76455	0.310021395348837	17	7287100	F	I	TNK1	Body	shore	Body-shore	chr17:7287198-7287940	TRUE	TRUE		rs61730814
cg04623837	-0.529169418604651	0.597199272727273	-11.4057974780425	5.31364411187592e-16	2.32792440041605e-13	26.1768679041148	0.712654418604651	0.183485	-0.529169418604651	6	29943414	F	I	HCG9	Body	shore	Body-shore	chr6:29944402-29945169	NA	TRUE
cg08161546	0.534840407435836	0.402153552302154	11.405307031747	5.32243347604244e-16	2.32921827794984e-13	26.1752301197861	0.285461099770699	0.820301507206535	0.534840407435836	6	152011415	F	II	ESR1	TSS1500	opensea	TSS1500-opensea		NA	NA
cg10520349	0.554696626245255	0.139320309559574	11.4008135774787	5.40364886591297e-16	2.36216988627848e-13	26.1602233412471	0.018295591106064	0.572992217351319	0.554696626245255	10	3871234	R	II		IGR	opensea	IGR-opensea		NA	TRUE
cg22629065	0.57673644807939	0.289209267620113	11.3983181413066	5.4492917842579e-16	2.37951612975792e-13	26.1518882118134	0.163375860766428	0.740112308845819	0.57673644807939	11	56059643	F	II	OR8H1	TSS1500	opensea	TSS1500-opensea		NA	NA
cg07722722	0.492403671266119	0.306507710974446	11.3969639486008	5.47422369397443e-16	2.38779056497216e-13	26.1473646690858	0.199074182698201	0.69147785396432	0.492403671266118	1	45187551	F	II	C1orf228	Body	shelf	Body-shelf	chr1:45189705-45190558	TRUE	NA		rs10127619	rs78999896
cg06937459	0.550154631782946	0.519223272727273	11.3954016571636	5.50313021645746e-16	2.39777871937857e-13	26.1421456993366	0.399189534883721	0.949344166666667	0.550154631782946	12	132653212	R	I		IGR	island	IGR-island	chr12:132653023-132653236	NA	NA
cg07805221	0.370111259689923	0.379299454545455	11.3934059411337	5.54028086748884e-16	2.41133323618888e-13	26.13547837844	0.298547906976744	0.668659166666667	0.370111259689923	19	2867376	F	I	ZNF556	1stExon	opensea	1stExon-opensea		TRUE	NA
cg22332076	0.497906911690313	0.271322698544466	11.3909866299587	5.58565704988671e-16	2.42843437526621e-13	26.1273952138647	0.162688463266579	0.660595374956892	0.497906911690313	8	133494940	F	II		IGR	shore	IGR-shore	chr8:133492398-133493586	NA	NA		rs58254384	rs72723139
cg09967670	0.465555117518465	0.493962479818677	11.3841077504183	5.71674006212364e-16	2.48271986906887e-13	26.1044080466463	0.392386817814648	0.857941935333113	0.465555117518465	15	99510531	F	II		IGR	shelf	IGR-shelf	chr15:99512665-99512891	NA	NA
cg24171992	0.422195123444813	0.378138372912306	11.3817127436954	5.76310540058185e-16	2.50013535069242e-13	26.0964032129217	0.28602307325162	0.708218196696432	0.422195123444812	19	18212279	R	II	MAST3	Body	shelf	Body-shelf	chr19:18209911-18210268	NA	NA
cg10888031	0.383070484496124	0.581644363636364	11.3796249607036	5.8038332468881e-16	2.515070026962e-13	26.0894246091363	0.498065348837209	0.881135833333333	0.383070484496124	1	2938799	F	I	ACTRT2	1stExon	island	1stExon-island	chr1:2938633-2939043	NA	NA		rs61745280
cg22118126	-0.487171484634199	0.660653640919192	-11.3752730662355	5.88966675381161e-16	2.54949748096232e-13	26.0748761984197	0.766945601203017	0.279774116568819	-0.487171484634199	20	39969481	R	II	LPIN3	TSS200	shore	TSS200-shore	chr20:39968607-39968860	NA	TRUE
cg20436458	0.507689248529783	0.342584790628391	11.3729808701127	5.93539122027185e-16	2.56650689133818e-13	26.0672123892533	0.231816227312802	0.739505475842585	0.507689248529783	2	68149422	F	II		IGR	opensea	IGR-opensea		NA	TRUE		rs6704741
cg20113820	-0.473961704013597	0.676141928331863	-11.3682112479159	6.03168892119312e-16	2.60272284771544e-13	26.0512632928855	0.779551754662103	0.305590050648506	-0.473961704013597	8	1765074	F	II	MIR596	TSS1500	island	TSS1500-island	chr8:1764328-1765171	TRUE	TRUE
cg13124801	-0.343333142851079	0.813828368420543	-11.3681867275229	6.03218804279698e-16	2.60272284771544e-13	26.0511812917804	0.88873741776987	0.545404274918791	-0.343333142851079	17	4439623	R	II	SPNS2	Body	island	Body-island	chr17:4439300-4439705	NA	TRUE
cg09319061	0.293048713268408	0.17648799274704	11.3643393546233	6.11102233551382e-16	2.63389022286349e-13	26.0383139451579	0.112550091670296	0.405598804938704	0.293048713268408	12	109128198	R	II		IGR	shelf	IGR-shelf	chr12:109124224-109125964	TRUE	NA
cg00157638	0.407779410442588	0.367164141522996	11.361109342074	6.1780105709206e-16	2.65989013482337e-13	26.0275098547015	0.278194088335523	0.68597349877811	0.407779410442587	1	10963932	R	II		IGR	opensea	IGR-opensea		NA	NA
cg03583111	-0.468362202817701	0.598996219996298	-11.3569388448892	6.26560332073113e-16	2.69469555230996e-13	26.013557940283	0.701184336974706	0.232822134157005	-0.468362202817701	2	220283442	F	II	DES	1stExon	island	1stExon-island	chr2:220283200-220283750	TRUE	NA
cg06315598	0.426136662305251	0.339620083061206	11.3560362731293	6.28472467338131e-16	2.70000972426541e-13	26.0105381959064	0.246644811285514	0.672781473590766	0.426136662305251	16	22692462	R	II		IGR	opensea	IGR-opensea		NA	TRUE
cg16686429	0.432364689922481	0.446791090909091	11.3542946164019	6.32178932299724e-16	2.71301288202158e-13	26.0047108186638	0.352456976744186	0.784821666666667	0.432364689922481	19	46284983	F	I	DMPK	Body	shore	Body-shore	chr19:46282544-46283127	NA	NA
cg02340329	0.540103246177857	0.384256527826949	11.3529572185836	6.35040078847556e-16	2.72236429590769e-13	26.0002357783673	0.266415819569962	0.806519065747819	0.540103246177857	5	27316256	R	II		IGR	opensea	IGR-opensea		NA	TRUE
cg23684410	0.407211195431164	0.235022913787877	11.3517530429801	6.37627417879108e-16	2.73052311163698e-13	25.9962063129637	0.146176834784714	0.553388030215878	0.407211195431164	11	116897558	R	II	SIK3	Body	opensea	Body-opensea		NA	TRUE
cg04138253	0.396986167175579	0.576248102766346	11.3466604099479	6.48688035591567e-16	2.77491081737429e-13	25.9791630530035	0.489632939018947	0.886619106194527	0.396986167175579	14	102685729	F	II	WDR20	Body	opensea	Body-opensea		NA	NA
cg14499058	0.33210370602227	0.166361397784394	11.3431437473434	6.56438867892887e-16	2.80506027240328e-13	25.967392063002	0.0939024073795348	0.426006113401805	0.33210370602227	8	141129321	F	II	TRAPPC9	Body	opensea	Body-opensea		TRUE	TRUE
cg26359133	0.359628674238545	0.429860521221917	11.3424761190743	6.57920883216284e-16	2.80838630526436e-13	25.9651571944239	0.351396083206234	0.711024757444779	0.359628674238545	12	111847419	F	II	SH2B3	5'UTR	shelf	5'UTR-shelf	chr12:111842938-111844392	TRUE	NA
cg18653534	0.364509040249709	0.492175164705961	11.338341671011	6.67174262424861e-16	2.84484245966785e-13	25.9513159558965	0.41264591956057	0.777154959810279	0.364509040249709	16	772142	F	II	FAM173A	Body	island	Body-island	chr16:770620-772158	NA	NA
cg23244913	-0.526628565891473	0.643309454545455	-11.335656917996	6.73253411602245e-16	2.86770027333399e-13	25.9423268035992	0.75821023255814	0.231581666666667	-0.526628565891473	6	29943401	F	I	HCG9	Body	shore	Body-shore	chr6:29944402-29945169	NA	TRUE
cg16368146	-0.439172674418605	0.619848181818182	-11.3337487562946	6.77608126798532e-16	2.8831720117571e-13	25.9359372878194	0.715667674418605	0.276495	-0.439172674418605	6	29943425	R	I	HCG9	Body	shore	Body-shore	chr6:29944402-29945169	NA	TRUE
cg25131771	0.51031613473392	0.357434057532176	11.3327487426486	6.79901671897481e-16	2.8898500114414e-13	25.9325885357784	0.246092355408412	0.756408490142332	0.51031613473392	14	104621867	R	II	KIF26A	Body	island	Body-island	chr14:104621866-104622149	NA	NA
cg24366489	-0.363023443332425	0.787235602228927	-11.3304742782874	6.85147458140034e-16	2.90904864162963e-13	25.9249715428981	0.86644071713782	0.503417273805395	-0.363023443332425	5	140052475	F	II	DND1	Body	island	Body-island	chr5:140052059-140053381	NA	NA
cg11197664	0.569739307552733	0.418353121856105	11.3266074636321	6.9415991614528e-16	2.94418227898592e-13	25.9120203715205	0.2940463638446	0.863785671397333	0.569739307552733	5	176755542	F	II		IGR	shelf	IGR-shelf	chr5:176759071-176759361	NA	NA
cg06832677	0.487746345976402	0.446595629874055	11.3247920956956	6.98432280285389e-16	2.9591582192066e-13	25.9059394725194	0.340178245297385	0.827924591273787	0.487746345976402	2	119976764	F	II		IGR	opensea	IGR-opensea		NA	TRUE		rs75843824
cg03225787	0.606349954876563	0.413658096889831	11.3232665431643	7.02043132647534e-16	2.97130263793449e-13	25.9008290338498	0.281363561280399	0.887713516156962	0.606349954876563	1	158518363	F	II	OR6Y1	TSS1500	opensea	TSS1500-opensea		NA	NA		rs75775105
cg11251827	0.535471744186047	0.432453454545455	11.3221323696533	7.04739851252303e-16	2.97955647789205e-13	25.897029479076	0.315623255813954	0.851095	0.535471744186046	1	161492997	F	I	HSPA6	TSS1500	shore	TSS1500-shore	chr1:161494024-161495356	NA	NA
cg07015183	0.422369726608215	0.553793942556008	11.3216230665779	7.05954223645188e-16	2.98153229743363e-13	25.8953232268857	0.46164054765967	0.884010274267885	0.422369726608215	19	18830695	R	II	CRTC1	Body	island	Body-island	chr19:18830507-18830742	NA	NA
cg01444487	0.441676288818558	0.390470823430719	11.3212223055357	7.06911277695538e-16	2.98241832836809e-13	25.8939805855486	0.294105087688488	0.735781376507046	0.441676288818558	19	34174967	R	II	CHST8	5'UTR	shore	5'UTR-shore	chr19:34175344-34175768	NA	NA
cg19708432	0.508929680396743	0.473875201137482	11.3160732110327	7.19325128300532e-16	3.03158701801776e-13	25.8767280997623	0.362835998141829	0.871765678538572	0.508929680396743	2	230350632	F	II	DNER	Body	opensea	Body-opensea		NA	TRUE
cg14530304	-0.440477558139535	0.505568363636364	-11.3132722938466	7.26170122382842e-16	3.05720685532132e-13	25.867341951988	0.601672558139535	0.161195	-0.440477558139535	17	77777792	R	I		IGR	island	IGR-island	chr17:77770672-77778468	NA	TRUE
cg26039662	-0.490431078466266	0.685474127861262	-11.3120276282827	7.29232984323207e-16	3.06686654203587e-13	25.8631706318319	0.792477272253902	0.302046193787636	-0.490431078466266	17	33672713	F	II		IGR	opensea	IGR-opensea		NA	TRUE		rs35716910
cg13016619	-0.351605649201506	0.855082345824968	-11.3100860340069	7.34036942462328e-16	3.08299549444293e-13	25.8566632559379	0.931796305650751	0.580190656449245	-0.351605649201506	2	527786	R	II		IGR	opensea	IGR-opensea		NA	TRUE
cg01012242	0.365796502223753	0.361015589807203	11.3098540665649	7.34613019707558e-16	3.08299549444293e-13	25.8558857699659	0.281205443867475	0.647001946091228	0.365796502223753	7	140043078	F	II	SLC37A3	Body	opensea	Body-opensea		TRUE	NA
cg22118147	0.210123035199175	0.131308711329342	11.305492495363	7.45530222268338e-16	3.12552582006261e-13	25.8412657900342	0.0854636854677041	0.295586720666879	0.210123035199175	5	172144013	F	II		IGR	opensea	IGR-opensea		NA	TRUE
cg24631845	0.443856957364341	0.467158727272727	11.300497814373	7.58233775817499e-16	3.17544804547821e-13	25.8245206218638	0.370317209302326	0.814174166666667	0.443856957364341	7	1552941	R	I		IGR	opensea	IGR-opensea		TRUE	NA
cg05209483	0.366494118632645	0.256394460261059	11.2978329147945	7.65101031946361e-16	3.20084908870206e-13	25.815584966806	0.176432107104845	0.542926225737491	0.366494118632645	17	7482986	R	II	CD68	1stExon	shelf	1stExon-shelf	chr17:7486285-7487431	TRUE	NA	low-CpG:7423620-7423727
cg09511177	0.555926808648818	0.422248233934945	11.2963712832159	7.68894219689074e-16	3.21304805923313e-13	25.8106835930533	0.30095511204793	0.856881920696748	0.555926808648818	1	247737746	R	II	C1orf150	3'UTR	opensea	3'UTR-opensea		NA	NA
cg26441372	-0.337275218760602	0.423535690120099	-11.2960897384478	7.6962705822598e-16	3.21304805923313e-13	25.8097394411438	0.497123010576958	0.159847791816356	-0.337275218760602	19	41120906	R	II	LTBP4	Body	shore	Body-shore	chr19:41119031-41120394	TRUE	NA
cg00726786	0.480505866147763	0.532261615206425	11.2932982532457	7.76931391964353e-16	3.24015299592139e-13	25.8003777281513	0.427423971683276	0.90792983783104	0.480505866147763	2	242039676	F	II	MTERFD2	Body	shore	Body-shore	chr2:242041543-242042026	NA	NA
cg17472786	0.404540072548163	0.35931539308556	11.2917844442528	7.80921765639833e-16	3.25202269709355e-13	25.7953004973881	0.271052104529597	0.675592177077761	0.404540072548163	5	389355	F	II	AHRR	Body	opensea	Body-opensea		NA	NA
cg04994761	0.403450073547547	0.222479156821009	11.2916008341377	7.81407165535668e-16	3.25202269709355e-13	25.7946846592951	0.134453686228817	0.537903759776363	0.403450073547547	14	37135435	F	II	PAX9	Body	shore	Body-shore	chr14:37135513-37136348	NA	NA		rs7143510
cg26303613	0.538342835094191	0.253551285381489	11.2903049191169	7.84841789338842e-16	3.26291433569379e-13	25.7903379681755	0.136094666815484	0.674437501909674	0.538342835094191	19	4224577	F	II	ANKRD24	3'UTR	opensea	3'UTR-opensea		NA	NA
cg27301475	0.310011447892455	0.566351076042507	11.2884248040546	7.89851898975798e-16	3.28032644228958e-13	25.7840313998181	0.498712214684153	0.808723662576608	0.310011447892455	1	1472146	R	II	C1orf70	Body	shore	Body-shore	chr1:1473107-1473342	NA	NA
cg09596722	0.567113599952236	0.480096441892375	11.2860339483654	7.96269757258266e-16	3.30354277919814e-13	25.7760109713939	0.35636256553916	0.923476165491395	0.567113599952236	2	232525772	F	II		IGR	shore	IGR-shore	chr2:232526666-232527777	NA	NA		rs75347200
cg02278768	-0.502585400528764	0.592371495626794	-11.2833006005825	8.03671599516834e-16	3.33078898677428e-13	25.7668407100838	0.702026492105797	0.199441091577033	-0.502585400528764	15	89910632	R	II	MIR9-3	TSS1500	island	TSS1500-island	chr15:89910521-89912177	TRUE	NA
cg08823182	0.430947734649239	0.281759322238048	11.2801588576105	8.12265341483189e-16	3.36291332956471e-13	25.7562991153708	0.187734361950942	0.618682096600181	0.430947734649239	1	153514482	R	II	S100A5	TSS1500	opensea	TSS1500-opensea		NA	NA
cg11691287	0.362706143410853	0.567978909090909	11.2727854486878	8.32800839567307e-16	3.44436071172422e-13	25.7315538924781	0.488843023255814	0.851549166666667	0.362706143410853	12	52713040	F	I	KRT83	Body	shore	Body-shore	chr12:52714800-52715051	TRUE	NA		rs11834565
cg14489073	0.506098525977641	0.378288093825842	11.2703106288371	8.39810411969197e-16	3.46975582962578e-13	25.7232468113962	0.267866597248902	0.773965123226543	0.506098525977641	6	52746664	R	II		IGR	opensea	IGR-opensea		NA	NA
cg08668772	0.413784928117727	0.411666897541827	11.269878710936	8.41039856768453e-16	3.47124197843403e-13	25.7217969375994	0.321386549588868	0.735171477706596	0.413784928117727	20	62223604	F	II	GMEB2	Body	island	Body-island	chr20:62223230-62223605	NA	NA		rs79973571
cg13205528	0.444426149272307	0.197629165230813	11.2693062866672	8.42672054071769e-16	3.47241983362836e-13	25.7198753712946	0.100663459935037	0.545089609207344	0.444426149272307	1	2705849	R	II		IGR	shore	IGR-shore	chr1:2706025-2706961	NA	NA
cg12413579	0.42231166679309	0.242101401841466	11.2691685364367	8.4306530968397e-16	3.47241983362836e-13	25.7194129524041	0.149960674541156	0.572272341334246	0.42231166679309	1	36108206	R	II	PSMB2	TSS1500	shore	TSS1500-shore	chr1:36106969-36107261	NA	NA
cg15870857	0.540883722898595	0.341754485885771	11.2677958602371	8.46994238713945e-16	3.48500582063505e-13	25.7148048313699	0.223743491798805	0.7646272146974	0.540883722898595	14	104742172	R	II		IGR	opensea	IGR-opensea		NA	NA			rs55822034
cg01464730	0.383888819075046	0.466250616390389	11.2644759802405	8.56573230330345e-16	3.52078944493929e-13	25.7036588807626	0.382493055864925	0.766381874939971	0.383888819075046	17	78809873	F	II	RPTOR	Body	opensea	Body-opensea		NA	NA		rs2138116	rs2138117
cg14519356	0.453093886857458	0.257597949600135	11.2639623916031	8.5806486091117e-16	3.52329200378579e-13	25.7019344651234	0.158741101558508	0.611834988415966	0.453093886857458	7	83097669	R	II	SEMA3E	Body	opensea	Body-opensea		TRUE	TRUE		rs2249189
cg14965694	0.394452167555452	0.236972570667141	11.2526215817835	8.9167995053269e-16	3.65755568773898e-13	25.6638481496115	0.150910279564133	0.545362447119585	0.394452167555452	14	102226416	R	II		IGR	shore	IGR-shore	chr14:102226751-102227050	NA	NA
cg06470251	0.469888610930507	0.472990617347514	11.2519755149499	8.93634548204785e-16	3.66180977210583e-13	25.6616779397134	0.370469465871767	0.840358076802274	0.469888610930507	20	60548479	R	II		IGR	shore	IGR-shore	chr20:60545777-60546783	NA	NA
cg27476474	0.453559817260389	0.503430892336363	11.2498234205874	9.00176751217768e-16	3.68483429263616e-13	25.6544484308088	0.404472386752278	0.858032204012667	0.453559817260389	17	76409885	R	II	PGS1	Body	opensea	Body-opensea		NA	TRUE
cg15527515	0.533067270532414	0.344305991684755	11.249054364703	9.0252634739831e-16	3.69066696273396e-13	25.6518648051023	0.228000405386773	0.761067675919187	0.533067270532414	14	23630709	F	II	SLC7A8	Body	opensea	Body-opensea		NA	TRUE
cg02650779	0.433845363250184	0.471854841457926	11.2475238477539	9.07220799686607e-16	3.70427570877939e-13	25.6467228426963	0.37719767129425	0.811043034544434	0.433845363250184	3	197225531	R	II		IGR	shore	IGR-shore	chr3:197225631-197226150	NA	NA
cg08351464	0.335752216902253	0.200352811160468	11.2473646445765	9.07710528169096e-16	3.70427570877939e-13	25.6461879625401	0.127097782018159	0.462849998920412	0.335752216902253	12	132864833	F	II	GALNT9	Body	shore	Body-shore	chr12:132865236-132865506	NA	NA
cg23768117	0.29448358416988	0.464528233765812	11.2450150272688	9.14969395547684e-16	3.73008442692367e-13	25.6382934980871	0.400277269946929	0.694760854116809	0.29448358416988	17	79134486	F	II	AATK	Body	shore	Body-shore	chr17:79133094-79133348	NA	NA
cg12408990	-0.467010697674418	0.811317454545455	-11.2417634562348	9.25111648506832e-16	3.76758326794754e-13	25.6273673977374	0.913210697674419	0.4462	-0.467010697674419	5	179634671	F	I	RASGEF1C	5'UTR	island	5'UTR-island	chr5:179634577-179634875	NA	NA
cg19628469	0.51430992248062	0.463599818181818	11.2412120826751	9.26842721152675e-16	3.77078544469609e-13	25.6255145088756	0.351386744186046	0.865696666666667	0.51430992248062	19	856107	R	I	ELANE	Body	island	Body-island	chr19:855526-856146	NA	NA
cg22948319	0.476045268472745	0.409825338125972	11.2343508765684	9.48659834800868e-16	3.85561633388028e-13	25.6024541920125	0.305960915913737	0.782006184386482	0.476045268472745	19	39620117	F	II	PAK4	5'UTR	shelf	5'UTR-shelf	chr19:39616277-39616819	NA	NA
cg04939630	-0.401093188369894	0.398667650437489	-11.2336183955787	9.51019422749559e-16	3.85829507883786e-13	25.5999919881176	0.486178891536375	0.0850857031664802	-0.401093188369894	11	64064947	R	II	KCNK4	Body	shore	Body-shore	chr11:64066757-64068741	NA	NA
cg09636313	0.483645863580696	0.521004385075277	11.2335461821173	9.51252369654748e-16	3.85829507883786e-13	25.5997492418967	0.415481651203125	0.899127514783821	0.483645863580695	16	89070025	F	II		IGR	shore	IGR-shore	chr16:89070646-89070904	NA	NA
cg19682013	-0.443797558139534	0.600184	-11.2271967252942	9.7196165843618e-16	3.9382899636729e-13	25.5784028726995	0.697012558139535	0.253215	-0.443797558139535	15	45996608	F	I		IGR	island	IGR-island	chr15:45996453-45996735	NA	NA
cg10059056	-0.364825600217295	0.455102860796275	-11.2265799804953	9.73997353505597e-16	3.94253581898911e-13	25.5763291506047	0.534701173570958	0.169875573353663	-0.364825600217295	11	46355283	F	II	DGKZ	Body	shore	Body-shore	chr11:46354091-46355190	TRUE	NA
cg06991148	0.341592209724117	0.420759940463659	11.225639070106	9.77111331632856e-16	3.95113331094886e-13	25.5731653711362	0.346230731069306	0.687822940793423	0.341592209724117	1	14138866	F	II	PRDM2	Body	opensea	Body-opensea		NA	NA
cg01917340	0.603757896592458	0.465724858304964	11.2242802157821	9.81626282735202e-16	3.96537276270255e-13	25.5685960692193	0.333995862684792	0.937753759277249	0.603757896592457	14	90720130	F	II		IGR	shelf	IGR-shelf	chr14:90722855-90723302	NA	NA		rs74080691
cg08514304	0.47075830905469	0.484990360708328	11.2238140628855	9.83179983330741e-16	3.96763326094134e-13	25.5670285227303	0.382279456914577	0.853037765969268	0.47075830905469	16	29994437	F	II	TAOK2	Body	shelf	Body-shelf	chr16:29997636-29997849	NA	NA		rs75361745
cg06272010	0.600808880550657	0.280808684617561	11.2227948391355	9.86585750070322e-16	3.97735567557643e-13	25.563601051195	0.149723110679236	0.750531991229892	0.600808880550656	2	233924801	F	II	INPP5D	TSS1500	shore	TSS1500-shore	chr2:233925091-233925318	NA	NA
cg26690915	-0.436225559977576	0.65344227367052	-11.2206219156798	9.9388650977814e-16	3.9992461346517e-13	25.5562934450042	0.74861875948381	0.312393199506234	-0.436225559977576	6	30421218	R	II		IGR	shore	IGR-shore	chr6:30418844-30419630	NA	NA
cg07351143	-0.466690405520044	0.596329380519664	-11.2204199937849	9.94567710147136e-16	3.9992461346517e-13	25.5556143449772	0.698152741724037	0.231462336203993	-0.466690405520044	10	22623910	F	II		IGR	island	IGR-island	chr10:22623350-22625875	TRUE	TRUE
cg18499941	0.481889108527132	0.303122	11.2202854694016	9.95021801326228e-16	3.9992461346517e-13	25.555161912133	0.197982558139535	0.679871666666667	0.481889108527132	6	169049825	F	I	SMOC2	Body	opensea	Body-opensea		NA	NA		rs1885633
cg17547295	0.42915419745156	0.410749428171783	11.2160504827663	1.00942479221825e-15	4.0530537995152e-13	25.5409176071276	0.317115785091443	0.746269982543002	0.42915419745156	5	157282503	F	II	CLINT1	Body	shelf	Body-shelf	chr5:157285769-157286254	NA	NA		rs28713326
cg00377497	0.434480640646653	0.363685780776039	11.2157476555992	1.01046273162373e-15	4.05314373611868e-13	25.5398989652104	0.268890004634951	0.703370645281604	0.434480640646653	8	27167110	F	II	TRIM35	Body	shore	Body-shore	chr8:27168205-27169082	NA	NA
cg13032702	0.402685594730763	0.18119446765465	11.2125726052545	1.02141038151188e-15	4.09294317455791e-13	25.5292181094152	0.0933357924406658	0.496021387171429	0.402685594730763	16	19124925	R	II	ITPRIPL2	TSS1500	shore	TSS1500-shore	chr16:19125136-19126607	NA	NA
cg07080244	0.401258759689923	0.310775272727273	11.2075417245412	1.03900304181373e-15	4.15926361107686e-13	25.5122916075081	0.223227906976744	0.624486666666667	0.401258759689922	11	120051676	F	I		IGR	opensea	IGR-opensea		NA	TRUE
cg16571642	0.469868856589147	0.394693818181818	11.2063619273435	1.04317286506958e-15	4.17177162849347e-13	25.5083216868995	0.292176976744186	0.762045833333333	0.469868856589147	7	158045996	R	I	PTPRN2	Body	opensea	Body-opensea		NA	NA
cg12353788	0.440581373731803	0.494694445276272	11.1984593699517	1.07154289604885e-15	4.28093722049899e-13	25.4817256418812	0.398567600098424	0.839148973830228	0.440581373731803	17	7792061	F	II	CHD3	Body	shelf	Body-shelf	chr17:7788261-7789091	NA	TRUE
cg24079381	0.481729740334369	0.443273978671265	11.1978429927759	1.07378820001379e-15	4.28561756083902e-13	25.4796508897731	0.338169308052858	0.819899048387226	0.481729740334369	17	77115473	F	II	HRNBP3	5'UTR	opensea	5'UTR-opensea		NA	NA		rs61382501
cg11575295	0.531212956145579	0.311498342814371	11.1958014883079	1.08125889601711e-15	4.31112288218964e-13	25.4727787510751	0.19559733420079	0.726810290346369	0.531212956145579	7	158250911	F	II	PTPRN2	Body	shore	Body-shore	chr7:158247888-158249312	NA	NA
cg27040468	0.360035233031878	0.245531605024091	11.195011274839	1.08416469389572e-15	4.31578283809698e-13	25.4701185812967	0.166978463271681	0.527013696303559	0.360035233031878	10	60456715	F	II	BICC1	Body	opensea	Body-opensea		NA	TRUE
cg09301392	0.358198395676363	0.451366052471992	11.1948957036206	1.08459033720141e-15	4.31578283809698e-13	25.4697295163663	0.373213675233512	0.731412070909875	0.358198395676363	8	66078937	R	II		IGR	opensea	IGR-opensea		NA	TRUE
cg07671644	0.607295214873138	0.443514879846989	11.1931194756606	1.09115338984883e-15	4.33757382200545e-13	25.4637497159287	0.31101410569285	0.918309320565987	0.607295214873137	2	37545668	F	II	PRKD3	TSS1500	opensea	TSS1500-opensea		NA	TRUE
cg12814335	0.455107763621797	0.387692620384526	11.1906989210414	1.10016187262407e-15	4.36903288862425e-13	25.4556000939493	0.288396381048861	0.743504144670658	0.455107763621797	17	1466713	F	II	PITPNA	TSS1500	shore	TSS1500-shore	chr17:1465159-1466312	NA	NA
cg24675344	-0.445867056484926	0.742494322054746	-11.1872837608826	1.11299996263396e-15	4.41562267481876e-13	25.4441005203328	0.839774407106003	0.393907350621076	-0.445867056484927	1	154732993	F	II	KCNN3	Body	island	Body-island	chr1:154732822-154733436	TRUE	NA			rs10908436
cg27587095	0.375893986001162	0.578904594121194	11.1845848648056	1.12325256013668e-15	4.45187264926785e-13	25.4350117069082	0.49689136081185	0.872785346813011	0.375893986001162	2	240062186	R	II	HDAC4	Body	shore	Body-shore	chr2:240061326-240061602	NA	NA
cg24460126	-0.394502286821705	0.748080727272727	-11.1841887077628	1.12476550049935e-15	4.45344651225493e-13	25.4336775285341	0.834153953488372	0.439651666666667	-0.394502286821705	1	179713828	R	I	FAM163A	5'UTR	island	5'UTR-island	chr1:179711947-179713951	NA	NA
cg18537454	-0.486155430115438	0.736377023560242	-11.1824993950851	1.13124021193732e-15	4.47464364189028e-13	25.4279880334101	0.842447299221793	0.356291869106354	-0.486155430115438	10	22623213	F	II		IGR	shore	IGR-shore	chr10:22623350-22625875	NA	TRUE
cg23683620	0.342939321705427	0.629679636363636	11.1821782623401	1.13247528839031e-15	4.47509383465381e-13	25.4269064380062	0.554856511627907	0.897795833333333	0.342939321705426	19	2753457	F	I		IGR	shore	IGR-shore	chr19:2754545-2754938	NA	NA		rs36060370
cg18374914	0.53566608981183	0.416870514583279	11.1698542535673	1.18091777821901e-15	4.66190362315078e-13	25.385388448915	0.299997913169789	0.835664002981618	0.53566608981183	5	156513860	R	II	HAVCR2	3'UTR	opensea	3'UTR-opensea		NA	NA
cg05388545	0.448223449664794	0.453388002361446	11.1693177829934	1.18307345133811e-15	4.66579853073574e-13	25.3835807087602	0.355593795161855	0.803817244826649	0.448223449664794	17	29152968	F	II	CRLF3	TSS1500	shore	TSS1500-shore	chr17:29151481-29151901	NA	NA
cg09144769	0.410734917794754	0.440663700259714	11.1672490954354	1.19142326435717e-15	4.69409004821441e-13	25.3766095267498	0.351048809104495	0.761783726899249	0.410734917794754	17	34053056	R	II	AP2B1	3'UTR	opensea	3'UTR-opensea		NA	TRUE
cg02094252	-0.469357480867611	0.555260543170679	-11.1665444725249	1.19428090327014e-15	4.70070847994037e-13	25.3742349233842	0.657665811723612	0.188308330856001	-0.469357480867611	10	102807849	F	II		IGR	island	IGR-island	chr10:102807774-102808271	NA	NA			rs75543550
cg00428526	0.536956544401851	0.378164271282434	11.1651355238845	1.20001577064181e-15	4.71538727521411e-13	25.3694865282105	0.261010116140212	0.797966660542063	0.536956544401851	4	7031099	R	II	TBC1D14	Body	shelf	Body-shelf	chr4:7026763-7027166	NA	NA
cg00405484	0.428049833117885	0.458771472785064	11.1650479365728	1.20037319640039e-15	4.71538727521411e-13	25.3691913357984	0.36537878192298	0.793428615040865	0.428049833117885	8	141544373	R	II	EIF2C2	Body	shore	Body-shore	chr8:141545521-141545749	NA	NA
cg12072972	0.459436595402617	0.299675748234705	11.1643685495474	1.20314929188972e-15	4.72164523288781e-13	25.3669015885522	0.199435036510498	0.658871631913114	0.459436595402617	11	405958	R	II	SIGIRR	Body	shore	Body-shore	chr11:406491-407871	NA	NA
cg08222913	-0.44784544556472	0.720113637340284	-11.1638236970523	1.20538034414365e-15	4.72575402663911e-13	25.3650652223039	0.817825370918041	0.369979925353321	-0.44784544556472	3	52553049	F	II	STAB1	Body	island	Body-island	chr3:52552722-52553384	TRUE	TRUE
cg25132662	0.431207536044867	0.265503863152803	11.1615219565697	1.21485171402871e-15	4.758212927276e-13	25.3573070377615	0.171422218924832	0.602629754969698	0.431207536044866	1	218537543	F	II	TGFB2	Body	opensea	Body-opensea		NA	TRUE		rs12093477
cg25486145	0.423015086669168	0.365505710616872	11.1592287741524	1.2243626815039e-15	4.79076312294493e-13	25.3495770268861	0.273211509889053	0.696226596558221	0.423015086669168	19	18830700	R	II	CRTC1	Body	island	Body-island	chr19:18830507-18830742	NA	NA
cg21598343	0.267065211356135	0.553896790033019	11.1586606390888	1.22673063110633e-15	4.79343498177718e-13	25.347661816009	0.495628016646226	0.762693228002361	0.267065211356135	13	114261986	F	II	TFDP1	Body	shore	Body-shore	chr13:114260191-114260565	NA	NA
cg00495988	-0.41055845816599	0.794237593099006	-11.1584888443404	1.22744757145269e-15	4.79343498177718e-13	25.3470826794683	0.883813983971586	0.473255525805596	-0.410558458165991	2	220348803	F	II	SPEG	Body	shore	Body-shore	chr2:220348955-220349784	NA	NA
cg18424431	0.405422385673995	0.517995615330654	11.1548111647982	1.24289739740425e-15	4.84902508380065e-13	25.334683967192	0.429539822092692	0.834962207766687	0.405422385673995	6	32052264	R	II	TNXB	Body	shelf	Body-shelf	chr6:32055067-32055601	NA	NA			rs61910712
cg13044277	0.446055320112829	0.158348303387829	11.1537765242579	1.24727921754316e-15	4.86136819406333e-13	25.3311955302037	0.0610271426359393	0.507082462748768	0.446055320112829	15	76304546	F	II	NRG4	5'UTR	opensea	5'UTR-opensea		NA	NA
cg18973101	0.348321678087469	0.157016041655112	11.1521488407341	1.2542042702669e-15	4.88259718571793e-13	25.3257072886849	0.0810185846178461	0.429340262705315	0.348321678087469	1	156251280	R	II	TMEM79	TSS1500	opensea	TSS1500-opensea		NA	NA
cg08667128	-0.541763953488372	0.683800909090909	-11.1519219516668	1.25517266144506e-15	4.88259718571793e-13	25.3249422347719	0.802003953488372	0.26024	-0.541763953488372	17	29886885	R	I	MIR193A	TSS200	island	TSS200-island	chr17:29885900-29887377	NA	NA
cg05655457	0.537115278081903	0.368511540624734	11.1512473508172	1.25805640960963e-15	4.88492376981534e-13	25.3226674895881	0.251322752679592	0.788438030761494	0.537115278081902	11	58127944	F	II	OR5B17	TSS1500	opensea	TSS1500-opensea		NA	NA
cg00976328	0.49927623180684	0.546916618545049	11.1512094430666	1.25821865425499e-15	4.88492376981534e-13	25.3225396634309	0.437983622514466	0.937259854321306	0.49927623180684	2	208689522	R	II	PLEKHM3	3'UTR	opensea	3'UTR-opensea		NA	TRUE
cg06814851	0.496521480015423	0.272727936303151	11.1504875366302	1.26131244347139e-15	4.89217620931732e-13	25.3201053366984	0.164395977027059	0.660917457042481	0.496521480015423	17	25707968	R	II		IGR	opensea	IGR-opensea		TRUE	TRUE
cg20068496	0.522492305297026	0.291689478270937	11.1495973357201	1.26513806191331e-15	4.90225031229461e-13	25.3171034159774	0.177691157115222	0.700183462412248	0.522492305297026	14	78108822	F	II		IGR	shore	IGR-shore	chr14:78108170-78108662	TRUE	NA
cg14219854	0.333308242706758	0.168229333287757	11.1456163420351	1.28239031684386e-15	4.96428093245575e-13	25.303677539627	0.0955075348790102	0.428815777585769	0.333308242706758	8	97275240	F	II	MTERFD1	TSS1500	shore	TSS1500-shore	chr8:97273615-97274767	NA	NA
cg01275133	0.459427497548027	0.442206760159689	11.1408442522127	1.30338462324016e-15	5.04066321463786e-13	25.2875810356203	0.341968033421937	0.801395530969965	0.459427497548027	16	85229580	R	II		IGR	opensea	IGR-opensea		NA	NA
cg03622666	-0.412237906976744	0.756235090909091	-11.1401568445251	1.30643729633533e-15	5.04757794980627e-13	25.2852621351733	0.846177906976744	0.43394	-0.412237906976744	16	49499091	R	I		IGR	island	IGR-island	chr16:49498889-49499405	NA	TRUE
cg12269161	0.509234405454152	0.236310254764014	11.135306803145	1.3281819646131e-15	5.1266282423662e-13	25.2688993000242	0.12520456630129	0.634438971755442	0.509234405454152	6	143178039	F	II	HIVEP2	5'UTR	opensea	5'UTR-opensea		NA	TRUE
cg08823186	0.264648972868217	0.631633454545454	11.1342953138715	1.33276277932496e-15	5.13713829483687e-13	25.2654864089403	0.573891860465116	0.838540833333333	0.264648972868217	16	347294	F	I	AXIN1	Body	island	Body-island	chr16:347027-347416	NA	NA		rs214251
cg22335801	0.403266992644725	0.423047150141509	11.1340815751725	1.33373279729847e-15	5.13713829483687e-13	25.2647652112158	0.335061624473569	0.738328617118294	0.403266992644725	1	1149091	R	II	TNFRSF4	Body	island	Body-island	chr1:1149055-1149524	NA	NA
cg10259265	0.343144807673673	0.428613003511209	11.1338540242456	1.33476628408713e-15	5.13713829483687e-13	25.2639974018408	0.353745045473317	0.69688985314699	0.343144807673673	2	242557379	R	II	THAP4	Body	opensea	Body-opensea		NA	NA
cg19535267	0.4572232713459	0.445271706758019	11.1324852228873	1.34100018423362e-15	5.15615862745519e-13	25.2593786108756	0.345513902100731	0.802737173446632	0.4572232713459	12	57625610	R	II	SHMT2	Body	shore	Body-shore	chr12:57623420-57623903	NA	NA
cg17086205	0.527800650460365	0.50828773415662	11.1319061852803	1.34364613163585e-15	5.16135991231422e-13	25.2574246736463	0.393131228601631	0.920931879061996	0.527800650460365	7	157543597	R	II	PTPRN2	Body	opensea	Body-opensea		NA	NA
cg16597079	0.407723294573643	0.298116181818182	11.1276715786841	1.36315751715411e-15	5.23127425948472e-13	25.2431338805261	0.209158372093023	0.616881666666667	0.407723294573643	6	42385637	R	I	TRERF1	5'UTR	opensea	5'UTR-opensea		NA	TRUE
cg16978268	0.406051195204108	0.430819787154629	11.1264305410545	1.36892980873305e-15	5.24837957562983e-13	25.2389452403878	0.342226799110096	0.748277994314204	0.406051195204108	18	60646671	F	II	PHLPP1	3'UTR	opensea	3'UTR-opensea		TRUE	TRUE		rs75467712
cg04343101	0.479569709302326	0.242076181818182	11.1257539943429	1.37208694932768e-15	5.2541715430497e-13	25.2366617373876	0.137442790697674	0.6170125	0.479569709302326	16	1238642	F	I	CACNA1H	Body	shore	Body-shore	chr16:1235938-1237262	TRUE	NA		rs78830867
cg08457898	-0.504568008147538	0.565028970254983	-11.1255429181442	1.37307345291568e-15	5.2541715430497e-13	25.2359492940494	0.675116535668992	0.170548527521453	-0.504568008147538	19	15343786	F	II	EPHX3	5'UTR	shore	5'UTR-shore	chr19:15344091-15344419	TRUE	NA
cg07982208	0.360096992105096	0.22780186757826	11.1250223486157	1.37550949616972e-15	5.25845159037635e-13	25.2341921968047	0.149235251118966	0.509332243224062	0.360096992105096	19	47840366	R	II	GPR77	TSS200	opensea	TSS200-opensea		NA	NA
cg08726667	0.481022319067637	0.463654147163045	11.1241980654291	1.37937572790835e-15	5.26818569872686e-13	25.2314098932905	0.358703823002833	0.83972614207047	0.481022319067637	16	28573379	R	II	CCDC101	5'UTR	opensea	5'UTR-opensea		NA	TRUE
cg12158535	0.450851263237428	0.410234277684266	11.1223405582581	1.38812852568157e-15	5.29654638758912e-13	25.2251397060297	0.311866729341554	0.762717992578983	0.450851263237428	14	105857250	F	II	PACS2	Body	opensea	Body-opensea		NA	NA
cg11255159	0.399196430019255	0.200906863510998	11.1202689162159	1.39795659224217e-15	5.32895178073503e-13	25.2181461689555	0.113809460597706	0.513005890616961	0.399196430019255	19	18401021	R	II		IGR	shore	IGR-shore	chr19:18402556-18403403	NA	NA
cg20051875	0.469316637338966	0.503228506753882	11.1185664899518	1.40608569204388e-15	5.35482512140283e-13	25.2123986375335	0.40083214951629	0.870148786855256	0.469316637338966	12	68201286	F	II		IGR	opensea	IGR-opensea		NA	TRUE
cg03089475	-0.43803376867361	0.561777429639161	-11.1140775009685	1.42775049993468e-15	5.43214830819762e-13	25.1972416733218	0.657348433713403	0.219314665039793	-0.43803376867361	11	130030459	R	II	ST14	Body	shore	Body-shore	chr11:130029658-130030262	NA	NA
cg00760938	0.414269814709237	0.313998613843322	11.1124409643675	1.43573242966531e-15	5.45606920109698e-13	25.1917153091916	0.223612472452216	0.637882287161453	0.414269814709237	2	217357159	F	II		IGR	opensea	IGR-opensea		NA	TRUE
cg16500987	0.337922981650764	0.419649204057505	11.1122285357831	1.4367718160198e-15	5.45606920109698e-13	25.1909979414473	0.345920553515521	0.683843535166284	0.337922981650764	6	167104761	R	II	RPS6KA2	Body	opensea	Body-opensea		TRUE	TRUE
cg10804656	-0.446500697674419	0.701292363636364	-11.1116551787537	1.43958097808384e-15	5.45760631685944e-13	25.1890616957973	0.798710697674419	0.35221	-0.446500697674419	10	22623460	F	I		IGR	island	IGR-island	chr10:22623350-22625875	NA	TRUE
cg04261072	0.449433892324875	0.26800976970112	11.1115877996238	1.43991146636858e-15	5.45760631685944e-13	25.1888341515034	0.169951465921147	0.619385358246022	0.449433892324875	13	79977499	R	II	RBM26	Body	shelf	Body-shelf	chr13:79980004-79980723	NA	NA
cg16171182	0.535670739769776	0.40352002689626	11.1097916899505	1.44874953989473e-15	5.48589493706324e-13	25.182768343847	0.286646410946491	0.822317150716267	0.535670739769776	7	114270708	R	II	FOXP2	Body	opensea	Body-opensea		NA	TRUE			rs76806335
cg09646593	0.598142106259328	0.492288049148283	11.1086271736553	1.45450902646361e-15	5.50248347459664e-13	25.1788353293261	0.36178431687352	0.959926423132848	0.598142106259328	4	125631168	R	II	ANKRD50	5'UTR	shelf	5'UTR-shelf	chr4:125633390-125634275	NA	NA
cg09066883	0.530696453488372	0.443274363636364	11.1062979773689	1.46609834203878e-15	5.54107425651309e-13	25.1709682302899	0.327486046511628	0.8581825	0.530696453488372	7	157932951	R	I	PTPRN2	Body	opensea	Body-opensea		NA	NA
cg00668852	0.369524772030902	0.417783107685234	11.1049128194937	1.47303464423774e-15	5.5620227335006e-13	25.1662893907639	0.337159521060309	0.706684293091212	0.369524772030902	7	150554113	R	II	ABP1	Body	shore	Body-shore	chr7:150554419-150554741	NA	NA
cg21738963	0.552877142522819	0.443652003383791	11.1023909407674	1.4857484618546e-15	5.60472627701051e-13	25.1577702658476	0.323024263196994	0.875901405719812	0.552877142522818	6	88879398	F	II		IGR	shore	IGR-shore	chr6:88875397-88877449	NA	NA
cg26117398	0.502993422842754	0.422582504122004	11.0998274175205	1.49878591542022e-15	5.64856887889703e-13	25.1491096339976	0.312838484592676	0.81583190743543	0.502993422842754	13	30118190	R	II	SLC7A1	5'UTR	opensea	5'UTR-opensea		NA	TRUE
cg03762081	0.36333769379845	0.246601818181818	11.0965265314057	1.51574388195982e-15	5.7070903039316e-13	25.1379566588157	0.167328139534884	0.530665833333333	0.36333769379845	19	51523565	F	I	KLK10	TSS1500	shore	TSS1500-shore	chr19:51522004-51522803	NA	NA
cg10752406	0.33826488372093	0.235138363636364	11.0958799815402	1.51908811134563e-15	5.71429118091778e-13	25.1357719455783	0.16133511627907	0.4996	0.33826488372093	19	827776	F	I	AZU1	TSS200	opensea	TSS200-opensea		NA	NA
cg03214217	0.505184017877547	0.351699545617546	11.09533160873	1.52193037185868e-15	5.71959203929623e-13	25.1339189342296	0.241477578080627	0.746661595958173	0.505184017877547	7	140994128	F	II		IGR	opensea	IGR-opensea		NA	TRUE
cg01378158	0.43425116086982	0.491406141434851	11.0950057954103	1.52362163342724e-15	5.72005989022734e-13	25.1328179575131	0.396660433608708	0.830911594478528	0.43425116086982	16	67312308	R	II	PLEKHG4	TSS1500	shore	TSS1500-shore	chr16:67312896-67313731	NA	TRUE
cg18155888	0.468934069767442	0.460833818181818	11.0947556777141	1.52492125598877e-15	5.72005989022734e-13	25.1319727595936	0.358520930232558	0.827455	0.468934069767442	1	2266591	F	I	MORN1	Body	shore	Body-shore	chr1:2266007-2266432	TRUE	NA
cg20953052	0.437218824675984	0.287262379498387	11.0890132852927	1.55506911147895e-15	5.82766895042805e-13	25.1125658779566	0.191869181387263	0.629088006063247	0.437218824675984	2	213292541	F	II	MIR548F2	TSS1500	opensea	TSS1500-opensea		NA	TRUE
cg13448720	0.451748580608427	0.430024865051247	11.0852294945142	1.57526277324579e-15	5.89780746675117e-13	25.0997759618843	0.331461538373045	0.783210118981472	0.451748580608427	9	140052246	R	II	GRIN1	Body	shore	Body-shore	chr9:140051062-140051730	NA	NA
cg23536555	0.490880527945464	0.457937744075347	11.0836522233086	1.58375856745896e-15	5.92405856959402e-13	25.0944439555042	0.350836537978155	0.841717065923619	0.490880527945464	12	102059884	F	II	MYBPC1	Body	opensea	Body-opensea		NA	NA
cg16094145	0.389756797799456	0.380217876273927	11.0830060834787	1.58725228493647e-15	5.93156773357269e-13	25.092259571837	0.295180029481319	0.684936827280775	0.389756797799456	12	719491	R	II	NINJ2	Body	shore	Body-shore	chr12:718174-718505	TRUE	NA
cg06812574	0.424239770945019	0.257870797716677	11.0774855676982	1.61742144518262e-15	6.03865582628368e-13	25.0735943862313	0.165309393146855	0.589549164091873	0.424239770945018	10	18331664	F	II	SLC39A12	Body	opensea	Body-opensea		NA	NA
cg19530728	-0.470302361962575	0.685694763422181	-11.0741598880323	1.63587508548473e-15	6.09956472068984e-13	25.0623482036322	0.788306187850379	0.318003825887804	-0.470302361962575	1	45279132	R	II	BTBD19	Body	island	Body-island	chr1:45278765-45279644	NA	NA
cg24545728	0.43202768436932	0.492181446281537	11.0739956100018	1.63679213249885e-15	6.09956472068984e-13	25.0617926415177	0.397920860600958	0.829948544970278	0.43202768436932	17	79102937	F	II	AATK	Body	island	Body-island	chr17:79102748-79102970	NA	NA
cg15716042	0.404257736635428	0.395837259941051	11.0729756132008	1.64249768659501e-15	6.11511694675660e-13	25.05834309833	0.307635571947867	0.711893308583295	0.404257736635428	19	6325134	R	II	ACER1	Body	opensea	Body-opensea		NA	NA
cg14027297	0.396257586758206	0.503447440675788	11.068869071723	1.66567255075135e-15	6.19561885438464e-13	25.0444537866764	0.416991239928543	0.813248826686749	0.396257586758206	22	26911633	R	II		IGR	shelf	IGR-shelf	chr22:26908214-26908542	NA	NA
cg15638292	-0.436449089147287	0.671128	-11.0671939452815	1.67522060756621e-15	6.22533190993451e-13	25.0387874920013	0.766353255813954	0.329904166666667	-0.436449089147287	11	76849451	R	I	MYO7A	Body	island	Body-island	chr11:76849067-76849565	NA	NA
cg07220815	0.469035793109582	0.466805094636964	11.0666730462698	1.67820094160323e-15	6.23060589958276e-13	25.0370254227856	0.364470012503965	0.833505805613546	0.469035793109581	15	44275895	R	II	FRMD5	Body	opensea	Body-opensea		NA	TRUE
cg12744758	0.506223410852713	0.500342	11.0646871965081	1.68961226276163e-15	6.26714246668514e-13	25.0303074813587	0.389893255813954	0.896116666666667	0.506223410852713	13	113568090	R	I		IGR	opensea	IGR-opensea		NA	NA
cg26413528	0.270213509317644	0.640466881616325	11.0638090803567	1.69468317122335e-15	6.28011504023486e-13	25.0273367383363	0.581511206856111	0.851724716173755	0.270213509317643	6	57253598	F	II	PRIM2	Body	opensea	Body-opensea		NA	TRUE
cg02512902	0.483660660813822	0.520871523336985	11.0619033744661	1.70574113951105e-15	6.31522966301052e-13	25.0208892340755	0.415345560977605	0.899006221791428	0.483660660813822	17	25799447	F	II	KSR1	5'UTR	opensea	5'UTR-opensea		NA	TRUE
cg18143701	0.425135269712722	0.230760386173078	11.0612061022054	1.70980529997563e-15	6.32440975795992e-13	25.0185300636407	0.138003600053939	0.563138869766661	0.425135269712721	3	176862885	F	II	TBL1XR1	5'UTR	opensea	5'UTR-opensea		NA	NA	low-CpG:178344951-178345723
cg19222156	0.404747164276803	0.401302404324846	11.059884539996	1.71753510518507e-15	6.34711917500576e-13	25.0140584841545	0.312993932118998	0.7177410963958	0.404747164276802	6	31085034	F	II	CDSN	Body	opensea	Body-opensea		NA	NA
cg25446329	0.589143624031008	0.357207636363636	11.0570557303146	1.73419971036282e-15	6.4006408621003e-13	25.0044863050947	0.228667209302326	0.817810833333333	0.589143624031008	10	21802824	F	I	C10orf140	3'UTR	shelf	3'UTR-shelf	chr10:21805197-21805459	NA	NA
cg17335108	0.412180051289138	0.349530241396116	11.0568824925261	1.73522555392785e-15	6.4006408621003e-13	25.0039000668915	0.259600048387577	0.671780099676714	0.412180051289137	17	66458055	R	II		IGR	shelf	IGR-shelf	chr17:66453349-66454137	NA	TRUE
cg04781305	0.514953405355512	0.277575945164884	11.0563503879954	1.73838029655496e-15	6.40635675825156e-13	25.0020993967019	0.165222474905499	0.680175880261012	0.514953405355512	10	35624429	R	II	CCNY	TSS1500	shore	TSS1500-shore	chr10:35625049-35626540	NA	NA
cg17092956	-0.505272009262901	0.658151382528926	-11.0544757123064	1.74954113809148e-15	6.44153932385579e-13	24.9957551081965	0.768392548186286	0.263120538923386	-0.505272009262901	10	127059351	R	II		IGR	opensea	IGR-opensea		NA	NA
cg00149716	-0.484745662776253	0.715890834135426	-11.0539682342575	1.75257483428481e-15	6.44676172590856e-13	24.994037621449	0.8216535241957	0.336907861419447	-0.484745662776253	20	13200069	R	II		IGR	shore	IGR-shore	chr20:13200670-13202616	NA	NA
cg00546307	0.447266947685698	0.313025006250937	11.0513585777416	1.76825949428538e-15	6.49846761770927e-13	24.9852050978472	0.215439490392239	0.662706438077937	0.447266947685698	1	1946355	F	II		IGR	opensea	IGR-opensea		NA	NA
cg05452084	0.330684844961241	0.447742909090909	11.0452060039431	1.80580181547418e-15	6.63033278912173e-13	24.9643779666682	0.375593488372093	0.706278333333333	0.33068484496124	16	88555715	F	I	ZFPM1	Body	shore	Body-shore	chr16:88554354-88554847	NA	NA
cg10406526	0.587985678294574	0.472891272727273	11.0399696826922	1.83838727183103e-15	6.74377225032193e-13	24.946648676337	0.344603488372093	0.932589166666667	0.587985678294574	19	1051079	R	I	ABCA7	Body	island	Body-island	chr19:1050976-1051234	NA	NA
cg01077178	0.560691453488372	0.348468727272727	11.0375845657775	1.8534261474188e-15	6.79269620338485e-13	24.9385719275173	0.226136046511628	0.7868275	0.560691453488372	10	22608674	F	I	COMMD3	Body	shelf	Body-shelf	chr10:22604907-22605632	NA	NA
cg03515656	0.557374569568236	0.308442727221941	11.0358604156248	1.86437480165463e-15	6.82655372328426e-13	24.9327329699597	0.186833730225235	0.74420829979347	0.557374569568236	16	1600304	F	II	IFT140	Body	shore	Body-shore	chr16:1598952-1599157	NA	NA
cg16658931	-0.554996879844961	0.672445818181818	-11.0339759470259	1.87641628825395e-15	6.86434699942813e-13	24.9263506525238	0.793536046511628	0.238539166666667	-0.554996879844961	19	51171061	R	I	SHANK1	Body	island	Body-island	chr19:51169659-51172023	NA	TRUE
cg12335447	0.304469701307632	0.23605766491646	11.0329804794382	1.88280888057391e-15	6.88142507274372e-13	24.9229790220613	0.169627911903885	0.474097613211517	0.304469701307632	22	37546115	R	II	IL2RB	TSS200	opensea	TSS200-opensea		NA	NA
cg11722581	0.451612025356734	0.483254796995672	11.0294179383832	1.90586732023587e-15	6.95932770278115e-13	24.9109117343027	0.384721264190566	0.8363332895473	0.451612025356734	10	695853	R	II	DIP2C	Body	opensea	Body-opensea		NA	NA
cg12873707	0.394216697565545	0.442648313449545	11.0286246259297	1.91104074290465e-15	6.97183997241465e-13	24.9082243525536	0.356637397617062	0.750854095182607	0.394216697565545	19	1626757	F	II	TCF3	Body	island	Body-island	chr19:1626495-1626758	NA	NA
cg13485230	-0.517514661234751	0.512317815938097	-11.0238989890542	1.94215343314788e-15	7.078874347128e-13	24.8922143961039	0.625230105662043	0.107715444427291	-0.517514661234751	18	9709310	R	II	RAB31	Body	island	Body-island	chr18:9707752-9709311	NA	NA
cg00250123	0.45830420185778	0.493079236446827	11.0227284810338	1.94993862192452e-15	7.10076554081695e-13	24.8882484030147	0.393085592405129	0.851389794262909	0.45830420185778	4	69048335	F	II	LOC100130017	Body	island	Body-island	chr4:69048062-69048437	NA	NA
cg14417329	-0.399844079009157	0.698805704743516	-11.0222795416098	1.95293293294535e-15	7.10518658827423e-13	24.8867272306809	0.786044412890968	0.386200333881812	-0.399844079009156	17	80186273	R	II	SLC16A3	TSS200	island	TSS200-island	chr17:80186135-80189990	NA	NA
cg03892838	-0.523914476744186	0.758558363636364	-11.0213729318429	1.95899396312699e-15	7.12074679974081e-13	24.8836552248039	0.872866976744186	0.3489525	-0.523914476744186	2	238599734	R	I	LRRFIP1	TSS1500	shore	TSS1500-shore	chr2:238599857-238601430	NA	NA		rs10210312
cg02775230	0.323136758284803	0.6317335584885	11.0210363206823	1.96124917283073e-15	7.12245750561254e-13	24.8825146067912	0.561230993044543	0.884367751329345	0.323136758284802	16	75263800	R	II	BCAR1	Body	island	Body-island	chr16:75263495-75263885	NA	NA
cg20520115	0.378578439680855	0.48727283654628	11.0176811320734	1.98387201018698e-15	7.19806477936134e-13	24.871144657211	0.404673904252275	0.78325234393313	0.378578439680855	2	75063838	F	II	HK2	Body	shore	Body-shore	chr2:75060879-75062664	NA	NA
cg11531272	-0.438424400034878	0.711977886300417	-11.0149292216638	2.0026239005574e-15	7.25950254495247e-13	24.8618180149933	0.8076341190353	0.369209719000422	-0.438424400034878	1	21934679	F	II	RAP1GAP	Body	opensea	Body-opensea		TRUE	NA		rs72660316
cg09203802	0.469366515496223	0.471304906098473	11.0085349541331	2.04688997851626e-15	7.41323369424304e-13	24.8401431791165	0.368897666353842	0.838264181850065	0.469366515496222	10	82178348	R	II	C10orf58	Body	opensea	Body-opensea		NA	NA
cg14440600	-0.461801396412399	0.434333862375217	-11.0078608515999	2.0516138860957e-15	7.42360581421057e-13	24.8378578532663	0.535090530683377	0.0732891342709772	-0.461801396412399	19	50193021	R	II	CPT1C	TSS1500	island	TSS1500-island	chr19:50193020-50194798	NA	NA
cg21520111	-0.470780327757729	0.62340707946098	-11.004847660229	2.07286448572573e-15	7.49370553104136e-13	24.8276419047669	0.726122787335393	0.255342459577664	-0.470780327757729	19	49713645	F	II	TRPM4	Body	island	Body-island	chr19:49713495-49714119	NA	NA
cg03390636	0.266011329883541	0.114507524973044	11.0023476709876	2.09066447482529e-15	7.551215202502e-13	24.8191650513001	0.0564686893620899	0.322480019245631	0.266011329883541	15	80843452	R	II	ARNT2	Body	opensea	Body-opensea		NA	TRUE
cg16353615	-0.523317239481211	0.657851741865567	-11.0019278689257	2.09366858844233e-15	7.5552283695334e-13	24.8177415276219	0.772030048661467	0.248712809180257	-0.523317239481211	17	21367564	F	II		IGR	island	IGR-island	chr17:21367114-21367592	NA	TRUE
cg14463311	0.525587303220757	0.491916483896002	11.0005000629481	2.10391869100936e-15	7.5853585962613e-13	24.8128997565616	0.377242890466018	0.902830193686775	0.525587303220757	10	73475747	R	II	C10orf105	Body	opensea	Body-opensea		NA	NA
cg11589932	-0.435333556350667	0.59813310874989	-11.0001416923756	2.10649935636891e-15	7.58780840360205e-13	24.8116844612465	0.693114975590035	0.257781419239368	-0.435333556350667	17	1173767	R	II	BHLHA9	TSS200	island	TSS200-island	chr17:1173535-1174733	NA	NA
cg26313319	0.437468935184127	0.406474426629245	10.9997589863376	2.10925879636608e-15	7.5908971752503e-13	24.810386622357	0.311026658952708	0.748495594136834	0.437468935184127	6	33362895	F	II	KIFC1	Body	shelf	Body-shelf	chr6:33359097-33359975	NA	NA
cg07624008	0.437786582180726	0.480139129865989	10.9994333858793	2.1116093617295e-15	7.59251023043768e-13	24.8092824262849	0.384622057390194	0.82240863957092	0.437786582180726	19	33672378	F	II		IGR	shelf	IGR-shelf	chr19:33667442-33668665	NA	NA
cg23201008	0.533478920798776	0.476607797097447	10.9985089024107	2.11829780478824e-15	7.60970363154495e-13	24.8061471888464	0.360212396195896	0.893691316994671	0.533478920798775	14	99939568	F	II	SETD3	5'UTR	opensea	5'UTR-opensea		NA	TRUE		rs79400575
cg12285605	0.460086948559853	0.311835862450255	10.9980167437232	2.12186719770036e-15	7.6156714119477e-13	24.804478067607	0.211453255491742	0.671540204051595	0.460086948559853	15	68785674	R	II		IGR	opensea	IGR-opensea		NA	TRUE
cg24100475	0.304804104758991	0.702961713089946	10.9976200869407	2.1247483837307e-15	7.61916061929494e-13	24.8031328120635	0.636458999324348	0.941263104083339	0.304804104758991	13	37002201	R	II		IGR	shelf	IGR-shelf	chr13:37005581-37006453	NA	NA
cg04907257	-0.456788631748616	0.707347548045429	-10.996710656232	2.13136912588011e-15	7.63604124388028e-13	24.8000484165176	0.807010522245126	0.350221890496511	-0.456788631748615	5	7395318	R	II	ADCY2	TSS1500	island	TSS1500-island	chr5:7394986-7397022	NA	NA
cg10853431	0.522380792841321	0.467164053842404	10.9950033534687	2.14385481572497e-15	7.67388505124327e-13	24.7942577024153	0.353190062677025	0.875570855518346	0.522380792841321	10	11574300	R	II	USP6NL	Body	opensea	Body-opensea		NA	NA
cg08560952	-0.313452267764777	0.766184159388905	-10.994395268354	2.14831963764954e-15	7.68297622958408e-13	24.7921951516561	0.834573745083039	0.521121477318261	-0.313452267764777	16	50278816	R	II		IGR	shore	IGR-shore	chr16:50279728-50280605	NA	NA
cg00859129	0.430301182170543	0.399898545454545	10.99210272585	2.16523713199864e-15	7.73654540936654e-13	24.784418707051	0.306014651162791	0.736315833333333	0.430301182170543	1	109422184	R	I	GPSM2	5'UTR	shelf	5'UTR-shelf	chr1:109419544-109420038	NA	NA
cg02482438	0.640874578394558	0.408423246526456	10.9916212760839	2.16880699341412e-15	7.74236938063949e-13	24.7827855157621	0.268596065785825	0.909470644180383	0.640874578394557	6	49753577	F	II	PGK2	3'UTR	opensea	3'UTR-opensea		NA	NA
cg07197092	0.534114205222034	0.35048342216936	10.990013607149	2.18077071164077e-15	7.77812118198725e-13	24.7773317114263	0.23394941375728	0.768063618979314	0.534114205222034	2	79008089	F	II		IGR	opensea	IGR-opensea		NA	NA
cg20566840	0.540750056572404	0.316089245286146	10.988151813485	2.19470890714963e-15	7.82084519062772e-13	24.771015415431	0.198107414761258	0.738857471333662	0.540750056572404	12	123215288	R	II	GPR81	TSS200	opensea	TSS200-opensea		NA	NA			rs75873566
cg01802545	0.478780101428722	0.29469978722055	10.9869286354235	2.2039151181757e-15	7.84664559005655e-13	24.7668654402905	0.190238674181556	0.669018775610279	0.478780101428722	14	93196432	F	II	LGMN	Body	opensea	Body-opensea		TRUE	NA
cg04046629	-0.497536135964999	0.693000394182352	-10.9851726251596	2.21719994777633e-15	7.8869082491703e-13	24.7609073526008	0.801553732938351	0.304017596973353	-0.497536135964999	11	60775831	F	II	CD6	Body	island	Body-island	chr11:60775036-60776307	TRUE	NA		rs35287148
cg27278227	0.40220753875969	0.491796	10.9836090028111	2.22909739601331e-15	7.92216847655979e-13	24.7556017040366	0.404041627906977	0.806249166666667	0.40220753875969	19	15558827	R	I	WIZ	Body	opensea	Body-opensea		NA	NA
cg13932916	0.491647715393043	0.29997542091463	10.9826098955821	2.23673326616837e-15	7.94223387301592e-13	24.7522113943154	0.192706828465239	0.684354543858282	0.491647715393043	7	39606965	R	II	C7orf36	Body	shore	Body-shore	chr7:39605776-39606376	NA	NA
cg16630369	0.413866182170543	0.509882727272727	10.9811142783593	2.2482132416991e-15	7.97590118507565e-13	24.747136022743	0.419584651162791	0.833450833333333	0.413866182170543	5	66307391	R	I	MAST4	Body	opensea	Body-opensea		NA	TRUE
cg10502303	0.339664082657352	0.189473562023568	10.9785687338667	2.26788927889373e-15	8.03784143935388e-13	24.7384970789193	0.115365034898327	0.455029117555679	0.339664082657352	2	16847831	F	II	FAM49A	TSS1500	opensea	TSS1500-opensea		NA	NA
cg24632646	0.529304547639204	0.360090407149955	10.9783355260355	2.26970056078289e-15	8.03784143935388e-13	24.73770558883	0.244605778574129	0.773910326213332	0.529304547639204	5	506343	F	II	SLC9A3	Body	island	Body-island	chr5:506291-506527	TRUE	NA
cg01800297	0.399323333333334	0.477805090909091	10.9769849378732	2.28021911429861e-15	8.06793272292506e-13	24.733121658043	0.39068	0.790003333333333	0.399323333333333	5	113394591	F	I		IGR	shelf	IGR-shelf	chr5:113391071-113392005	NA	NA
cg06732228	-0.450916188586523	0.617564069706346	-10.9741741180023	2.30226835906049e-15	8.13873276635387e-13	24.7235809269914	0.715945783579769	0.265029594993246	-0.450916188586523	19	41119353	F	II	LTBP4	Body	island	Body-island	chr19:41119031-41120394	TRUE	TRUE	high-CpG:45811114-45811940
cg23437420	0.420450122282373	0.43045526294416	10.9733324044954	2.30891294018075e-15	8.14965726945651e-13	24.7207237157185	0.338720690809824	0.759170813092197	0.420450122282373	11	278450	F	II	NLRP6	TSS200	shore	TSS200-shore	chr11:279072-281700	NA	NA		rs79393769
cg00247571	-0.524542286821706	0.743078363636364	-10.9732654199571	2.30944255541184e-15	8.14965726945651e-13	24.7204963316957	0.857523953488372	0.332981666666667	-0.524542286821705	13	50707065	R	I		IGR	shore	IGR-shore	chr13:50707585-50708019	NA	NA
cg26069514	-0.436681335216897	0.474468646923523	-10.9725750334993	2.31490827460323e-15	8.16172854499511e-13	24.7181527303419	0.569744574607209	0.133063239390312	-0.436681335216897	8	21900314	F	II	FGF17	TSS200	opensea	TSS200-opensea		NA	NA
cg19769080	0.325511129480125	0.256911403485979	10.9714431242518	2.3238977851793e-15	8.1861914637112e-13	24.7143101959912	0.185890793417588	0.511401922897713	0.325511129480125	2	44460827	F	II	PPM1B	3'UTR	opensea	3'UTR-opensea		TRUE	TRUE
cg27574223	-0.400133382487153	0.537656906712036	-10.9711726816731	2.32605082941728e-15	8.18655025247258e-13	24.7133920906574	0.624958735618324	0.224825353131171	-0.400133382487153	12	26280257	F	II		IGR	shore	IGR-shore	chr12:26278540-26279707	NA	NA
cg25652742	0.471234237050034	0.299517546721975	10.9706941322316	2.32986559210934e-15	8.19066333325042e-13	24.7117674763019	0.196702804092877	0.667937041142911	0.471234237050034	2	240152334	F	II	HDAC4	Body	shore	Body-shore	chr2:240153476-240153792	NA	NA
cg03454041	0.407449504712305	0.484751375938772	10.9705113982442	2.3313239257583e-15	8.19066333325042e-13	24.7111471101017	0.39585330218336	0.803302806895664	0.407449504712305	16	3534972	R	II	NAT15	3'UTR	island	3'UTR-island	chr16:3534833-3535066	NA	NA
cg19262315	0.441937737994682	0.371934189006776	10.9686710879715	2.34606229805017e-15	8.23203986903642e-13	24.7048991804118	0.275511409807937	0.717449147802619	0.441937737994682	11	67325980	R	II		IGR	opensea	IGR-opensea		NA	NA
cg24536965	0.357830944899531	0.536708537663483	10.9685262570574	2.34722618487128e-15	8.23203986903642e-13	24.7044074553596	0.458636331503585	0.816467276403116	0.357830944899531	1	8492032	R	II	RERE	Body	opensea	Body-opensea		NA	TRUE
cg08443717	0.336889133646037	0.285360554471179	10.9675636334567	2.35497683987198e-15	8.25197117221235e-13	24.7011391209829	0.211857470766589	0.548746604412626	0.336889133646037	21	45585347	F	II		IGR	shore	IGR-shore	chr21:45586586-45586823	NA	NA		rs55905949
cg04609635	0.523905590929147	0.374451303346477	10.9644035672902	2.3806026909068e-15	8.33444825590522e-13	24.6904091306451	0.260144628961935	0.784050219891083	0.523905590929147	2	24398695	F	II	C2orf84	Body	shore	Body-shore	chr2:24397645-24398194	NA	TRUE
cg14304515	-0.330477783294274	0.453907735402236	-10.9597600152899	2.4187707488466e-15	8.46065233228451e-13	24.6746396914816	0.526011979030077	0.195534195735803	-0.330477783294274	20	822499	F	II	FAM110A	5'UTR	island	5'UTR-island	chr20:821674-822500	NA	NA
cg13550802	0.463564053380202	0.524022747049647	10.9559953189296	2.45016849679452e-15	8.56297416018085e-13	24.661852843466	0.422881499039421	0.886445552419623	0.463564053380202	10	134935854	F	II	GPR123	Body	shelf	Body-shelf	chr10:134937966-134938481	NA	NA
cg23597057	-0.49781761627907	0.711740363636364	-10.9545325846347	2.46247858696848e-15	8.59846678742051e-13	24.6568841636315	0.82035511627907	0.3225375	-0.49781761627907	1	154733198	F	I	KCNN3	Body	island	Body-island	chr1:154732822-154733436	TRUE	NA		rs10908437
cg03599037	0.332667246818249	0.386932941379579	10.951901320645	2.48478035520499e-15	8.66875574411341e-13	24.6479454938961	0.314350996619233	0.647018243437482	0.332667246818249	10	82172508	F	II	C10orf58	5'UTR	shelf	5'UTR-shelf	chr10:82168064-82168917	NA	NA
cg01096886	-0.360608817829457	0.666386363636364	-10.9496501470204	2.50402254815996e-15	8.72447592828654e-13	24.640297338786	0.745064651162791	0.384455833333333	-0.360608817829457	12	132042682	F	I		IGR	shelf	IGR-shelf	chr12:132045105-132045384	NA	NA
cg06633739	0.347068759666575	0.500613195437605	10.9495218476282	2.50512372813054e-15	8.72447592828654e-13	24.6398614342304	0.424889102419444	0.771957862086018	0.347068759666575	10	71570947	R	II	COL13A1	Body	opensea	Body-opensea		NA	TRUE
cg14120667	0.337972072899871	0.388294943648165	10.9491105181764	2.50865742528728e-15	8.7291654953902e-13	24.6384639048411	0.314555582288193	0.652527655188064	0.337972072899871	9	138640726	R	II	KCNT1	Body	shelf	Body-shelf	chr9:138636709-138636969	NA	NA
cg06169627	0.407131699988833	0.386805447038616	10.9483127757789	2.51552512806742e-15	8.73785521237181e-13	24.6357534415646	0.297976712495598	0.705108412484431	0.407131699988833	1	2938819	F	II	ACTRT2	1stExon	island	1stExon-island	chr1:2938633-2939043	NA	NA		rs61745280
cg06513977	0.466231902844472	0.472908840433579	10.9483118169598	2.51553339388824e-15	8.73785521237181e-13	24.635750183768	0.371185516176603	0.837417419021075	0.466231902844472	6	33288998	F	II	DAXX	Body	island	Body-island	chr6:33288733-33289008	NA	NA
cg19808620	0.439845542635659	0.186619090909091	10.9464305277989	2.53180465027319e-15	8.78672710938984e-13	24.6293578721815	0.0906527906976744	0.530498333333333	0.439845542635659	1	153514442	F	I	S100A5	TSS1500	opensea	TSS1500-opensea		NA	NA			rs7525433
cg08814947	0.460527446581589	0.289993349915895	10.94577585168	2.53749185014204e-15	8.79881361680183e-13	24.6271332859538	0.189514634298094	0.650042080879683	0.460527446581589	19	51529999	F	II	KLK11	Body	opensea	Body-opensea		NA	TRUE
cg03636880	-0.471915096836916	0.670180103345116	-10.9452443079319	2.54211888833256e-15	8.80720619583493e-13	24.6253270633077	0.773143397200443	0.301228300363527	-0.471915096836917	6	33048687	R	II	HLA-DPB1	Body	island	Body-island	chr6:33048416-33048814	NA	TRUE			rs76968043
cg11625005	-0.468723449612403	0.644508181818182	-10.9442474802057	2.55081917955873e-15	8.82968381953203e-13	24.6219396776272	0.74677511627907	0.278051666666667	-0.468723449612403	5	1295737	F	I	TERT	TSS1500	island	TSS1500-island	chr5:1289275-1295970	NA	NA
cg12799666	0.386178908407165	0.518135975487177	10.9432239741748	2.55978362844216e-15	8.85303607898446e-13	24.6184615047706	0.433878759107432	0.820057667514597	0.386178908407165	15	44066402	R	II	ELL3	Body	shelf	Body-shelf	chr15:44068586-44069792	NA	NA
cg21037184	0.399992379040148	0.204162455489052	10.9366238152924	2.61836117154268e-15	9.0414626044576e-13	24.5960290747062	0.116891390971202	0.51688377001135	0.399992379040148	5	90397684	F	II	GPR98	Body	opensea	Body-opensea		TRUE	TRUE		rs6859589
cg02037349	0.448246875088743	0.233051141231984	10.9365753345474	2.61879642074229e-15	9.0414626044576e-13	24.5958642795081	0.135251823030804	0.583498698119546	0.448246875088743	3	49842702	R	II	UBA7	3'UTR	shore	3'UTR-shore	chr3:49840103-49841191	NA	TRUE
cg16596103	0.391816472868217	0.556749090909091	10.9356338232998	2.62726360829791e-15	9.06285594844421e-13	24.5926638466586	0.471261860465116	0.863078333333333	0.391816472868217	2	233749413	F	I	NGEF	Body	opensea	Body-opensea		NA	NA
cg11314292	-0.462377883164651	0.41756788247457	-10.9352269171762	2.63093154792575e-15	9.06767143312385e-13	24.5912806362579	0.518450329710494	0.0560724465458436	-0.462377883164651	18	29598433	R	II	RNF125	TSS200	shore	TSS200-shore	chr18:29598566-29599460	NA	NA
cg20372230	-0.454477013547922	0.665068211496093	-10.9335570632709	2.64603824232433e-15	9.11186898162682e-13	24.5856040250641	0.764226832633821	0.309749819085899	-0.454477013547922	7	127911967	R	II		IGR	island	IGR-island	chr7:127911719-127912194	NA	NA
cg27039312	0.447355755813954	0.550281636363636	10.9305441950771	2.67351691207884e-15	9.19855760184146e-13	24.5753609973839	0.452676744186047	0.9000325	0.447355755813953	8	143625791	R	I	BAI1	3'UTR	island	3'UTR-island	chr8:143625625-143626162	NA	NA
cg11231913	0.413238252327067	0.503083887753554	10.9290196098487	2.6875314891441e-15	9.23881195258638e-13	24.5701773400022	0.412922814518558	0.826161066845625	0.413238252327067	20	33577529	R	II	MIR499	TSS1500	opensea	TSS1500-opensea		NA	NA
cg10869531	0.398361678550579	0.347165765465897	10.9268920308971	2.70721319401712e-15	9.29846189578797e-13	24.562942989758	0.26025049014577	0.658612168696349	0.398361678550578	4	2808489	F	II	SH3BP2	5'UTR	opensea	5'UTR-opensea		NA	TRUE
cg04184297	-0.388306065891473	0.656508909090909	-10.9258996064041	2.71644361844069e-15	9.31964099463139e-13	24.5595682808668	0.74123023255814	0.352924166666667	-0.388306065891473	17	80186266	R	I	SLC16A3	TSS200	island	TSS200-island	chr17:80186135-80189990	NA	NA
cg19736098	0.326586356589147	0.481752181818182	10.9257272847366	2.71804959954873e-15	9.31964099463139e-13	24.5589822937602	0.410496976744186	0.737083333333333	0.326586356589147	12	132689029	R	I	GALNT9	Body	shore	Body-shore	chr12:132689880-132690197	TRUE	TRUE
cg10038867	0.296789659305101	0.20984603404992	10.9253889026741	2.72120600106206e-15	9.32245467378438e-13	24.55783160043	0.145091926565171	0.441881585870272	0.296789659305101	1	21982511	F	II	RAP1GAP	5'UTR	shelf	5'UTR-shelf	chr1:21985703-21986102	TRUE	NA
cg07690455	-0.601771079780969	0.659144327712016	-10.9248112343812	2.72660300707331e-15	9.33293292760757e-13	24.5558671633164	0.790439836027863	0.188668756246894	-0.601771079780969	5	95997198	F	II	CAST	TSS1500	shore	TSS1500-shore	chr5:95997717-95999117	NA	NA		rs11744557	rs10619582
cg26608305	0.522903682170543	0.366102727272727	10.923206375089	2.74165362822344e-15	9.36238371869715e-13	24.5504094082579	0.252014651162791	0.774918333333333	0.522903682170543	11	925416	F	I	AP2A2	TSS1500	island	TSS1500-island	chr11:925183-926083	NA	NA
cg14646094	0.403946658791985	0.2494223479843	10.9231845867414	2.74185853931685e-15	9.36238371869715e-13	24.5503353089072	0.161288531520594	0.565235190312579	0.403946658791985	6	31496752	R	II	MCCD1	1stExon	opensea	1stExon-opensea		NA	TRUE
cg07083941	0.375110096899225	0.519831272727273	10.922994532607	2.74364658226845e-15	9.36238371869715e-13	24.5496889568668	0.437989069767442	0.813099166666667	0.375110096899225	21	30675125	R	I	BACH1	5'UTR	shelf	5'UTR-shelf	chr21:30670744-30671786	NA	NA
cg12231340	-0.33875113410968	0.845715586439042	-10.9228942813395	2.74459022802513e-15	9.36238371869715e-13	24.549348012123	0.919624924790244	0.580873790680564	-0.33875113410968	12	52685221	F	II	KRT81	1stExon	island	1stExon-island	chr12:52684945-52685222	NA	NA
cg23796525	0.441895712439403	0.449539569673188	10.9218538071612	2.75440339622241e-15	9.3878347418712e-13	24.5458093869063	0.353125959686409	0.795021672125812	0.441895712439403	17	39978853	R	II	FKBP10	3'UTR	opensea	3'UTR-opensea		NA	NA
cg15420926	0.326640517330606	0.534989962392703	10.9211189804763	2.76135522348282e-15	9.40349834432318e-13	24.5433101789509	0.463722940429662	0.790363457760267	0.326640517330606	8	132929147	F	II	EFR3A	Body	opensea	Body-opensea		NA	TRUE
cg11804239	0.484280887893685	0.237768273089484	10.9199533136974	2.77241940173443e-15	9.43312747029013e-13	24.5393455083561	0.132106988458134	0.616387876351819	0.484280887893685	3	180970464	R	II		IGR	opensea	IGR-opensea		NA	TRUE
cg25601889	-0.401701744186047	0.481352727272727	-10.9181262057218	2.78985200174632e-15	9.4843561509453e-13	24.5331307984719	0.568996744186047	0.167295	-0.401701744186047	12	57630456	R	I	NDUFA4L2	Body	island	Body-island	chr12:57630106-57630469	NA	TRUE
cg07529122	0.535380639534884	0.351892181818182	10.9158420911402	2.81180081840113e-15	9.55083785730818e-13	24.5253610415047	0.235081860465116	0.7704625	0.535380639534884	21	47054539	R	I		IGR	shore	IGR-shore	chr21:47053054-47054404	NA	NA
cg08269275	0.504047255012901	0.485971335413613	10.9148282366795	2.82159911846083e-15	9.57596996060493e-13	24.521912054542	0.375997388865343	0.880044643878244	0.504047255012901	1	204588337	R	II	LRRN2	Body	opensea	Body-opensea		NA	NA
cg04389164	-0.31897123196893	0.348185004000131	-10.9142814852589	2.82689745817975e-15	9.57962637915458e-13	24.5200520314254	0.417778727338806	0.0988074953698759	-0.31897123196893	16	4377470	R	II		IGR	shore	IGR-shore	chr16:4377508-4378162	TRUE	NA
cg12043145	0.503050765001356	0.543390145532705	10.9142101910272	2.8275890813293e-15	9.57962637915458e-13	24.5198094889764	0.433633614986955	0.936684379988311	0.503050765001356	14	97205952	R	II		IGR	shore	IGR-shore	chr14:97207777-97208334	NA	NA
cg13488220	0.533609358375632	0.520443627863432	10.9139744513163	2.82987720264569e-15	9.57962637915458e-13	24.5190074996866	0.404019767854203	0.937629126229835	0.533609358375632	9	128309365	F	II	MAPKAP1	Body	opensea	Body-opensea		NA	TRUE
cg10009757	0.458162209302326	0.412785454545455	10.9117719357466	2.85134572262051e-15	9.64412113598744e-13	24.5115141791272	0.312822790697674	0.770985	0.458162209302326	17	77207289	R	I	HRNBP3	5'UTR	opensea	5'UTR-opensea		NA	NA
cg09339219	-0.474921341163069	0.602956006463639	-10.9108057394421	2.86081536265762e-15	9.66343213192523e-13	24.5082268284198	0.706575208171945	0.231653867008876	-0.474921341163069	17	42635789	F	II	FZD2	1stExon	island	1stExon-island	chr17:42634829-42636851	NA	NA
cg12729305	0.402883425389355	0.558012474482226	10.9106955227945	2.86189760767294e-15	9.66343213192523e-13	24.5078518239266	0.470110636215458	0.872994061604813	0.402883425389355	1	208497546	R	II		IGR	opensea	IGR-opensea		NA	TRUE
cg22965432	-0.473583707670782	0.646957942086838	-10.9104402440734	2.86440584272538e-15	9.6637256525935e-13	24.5069832499521	0.750285296487736	0.276701588816954	-0.473583707670782	5	100240059	R	II	ST8SIA4	TSS1500	shore	TSS1500-shore	chr5:100238722-100239138	NA	NA
cg25934954	0.387322500632204	0.428126399726894	10.9094119453715	2.87453188269381e-15	9.68969737133187e-13	24.5034844287659	0.343619672316231	0.730942172948434	0.387322500632204	11	64567121	F	II	MAP4K2	Body	shelf	Body-shelf	chr11:64570248-64570901	NA	NA
cg16562724	-0.469854318413565	0.641519938682522	-10.9048449306137	2.91994387464374e-15	9.83446953330644e-13	24.4879434057329	0.744033608154573	0.274179289741008	-0.469854318413565	16	68270631	R	II	ESRP2	TSS1500	island	TSS1500-island	chr16:68269010-68272143	NA	NA
cg12905085	-0.50672265503876	0.678135818181818	-10.9035718733972	2.93273120870443e-15	9.86920925943038e-13	24.483610873679	0.788693488372093	0.281970833333333	-0.50672265503876	1	32054510	F	I		IGR	island	IGR-island	chr1:32054341-32054843	NA	NA
cg03014622	-0.460281002631085	0.537444624960663	-10.902816969919	2.94034061285751e-15	9.88648039325008e-13	24.4810416525158	0.637869570989263	0.177588568358178	-0.460281002631085	22	30901707	R	II	SEC14L4	TSS200	island	TSS200-island	chr22:30901242-30901744	TRUE	NA
cg03612357	0.453758682170543	0.470486545454545	10.9014371754685	2.95430049420303e-15	9.9169322171508e-13	24.4763455073659	0.371484651162791	0.825243333333333	0.453758682170543	1	227162127	R	I	CABC1	Body	shore	Body-shore	chr1:227163739-227164237	TRUE	TRUE
cg02152108	0.452631749703398	0.401806080590495	10.9012528778105	2.9561701636063e-15	9.9169322171508e-13	24.4757182302732	0.30305006247339	0.755681812176788	0.452631749703398	22	37641506	F	II	RAC2	TSS1500	opensea	TSS1500-opensea		NA	NA
cg11364895	0.397507093023256	0.421746727272727	10.9011857417415	2.95685154503233e-15	9.9169322171508e-13	24.475489724315	0.335017906976744	0.732525	0.397507093023256	11	406019	F	I	SIGIRR	Body	shore	Body-shore	chr11:406491-407871	NA	NA		rs7947
cg13954131	0.362776124031008	0.230568363636364	10.8992615916273	2.97644784354654e-15	9.9709200827423e-13	24.4689404003261	0.151417209302326	0.514193333333333	0.362776124031008	19	34175007	R	I	CHST8	5'UTR	shore	5'UTR-shore	chr19:34175344-34175768	NA	NA
cg06857887	0.434673069249191	0.451872497728811	10.8991150915464	2.97794522305238e-15	9.9709200827423e-13	24.468441731838	0.357034737165351	0.791707806414542	0.434673069249191	16	29884727	R	II	SEZ6L2	Body	shelf	Body-shelf	chr16:29887788-29888316	NA	NA
cg24381587	0.563821572808109	0.501061782295981	10.8976987001431	2.99246149302024e-15	1.00096034724077e-12	24.4636203689272	0.378046166410575	0.941867739218684	0.563821572808109	1	158736312	F	II	OR6N1	1stExon	opensea	1stExon-opensea		NA	NA
cg10972392	0.404060251937985	0.408484181818182	10.8974989473303	2.99451445861181e-15	1.00096034724077e-12	24.4629403948628	0.320325581395349	0.724385833333333	0.404060251937984	7	75885239	F	I	SRRM3	Body	shelf	Body-shelf	chr7:75889086-75889345	NA	NA
cg14024415	-0.441053093561194	0.528094556569575	-10.8961372360765	3.00854745712611e-15	1.00480953364729e-12	24.4583048911057	0.624324322437472	0.183271228876278	-0.441053093561194	12	58004015	R	II	GEFT	1stExon	island	1stExon-island	chr12:58003880-58004249	NA	NA
cg23076913	0.380829119349289	0.548367177291404	10.8951280287558	3.01899061367741e-15	1.00726619435151e-12	24.4548692227923	0.465277187615196	0.846106306964484	0.380829119349289	1	24435582	F	II	MYOM3	5'UTR	opensea	5'UTR-opensea		TRUE	NA
cg05791506	0.481638664476343	0.367951685752838	10.894939012798	3.02095059692206e-15	1.00726619435151e-12	24.4542257371327	0.262866886230727	0.74450555070707	0.481638664476343	1	84864609	F	II	UOX	TSS1500	opensea	TSS1500-opensea		NA	NA
cg00714377	0.464280746768623	0.292446477640207	10.8942864291905	3.02772738932249e-15	1.00796713200575e-12	24.4520040480596	0.191148860163417	0.65542960693204	0.464280746768623	20	35274715	R	II	SLA2	TSS200	opensea	TSS200-opensea		NA	TRUE
cg04845649	-0.535556343436546	0.584229603567436	-10.8942502186991	3.02810386877591e-15	1.00796713200575e-12	24.451880769647	0.701078260317228	0.165521916880682	-0.535556343436546	16	67199463	F	II	HSF4	Body	island	Body-island	chr16:67196792-67199988	NA	TRUE
cg02481669	0.509830238947307	0.475683379419598	10.8934319497669	3.03662401090834e-15	1.00996090186804e-12	24.4490949339586	0.364447690922004	0.874277929869311	0.509830238947307	6	31496733	F	II	MCCD1	TSS200	opensea	TSS200-opensea		NA	TRUE		rs3130054
cg19319588	0.455090281992172	0.3144367365166	10.8928853841068	3.04232856010899e-15	1.01101568383199e-12	24.4472340783779	0.215144311354671	0.670234593346844	0.455090281992172	10	46010025	F	II	MARCH8	Body	opensea	Body-opensea		NA	TRUE	low-CpG:45330029-45330032
cg03887094	-0.426501049468458	0.421764336150709	-10.8901393133608	3.07115381372429e-15	1.0197457079061e-12	24.4378841492121	0.514819110580191	0.088318061111733	-0.426501049468458	16	67198826	R	II	HSF4	Body	island	Body-island	chr16:67196792-67199988	TRUE	NA
cg19489423	0.500224767441861	0.539830181818182	10.8895826783855	3.07703031557444e-15	1.02084765029888e-12	24.4359887816739	0.43069023255814	0.930915	0.50022476744186	19	17653011	R	I	FAM129C	Body	shore	Body-shore	chr19:17649987-17651384	NA	NA
cg26572896	0.476853678389257	0.333688387418991	10.8840467868336	3.13609578722117e-15	1.0390838021436e-12	24.4171367088129	0.229647584861335	0.706501263250591	0.476853678389256	2	151386104	R	II		IGR	opensea	IGR-opensea		NA	TRUE
cg04128095	0.380557586162297	0.575093234256335	10.8839438788767	3.13720454805426e-15	1.0390838021436e-12	24.4167862270298	0.492062488184561	0.872620074346859	0.380557586162297	5	161852	F	II	PLEKHG4B	Body	shelf	Body-shelf	chr5:164710-166658	NA	NA
cg20480259	0.425872755895002	0.45148003058964	10.8824666561751	3.1531643051365e-15	1.04350390725675e-12	24.4117549867123	0.358562338394367	0.784435094289368	0.425872755895002	6	31937462	R	II	STK19	TSS1500	shelf	TSS1500-shelf	chr6:31939730-31940559	NA	NA
cg20639805	0.60500846845932	0.283984864362658	10.8821131170526	3.15699605517882e-15	1.04390638738569e-12	24.4105508351316	0.151983016698806	0.756991485158126	0.60500846845932	10	112404997	R	II	RBM20	Body	shore	Body-shore	chr10:112402953-112404328	NA	NA
cg05810129	0.516139320779617	0.408886961964917	10.8812139492604	3.16676268597964e-15	1.04626903073403e-12	24.407488206023	0.296274746522091	0.812414067301708	0.516139320779616	10	14597004	R	II	FAM107B	Body	opensea	Body-opensea		NA	TRUE
cg15952487	0.585291592289148	0.296703725082586	10.8773918073899	3.20862011852589e-15	1.0592214993756e-12	24.3944685927096	0.169003741310408	0.754295333599556	0.585291592289148	1	158300733	R	II	CD1B	Body	opensea	Body-opensea		NA	NA
cg20439022	-0.325108025709271	0.656525980436671	-10.8770990179277	3.21184950421113e-15	1.05941130522703e-12	24.3934711694202	0.727458640591421	0.40235061488215	-0.325108025709271	22	38478787	F	II	SLC16A8	Body	island	Body-island	chr22:38476836-38478839	TRUE	TRUE		rs76230437
cg04377282	-0.421673258718148	0.621869616483585	-10.8768474918079	3.21462638917524e-15	1.0594516659261e-12	24.3926143062242	0.713871054749362	0.292197796031215	-0.421673258718147	10	72201417	F	II	NODAL	1stExon	shore	1stExon-shore	chr10:72200065-72201368	TRUE	TRUE	high-CpG:71871376-71871446
cg11569718	0.390583845283946	0.597214670239125	10.8737622564236	3.24888586098126e-15	1.06985918626069e-12	24.3821033246433	0.511996376722628	0.902580222006574	0.390583845283946	19	58905979	R	II	RPS5	Body	shore	Body-shore	chr19:58907453-58908422	NA	NA
cg08371934	0.539931145561433	0.342788244167869	10.8719652353492	3.26901035558827e-15	1.07559873127745e-12	24.3759805677671	0.224985085136283	0.764916230697716	0.539931145561433	19	5979720	R	II	RANBP3	TSS1500	shore	TSS1500-shore	chr19:5977440-5978816	NA	NA
cg18040974	0.420336279069768	0.560633454545455	10.8711327081914	3.27837631483552e-15	1.07779186801205e-12	24.3731438692221	0.468923720930233	0.88926	0.420336279069768	22	43735233	R	I	SCUBE1	Body	shelf	Body-shelf	chr22:43738882-43740285	NA	NA
cg01903420	0.493510091231301	0.217454529477232	10.8688188274808	3.30455020416883e-15	1.08550258525616e-12	24.3652592489238	0.109779600481311	0.603289691712612	0.493510091231301	13	27295928	R	II		IGR	opensea	IGR-opensea		NA	NA
cg15871797	-0.470208935535404	0.502085405277413	-10.8682709532652	3.31077843844201e-15	1.08665411523311e-12	24.3633922526439	0.604676445757865	0.134467510222461	-0.470208935535404	14	101139695	R	II		IGR	opensea	IGR-opensea		TRUE	TRUE
cg02961707	-0.590106899224806	0.523239636363636	-10.8651279277902	3.3467382457348e-15	1.09755414521915e-12	24.3526810100433	0.651990232558139	0.0618833333333333	-0.590106899224806	19	7927974	R	I	EVI5L	Body	island	Body-island	chr19:7926590-7928752	NA	NA	high-CpG:7833838-7834266
cg00452039	0.418902039527198	0.514842682047424	10.8635735940807	3.36466718332252e-15	1.10252795473745e-12	24.3473834781075	0.423445873423308	0.842347912950506	0.418902039527198	7	151571753	F	II	PRKAG2	Body	shore	Body-shore	chr7:151572761-151575106	NA	NA
cg14289826	0.338269297475107	0.485738414384341	10.8632141732825	3.36882682878173e-15	1.10298540876844e-12	24.3461584452396	0.411934204026136	0.750203501501243	0.338269297475107	9	140003911	F	II		IGR	shore	IGR-shore	chr9:140005167-140005373	NA	NA		rs7856589
cg13885155	0.517279407573594	0.347626693092894	10.8613613200202	3.39035283147739e-15	1.1083634014964e-12	24.3398430119252	0.234765731440473	0.752045139014067	0.517279407573594	2	175458782	R	II	WIPF1	5'UTR	opensea	5'UTR-opensea		NA	TRUE
cg07437546	0.37537680815867	0.535947906454677	10.8613223663519	3.39080687432877e-15	1.1083634014964e-12	24.3397102341067	0.454047511947331	0.829424320106	0.37537680815867	6	91096062	F	II		IGR	opensea	IGR-opensea		NA	TRUE		rs72929828	rs76598886
cg06784539	-0.421051406864458	0.713684454255571	-10.8587761813569	3.42061878087883e-15	1.11719312837489e-12	24.3310308747028	0.805550215753271	0.384498808888813	-0.421051406864458	7	138483046	F	II	TMEM213	Body	opensea	Body-opensea		NA	TRUE
cg24766030	0.408979571395629	0.430149737672547	10.8584709805745	3.42420994156842e-15	1.11745157661427e-12	24.3299904610944	0.340917831186228	0.749897402581857	0.408979571395629	17	34311861	F	II	CCL14	Body	opensea	Body-opensea		NA	NA
cg06191068	0.348534677736223	0.190598223471952	10.8576354403286	3.43406087073466e-15	1.11975073712472e-12	24.3271420883555	0.114554293784048	0.463088971520271	0.348534677736222	17	76989451	R	II	CANT1	3'UTR	shore	3'UTR-shore	chr17:76989642-76990039	TRUE	TRUE
cg12158737	-0.602516923837021	0.51633876522099	-10.8550375483953	3.46487304005059e-15	1.128875435723e-12	24.3182852685217	0.647797003149067	0.0452800793120462	-0.602516923837021	3	127794706	F	II		IGR	island	IGR-island	chr3:127794369-127796136	NA	NA
cg17882322	0.416326038687957	0.48383734446322	10.8534133824698	3.48427813778493e-15	1.13427179129496e-12	24.3127476802126	0.393002572385848	0.809328611073805	0.416326038687957	19	50413014	R	II	NUP62	Body	opensea	Body-opensea		NA	NA	low-CpG:55104618-55104927	rs74555033
cg08610281	0.524521768856128	0.41738051340467	10.8519079165255	3.50236309390478e-15	1.13922994224493e-12	24.3076145053018	0.302939400199696	0.827461169055825	0.524521768856128	1	212212043	R	II	DTL	Body	shelf	Body-shelf	chr1:212208837-212209364	NA	NA
cg11653966	0.409709729906538	0.305014189303924	10.8507244770354	3.51664615022557e-15	1.14294436344367e-12	24.3035791429551	0.215622975506134	0.625332705412671	0.409709729906538	7	24328593	F	II	NPY	Body	shelf	Body-shelf	chr7:24323558-24325080	NA	NA		rs79030209
cg00692279	-0.359801085893371	0.733851063116448	-10.849327678218	3.53358000885509e-15	1.14751357566654e-12	24.2988160306047	0.812353118220456	0.452552032327086	-0.35980108589337	22	50448934	F	II	IL17REL	5'UTR	island	5'UTR-island	chr22:50448567-50449521	NA	NA
cg09696120	0.415942823000403	0.398130740233906	10.8481742178663	3.54762588800994e-15	1.15113826293937e-12	24.294882524002	0.307379578852	0.723322401852403	0.415942823000403	2	98349083	F	II	ZAP70	Body	shore	Body-shore	chr2:98350984-98351257	NA	NA
cg07121900	-0.453930195707611	0.713667979387964	-10.8474234977376	3.55679782410807e-15	1.15317684254705e-12	24.2923223446671	0.812707294815079	0.358777099107468	-0.453930195707611	13	50706912	F	II		IGR	shore	IGR-shore	chr13:50707585-50708019	NA	NA
cg24345260	0.492167581943421	0.455342449203467	10.8423149858866	3.61985065673649e-15	1.17266707411641e-12	24.2748989317839	0.347960431324902	0.840128013268323	0.492167581943421	7	2952979	R	II	CARD11	Body	opensea	Body-opensea		NA	NA
cg23490090	0.338621063123698	0.550805385897197	10.8400674860019	3.64794746486027e-15	1.18081071256716e-12	24.2672324368251	0.476924426670208	0.815545489793906	0.338621063123698	17	78081364	R	II	GAA	Body	island	Body-island	chr17:78081350-78081738	NA	NA
cg00570666	0.51848494670107	0.477527840669485	10.8391117541016	3.65996209065196e-15	1.18373970010072e-12	24.2639721285942	0.364403852298343	0.882888798999413	0.51848494670107	22	44256763	F	II	SULT4A1	Body	shore	Body-shore	chr22:44257942-44258612	NA	NA
cg06873980	0.350078872217699	0.606383484605282	10.8378902438622	3.67537607260378e-15	1.18776250614497e-12	24.2598049995171	0.530002639757784	0.880081511975483	0.350078872217699	8	140676074	F	II	KCNK9	Body	opensea	Body-opensea		NA	NA		rs3824281
cg25233685	-0.596588100775194	0.539045090909091	-10.8367536968061	3.68977682237985e-15	1.19145162389455e-12	24.2559275517472	0.66920976744186	0.0726216666666667	-0.596588100775194	19	41115759	F	I	LTBP4	Body	island	Body-island	chr19:41115445-41115767	NA	NA		rs35914638	rs35018305
cg04558175	-0.463543832330036	0.675493295491274	-10.8338324986648	3.72705232236148e-15	1.20251520330019e-12	24.2459608442541	0.776630131636009	0.313086299305973	-0.463543832330036	19	50031560	R	II	RCN3	5'UTR	shore	5'UTR-shore	chr19:50030981-50031300	NA	TRUE
cg14352032	-0.481509061629583	0.636349337964912	-10.8320171293795	3.75040852190796e-15	1.20907354280753e-12	24.2397665303035	0.741405860502275	0.259896798872693	-0.481509061629583	17	28564834	R	II		IGR	shore	IGR-shore	chr17:28562387-28563186	NA	TRUE
cg21213617	-0.445173722613789	0.677160323529556	-10.8291259296605	3.78791186071071e-15	1.21925571268718e-12	24.2299004736011	0.774289135736201	0.329115413122413	-0.445173722613789	9	124989241	F	II	LHX6	Body	island	Body-island	chr9:124987743-124991086	NA	NA
cg18294109	0.360885484496124	0.444894	10.829111322549	3.78810229642832e-15	1.21925571268718e-12	24.2298506250118	0.366155348837209	0.727040833333333	0.360885484496124	7	1586056	F	I	TMEM184A	3'UTR	shore	3'UTR-shore	chr7:1587240-1587693	NA	NA			rs73287404
cg13531667	0.512285332084807	0.210396526525928	10.8287159326379	3.79326074687208e-15	1.21993221853796e-12	24.228501297552	0.0986251813437887	0.610910513428596	0.512285332084807	5	112825132	F	II	MCC	TSS1500	shore	TSS1500-shore	chr5:112823256-112824304	NA	NA
cg13707224	0.480387832634369	0.483764192917039	10.8273790030105	3.81075561444981e-15	1.22457189596964e-12	24.2239386802772	0.378952302160449	0.859340134794817	0.480387832634368	9	1043825	R	II		IGR	shore	IGR-shore	chr9:1045541-1046394	NA	NA
cg13738195	-0.514230253002442	0.511191298551906	-10.8248515700365	3.84405229120972e-15	1.23427787453684e-12	24.2153125555193	0.623386990116075	0.109156737113633	-0.514230253002442	4	155413469	R	II	DCHS2	TSS1500	shore	TSS1500-shore	chr4:155410623-155413393	TRUE	NA
cg12324970	-0.537829677751479	0.582521692309032	-10.820766650278	3.89849010961953e-15	1.25013736876435e-12	24.2013690506579	0.699866349272991	0.162036671521512	-0.537829677751479	10	104000446	F	II	PITX3	5'UTR	island	5'UTR-island	chr10:104000254-104001741	NA	NA
cg26779330	0.413419031007752	0.385519818181818	10.8204580257857	3.90263451500089e-15	1.25013736876435e-12	24.2003155044845	0.295319302325581	0.708738333333333	0.413419031007752	11	1297558	F	I	TOLLIP	3'UTR	shore	3'UTR-shore	chr11:1298009-1298476	NA	NA		rs5744021
cg13667150	0.529710266261697	0.374528895891339	10.8204425676691	3.90284221341472e-15	1.25013736876435e-12	24.2002627350635	0.258955746888787	0.788666013150483	0.529710266261697	9	135608341	R	II	C9orf98	Body	opensea	Body-opensea		NA	TRUE
cg03413253	0.462798614962827	0.292402713689614	10.8197772433473	3.91179223946977e-15	1.25199937793044e-12	24.1979914871838	0.191428470424997	0.654227085387823	0.462798614962826	12	28022776	R	II		IGR	opensea	IGR-opensea		NA	TRUE
cg05685892	-0.359558817829457	0.781825454545455	-10.8179715161555	3.93618776175307e-15	1.2587978926032e-12	24.1918269167538	0.860274651162791	0.500715833333333	-0.359558817829457	6	30421091	R	I		IGR	shore	IGR-shore	chr6:30418844-30419630	NA	NA			rs72502525
cg02687883	0.471107880828841	0.305302172224716	10.8154600771507	3.97037329552079e-15	1.2687138724755e-12	24.1832524433584	0.202514998225696	0.673622879054537	0.471107880828841	1	2266431	F	II	MORN1	Body	island	Body-island	chr1:2266007-2266432	NA	NA
cg22610645	-0.457141143410853	0.719317090909091	-10.8149518761325	3.97732730091143e-15	1.26991924297709e-12	24.1815172645765	0.819056976744186	0.361915833333333	-0.457141143410853	12	58003898	F	I	GEFT	TSS1500	island	TSS1500-island	chr12:58003880-58004249	NA	NA		rs10437954
cg05659651	-0.419183978944378	0.782251684092158	-10.8104879899528	4.03894042490681e-15	1.2885608240331e-12	24.1662745923275	0.873710006770931	0.454526027826553	-0.419183978944378	6	7175664	R	II	RREB1	5'UTR	opensea	5'UTR-opensea		NA	TRUE
cg23043143	0.397353624533198	0.52892069011571	10.8024189180899	4.15277217556943e-15	1.32381885665804e-12	24.1387151392174	0.442225353853921	0.839578978387119	0.397353624533198	7	2612101	F	II	IQCE	Body	opensea	Body-opensea		NA	TRUE
cg12893697	0.418895453467314	0.586693651716056	10.8021160037419	4.1571080047203e-15	1.32414340780521e-12	24.1376803951146	0.49529828005046	0.914193733517774	0.418895453467314	11	970389	R	II	AP2A2	Body	opensea	Body-opensea		NA	NA
cg12550055	-0.504206341480794	0.644967785865291	-10.7977194997406	4.22055570475832e-15	1.34328104341109e-12	24.1226608190239	0.754976442188373	0.250770100707579	-0.504206341480794	22	24890833	F	II	C22orf45	TSS200	island	TSS200-island	chr22:24890412-24891453	NA	TRUE
cg00130342	0.449189476744186	0.386548	10.7930862906133	4.288478612894e-15	1.36381137541781e-12	24.1068300016265	0.288543023255814	0.7377325	0.449189476744186	17	72266617	R	I		IGR	shelf	IGR-shelf	chr17:72270301-72270512	NA	NA
cg02487130	-0.403270096899224	0.583464727272727	-10.7896831282666	4.33907160369039e-15	1.37880218621981e-12	24.0952003295692	0.671450930232558	0.268180833333333	-0.403270096899225	2	220349733	F	I	SPEG	Body	island	Body-island	chr2:220348955-220349784	NA	NA
cg26420469	0.427855497904438	0.372475140900347	10.7868026850464	4.38236456244435e-15	1.39125072104439e-12	24.0853558300546	0.27912485044847	0.706980348352908	0.427855497904438	4	187181470	R	II		IGR	opensea	IGR-opensea		NA	TRUE
cg22908000	0.637178690295438	0.402696876982912	10.7866137996476	4.38521870320571e-15	1.39125072104439e-12	24.0847102399073	0.263676071827543	0.900854762122981	0.637178690295438	2	237489107	F	II	CXCR7	5'UTR	opensea	5'UTR-opensea		NA	NA
cg04366687	-0.506099177331682	0.482727520302438	-10.785997855966	4.39453893418208e-15	1.39196991648632e-12	24.0826049793622	0.593149158992987	0.0870499816613047	-0.506099177331682	8	145107199	F	II	OPLAH	Body	island	Body-island	chr8:145103285-145108027	NA	NA
cg00339331	0.404471727830592	0.429026322631097	10.785796850591	4.39758480187139e-15	1.39196991648632e-12	24.0819179442179	0.340777945649877	0.745249673480469	0.404471727830592	19	33764550	F	II		IGR	island	IGR-island	chr19:33764349-33764551	TRUE	NA
cg14666908	0.418845849614557	0.507211642794274	10.7855611274287	4.40115947122856e-15	1.39196991648632e-12	24.0811122375065	0.415827093787461	0.834672943402018	0.418845849614557	6	31937758	R	II	STK19	TSS1500	shore	TSS1500-shore	chr6:31939730-31940559	NA	NA
cg20022862	0.404968837209302	0.416518	10.7855428823216	4.40143627504493e-15	1.39196991648632e-12	24.0810498750607	0.328161162790698	0.73313	0.404968837209302	11	67219498	R	I	GPR152	1stExon	opensea	1stExon-opensea		NA	NA			rs78290792
cg06423211	0.513356395348837	0.207243636363636	10.7852434082367	4.40598223059064e-15	1.39230433888796e-12	24.0800262557454	0.0952386046511628	0.608595	0.513356395348837	19	551401	R	I		IGR	island	IGR-island	chr19:551290-551542	TRUE	NA
cg02804114	0.319023759689923	0.609823090909091	10.7837681775194	4.42844526438611e-15	1.39829560629721e-12	24.0749836716394	0.540217906976744	0.859241666666667	0.319023759689922	16	88763144	R	I	RNF166	3'UTR	shore	3'UTR-shore	chr16:88763610-88763968	NA	NA			rs1132574
cg06484572	-0.569321856708284	0.575527340741278	-10.7818178127685	4.45832077072208e-15	1.40661606280192e-12	24.0683165862088	0.69974301856854	0.130421161860256	-0.569321856708284	6	41605494	F	II	MDFI	TSS1500	island	TSS1500-island	chr6:41604583-41606663	TRUE	NA
cg10686304	-0.475586690940777	0.529048900000378	-10.7810513344946	4.47011727404249e-15	1.40922389058266e-12	24.0656963441012	0.632813268932911	0.157226577992134	-0.475586690940777	8	22561205	R	II		IGR	island	IGR-island	chr8:22560949-22561271	NA	TRUE
cg17399362	-0.61720734496124	0.573233090909091	-10.7802045330079	4.48318666166428e-15	1.41222856741133e-12	24.0628014286462	0.707896511627907	0.0906891666666667	-0.61720734496124	19	15343345	R	I	EPHX3	5'UTR	shore	5'UTR-shore	chr19:15344091-15344419	NA	NA
cg09474017	0.403634864341085	0.395655090909091	10.7791362420741	4.49972956479177e-15	1.41632181866181e-12	24.0591491921605	0.307589302325581	0.711224166666667	0.403634864341085	6	32016368	R	I	TNXB	Body	opensea	Body-opensea		NA	NA
cg16264616	0.514847342476617	0.364374596343463	10.776535198195	4.54026608915144e-15	1.42795483008149e-12	24.0502562410404	0.252044267075837	0.766891609552454	0.514847342476617	12	54390824	R	II		IGR	shore	IGR-shore	chr12:54389113-54389520	NA	NA
cg14701867	0.547908656611953	0.340031305313263	10.7755001249718	4.55649984786222e-15	1.43193210022046e-12	24.0467170996647	0.22048759841611	0.768396255028063	0.547908656611953	10	64193068	R	II	ZNF365	Body	opensea	Body-opensea		NA	TRUE
cg00208967	0.418145223617631	0.25536366063544	10.7721620914165	4.60925308199694e-15	1.44737074434458e-12	24.0353027299204	0.164131975482502	0.582277199100133	0.418145223617631	19	10047924	F	II	OLFM2	TSS1500	shore	TSS1500-shore	chr19:10046824-10047067	NA	NA
cg24093300	0.485960948049715	0.379894453380735	10.7711709838981	4.62503471855588e-15	1.45118463568575e-12	24.03191338275	0.273866610169888	0.759827558219603	0.485960948049715	7	157543805	R	II	PTPRN2	Body	opensea	Body-opensea		NA	NA			rs1796285
cg16347361	0.403473805933738	0.572772660653756	10.770878298649	4.62970564661155e-15	1.45150909664605e-12	24.030912446968	0.484742012086395	0.888215818020133	0.403473805933738	17	76850052	R	II	TIMP2	3'UTR	shore	3'UTR-shore	chr17:76851759-76851973	NA	TRUE
cg00288844	0.440720625211577	0.446542855312064	10.7704619537541	4.6363582562965e-15	1.45245385901649e-12	24.0294885971035	0.350385627993174	0.791106253204751	0.440720625211577	16	11835360	R	II	TXNDC11	Body	shore	Body-shore	chr16:11836073-11837092	NA	NA
cg18664965	0.439926746975947	0.452911356540939	10.7650275988361	4.72408258974946e-15	1.47766839608852e-12	24.0109017835087	0.356927339018914	0.79685408599486	0.439926746975946	3	126259356	F	II	CHST13	Body	shore	Body-shore	chr3:126260488-126261356	TRUE	TRUE		rs13079087
cg03442951	0.419611398632491	0.475306933288288	10.7650173247132	4.72425001856359e-15	1.47766839608852e-12	24.010866640051	0.383755355404835	0.803366754037326	0.419611398632491	4	3824093	F	II		IGR	opensea	IGR-opensea		NA	TRUE
cg09506473	-0.488885484496124	0.603958727272727	-10.7638904883877	4.74264956240939e-15	1.48226182627434e-12	24.0070121271514	0.710624651162791	0.221739166666667	-0.488885484496124	8	87081978	R	I	PSKH2	TSS200	island	TSS200-island	chr8:87081653-87082046	NA	NA
cg20886721	0.566630807418431	0.203256469470494	10.7593777911438	4.81706354281349e-15	1.50434105219044e-12	23.9915741938987	0.0796279296701092	0.64625873708854	0.566630807418431	11	56428702	R	II	OR8U8	Body	opensea	Body-opensea		NA	TRUE
cg21005416	0.31992273255814	0.587521090909091	10.7564860594408	4.86536695465664e-15	1.5182379484026e-12	23.9816802579429	0.51771976744186	0.8376425	0.31992273255814	1	21606617	F	I	ECE1	TSS1500	opensea	TSS1500-opensea		NA	NA
cg24000650	0.418746124031008	0.46564	10.7558894261244	4.87539383868339e-15	1.52017827011297e-12	23.9796387739463	0.374277209302326	0.793023333333333	0.418746124031008	19	3811161	R	I	ZFR2	Body	island	Body-island	chr19:3810778-3811195	NA	NA		rs11671413
cg21302812	0.416652461240311	0.474534363636364	10.7555796373423	4.88060830955988e-15	1.52061619332167e-12	23.9785787607314	0.383628372093023	0.800280833333333	0.41665246124031	19	10506915	R	I	CDC37	Body	island	Body-island	chr19:10506260-10506993	NA	NA
cg25360385	-0.510945410364557	0.813620290249103	-10.7523314858744	4.93562272158538e-15	1.53655714169843e-12	23.9674637526489	0.925099288874098	0.414153878509541	-0.510945410364557	12	51786547	R	II	GALNT6	TSS1500	shore	TSS1500-shore	chr12:51785279-51785821	NA	NA
cg25466090	-0.482063100775194	0.438482363636364	-10.7516428734298	4.94736610143042e-15	1.53901261065791e-12	23.9651071885308	0.543659767441861	0.0615966666666667	-0.482063100775194	1	2064691	F	I	PRKCZ	5'UTR	island	5'UTR-island	chr1:2064628-2064855	NA	TRUE
cg18085862	0.325179501441407	0.512686105989851	10.7455482482649	5.05254025253354e-15	1.57050579849624e-12	23.9442476552358	0.441737851129907	0.766917352571314	0.325179501441407	17	77791095	F	II		IGR	shore	IGR-shore	chr17:77783809-77789842	NA	NA		rs74717792
cg03646096	0.572068449612403	0.258009818181818	10.7418689321849	5.11712423343824e-15	1.58904936949964e-12	23.9316525646459	0.13319488372093	0.705263333333333	0.572068449612403	8	852352	R	I		IGR	shore	IGR-shore	chr8:850103-850405	NA	TRUE
cg04937184	-0.587687810077519	0.567424181818182	-10.7416971153344	5.12016047920518e-15	1.58904936949964e-12	23.9310643577333	0.695646976744186	0.107959166666667	-0.587687810077519	14	54423845	R	I	BMP4	TSS1500	shore	TSS1500-shore	chr14:54420184-54422958	TRUE	NA
cg23625466	0.411079827548059	0.290036011484388	10.7388430025904	5.17086372505515e-15	1.60353827741586e-12	23.9212929036327	0.200345867292084	0.611425694840143	0.411079827548059	7	65543242	R	II	ASL	Body	shelf	Body-shelf	chr7:65540543-65541104	NA	NA
cg20954977	-0.422375416594241	0.687243343424847	-10.7383337843649	5.17996315434715e-15	1.60511293047966e-12	23.9195494180892	0.779397979772681	0.35702256317844	-0.422375416594241	2	232260116	R	II	B3GNT7	TSS1500	island	TSS1500-island	chr2:232260100-232261134	NA	NA
cg19824006	0.43673408365508	0.423171082269833	10.7360963990854	5.22013598054404e-15	1.61630637041652e-12	23.9118885727793	0.327883645835997	0.764617729491078	0.43673408365508	2	200718119	F	II		IGR	shelf	IGR-shelf	chr2:200715388-200716067	NA	NA			rs78621656
cg11435872	0.393696677667964	0.446386362205881	10.7354566017445	5.23168147040048e-15	1.61862546900347e-12	23.9096977821663	0.360488905260144	0.754185582928108	0.393696677667964	11	45827475	R	II	SLC35C1	Body	shore	Body-shore	chr11:45825615-45826872	NA	NA
cg06768010	-0.392901900995561	0.653875876553476	-10.7316525635919	5.30086204288191e-15	1.63875883164887e-12	23.896670972014	0.73959992767978	0.346698026684219	-0.392901900995561	2	74729502	F	II	LOC151534	TSS1500	island	TSS1500-island	chr2:74729399-74731166	NA	NA
cg22675791	0.339724129284005	0.323801321682406	10.7309950036209	5.31291383051242e-15	1.64121336278907e-12	23.8944189973635	0.249679693474987	0.589403822758991	0.339724129284005	11	46370729	R	II	DGKZ	Body	shore	Body-shore	chr11:46368650-46369660	NA	TRUE
cg23090870	-0.363538779069768	0.621478727272727	-10.7299276122041	5.33253598955153e-15	1.64600085372149e-12	23.8907633412927	0.700796279069767	0.3372575	-0.363538779069768	19	38755753	F	I	SPINT2	Body	shore	Body-shore	chr19:38754846-38755699	TRUE	NA
cg01016662	-0.612273178294574	0.644759636363636	-10.7282011087742	5.36442989329954e-15	1.65456595330337e-12	23.8848500275492	0.778346511627907	0.166073333333333	-0.612273178294574	1	110673082	R	I		IGR	island	IGR-island	chr1:110672810-110673339	TRUE	TRUE
cg12883980	-0.400401905719018	0.746002523171369	-10.7218398756229	5.48361389459327e-15	1.69002016115746e-12	23.8630594859141	0.833362938964609	0.432961033245591	-0.400401905719019	13	50707586	R	II		IGR	island	IGR-island	chr13:50707585-50708019	NA	TRUE
cg27469152	0.375211868571656	0.49487246659823	10.7213643002083	5.49263101748873e-15	1.69149301747837e-12	23.861430191606	0.413008058909869	0.788219927481525	0.375211868571656	17	56282313	F	II	EPX	3'UTR	opensea	3'UTR-opensea		NA	NA
cg24152732	0.38502177166618	0.347756687330499	10.7203679582669	5.51157069875024e-15	1.6955410614605e-12	23.8580166904221	0.263751937148787	0.648773708814968	0.38502177166618	19	4180820	F	II	SIRT6	Body	shore	Body-shore	chr19:4182259-4182803	NA	NA		rs352493
cg22448090	0.423107272518711	0.460332380056938	10.7202261128219	5.51427242923222e-15	1.6955410614605e-12	23.8575307131808	0.368018066052856	0.791125338571566	0.423107272518711	1	200978598	R	II	KIF21B	Body	opensea	Body-opensea		NA	TRUE
cg26487562	0.463144970717178	0.344142886956699	10.7183911133394	5.54934451054761e-15	1.70501153679267e-12	23.8512435906321	0.243093075163861	0.706238045881038	0.463144970717178	19	14225959	F	II	PRKACA	TSS1500	shelf	TSS1500-shelf	chr19:14228461-14229264	NA	NA
cg05593655	0.379175018407414	0.544600486297327	10.7172142966425	5.57195534954436e-15	1.71064172574412e-12	23.8472113325156	0.461871391372073	0.841046409779487	0.379175018407414	12	51819473	F	II	SLC4A8	Body	shore	Body-shore	chr12:51818460-51819166	NA	NA
cg17654660	0.521513798449613	0.350944363636364	10.7149483916398	5.61575390878784e-15	1.72276308535291e-12	23.8394469292318	0.237159534883721	0.758673333333333	0.521513798449612	5	176784965	F	I	RGS14	5'UTR	opensea	5'UTR-opensea		TRUE	NA
cg10324224	0.394261187947795	0.570587409312965	10.7140575352269	5.63306871732078e-15	1.72674755906861e-12	23.836394126495	0.484566786487992	0.878827974435787	0.394261187947794	1	231115997	R	II	TTC13	TSS1500	shore	TSS1500-shore	chr1:231113871-231114873	NA	NA
cg05339076	0.443452309829134	0.560088872120474	10.7135673100539	5.64261979477195e-15	1.72834786763701e-12	23.8347141723763	0.463335640885026	0.90678795071416	0.443452309829134	22	47513051	F	II	TBC1D22A	Body	shore	Body-shore	chr22:47513202-47513585	NA	NA
cg15911165	0.443507475728653	0.201836452082655	10.7120525058792	5.67223628711255e-15	1.73608709280833e-12	23.8295228983388	0.105071184650949	0.548578660379602	0.443507475728653	11	58208367	R	II	OR5B12	TSS1500	opensea	TSS1500-opensea		NA	NA
cg27107150	0.388756461190318	0.597118088029425	10.7082761245436	5.74675526046054e-15	1.75754711533558e-12	23.8165799090448	0.512298496496992	0.90105495768731	0.388756461190318	16	1272275	F	II	TPSG1	Body	shelf	Body-shelf	chr16:1267865-1268605	NA	NA
cg12616941	0.526297386895141	0.297442095693419	10.7061780427798	5.78858306404694e-15	1.76898389269365e-12	23.8093882848926	0.182613574916297	0.708910961811438	0.52629738689514	10	22612797	F	II	BMI1	5'UTR	shore	5'UTR-shore	chr10:22614275-22614934	NA	NA
cg03560973	-0.409176421762464	0.69647589480308	-10.7030285399174	5.85195030623718e-15	1.7869805590076e-12	23.7985916727778	0.785750750460345	0.376574328697881	-0.409176421762464	2	25390400	F	II	POMC	5'UTR	shore	5'UTR-shore	chr2:25391072-25391875	NA	NA		rs35626084
cg25678745	0.275023529762749	0.103539316793609	10.7022424186634	5.86787586341531e-15	1.78990715248577e-12	23.7958966297109	0.0435341830271915	0.31855771278994	0.275023529762749	12	56075511	F	II	METTL7B	1stExon	opensea	1stExon-opensea		TRUE	TRUE	low-CpG:54361622-54361794
cg12655542	0.404428342047024	0.474522348680606	10.7021129111819	5.87050367466746e-15	1.78990715248577e-12	23.7954526346225	0.386283437688528	0.790711779735552	0.404428342047025	2	20357306	F	II		IGR	opensea	IGR-opensea		NA	TRUE
cg01468514	-0.495503007124211	0.510046104892074	-10.7007263585302	5.89871255144821e-15	1.79713508689588e-12	23.7906989377061	0.618155851900993	0.122652844776782	-0.495503007124212	5	10563358	F	II	ANKRD33B	TSS1500	island	TSS1500-island	chr5:10562816-10565680	NA	NA
cg03186999	-0.491164029852791	0.62487836829919	-10.6986248213738	5.94172878052582e-15	1.80823522613276e-12	23.7834935164629	0.732041429357981	0.24087739950519	-0.491164029852791	17	7165420	F	II	CLDN7	5'UTR	island	5'UTR-island	chr17:7164285-7166245	NA	NA
cg04731544	-0.366221201550387	0.647366727272727	-10.698504184577	5.94420768277122e-15	1.80823522613276e-12	23.7830798794318	0.727269534883721	0.361048333333333	-0.366221201550388	19	49004834	R	I	LMTK3	Body	island	Body-island	chr19:49004513-49004880	NA	NA
cg11928275	-0.504377868217054	0.432783454545455	-10.6976784341062	5.96120366827924e-15	1.81202430956151e-12	23.7802485147049	0.542829534883721	0.0384516666666667	-0.504377868217054	18	77159786	R	I	NFATC1	TSS1500	island	TSS1500-island	chr18:77153292-77160759	NA	NA
cg17102112	0.365636661730339	0.266347348117491	10.692607836736	6.06665072441514e-15	1.84267359507061e-12	23.7628604185026	0.186572076467235	0.552208738197574	0.365636661730339	17	72666692	R	II	RAB37	TSS1500	shore	TSS1500-shore	chr17:72667195-72667710	NA	NA
cg01980793	0.394525371210404	0.426455196396004	10.6885078311129	6.15328990816654e-15	1.86756794055374e-12	23.7487983649608	0.340376933586461	0.734902304796866	0.394525371210404	8	141608401	R	II	EIF2C2	Body	opensea	Body-opensea		TRUE	TRUE
cg26764761	0.62248246124031	0.462542727272727	10.6864464254577	6.19732156507563e-15	1.87950258699124e-12	23.741727448652	0.326728372093023	0.949210833333333	0.62248246124031	16	87682142	R	I	JPH3	Body	shelf	Body-shelf	chr16:87677885-87678660	TRUE	NA
cg11558856	0.30309946901426	0.318729295901012	10.6841846900862	6.24599854950533e-15	1.8928268588384e-12	23.7339687720846	0.252598502661537	0.555697971675797	0.30309946901426	22	37546124	R	II	IL2RB	TSS200	opensea	TSS200-opensea		NA	NA
cg12477923	0.38406657136167	0.283030151753534	10.6821563294613	6.28998127146822e-15	1.90470941215343e-12	23.7270101317988	0.199233808910987	0.583300380272657	0.38406657136167	10	105365600	F	II	SH3PXD2A	Body	shelf	Body-shelf	chr10:105361784-105362188	TRUE	NA		rs74539257
cg21166989	0.515591857830219	0.328768378199377	10.680984728833	6.31552852188698e-15	1.91099561745819e-12	23.7229905239371	0.216275609218239	0.731867467048457	0.515591857830219	2	187583790	R	II	FAM171B	Body	opensea	Body-opensea		NA	TRUE
cg21920570	-0.425717402340276	0.481101226225783	-10.6806345083393	6.32318555818563e-15	1.91186305643832e-12	23.7217889307005	0.573985023100025	0.14826762075975	-0.425717402340276	11	63766787	F	II	MACROD1	Body	island	Body-island	chr11:63766058-63768666	NA	NA		rs75347416
cg00940502	-0.508618520772737	0.719311693327519	-10.6740221709555	6.46952719744877e-15	1.95462977958227e-12	23.6990994256777	0.830283006950661	0.321664486177925	-0.508618520772737	18	29598296	F	II	RNF125	TSS200	shore	TSS200-shore	chr18:29598566-29599460	NA	NA
cg12630243	0.539145561015342	0.468113682729345	10.6735143312993	6.48090698381297e-15	1.95658679888318e-12	23.6973566081045	0.350481923962361	0.889627484977703	0.539145561015342	3	150067033	R	II		IGR	opensea	IGR-opensea		NA	TRUE
cg09105657	0.362048128130973	0.51091570531917	10.6671734947433	6.62470794824216e-15	1.99848861575119e-12	23.6755932934156	0.43192338645423	0.793971514585203	0.362048128130973	10	135172096	R	II	C10orf125	TSS1500	shore	TSS1500-shore	chr10:135170645-135171954	NA	NA
cg03116740	0.441862496342471	0.367575161823398	10.6660907279372	6.64958376673027e-15	2.00423172835136e-12	23.6718764777667	0.271168798985041	0.713031295327512	0.441862496342471	11	841335	R	II	TSPAN4	TSS1500	shore	TSS1500-shore	chr11:842293-843396	NA	NA
cg15060813	0.429814231585952	0.313838379413493	10.6659080911053	6.65378901177e-15	2.00423172835136e-12	23.6712495258008	0.220060728885649	0.649874960471601	0.429814231585952	19	36428308	R	II	LRFN3	1stExon	shore	1stExon-shore	chr19:36427173-36427722	NA	NA
cg00145118	0.349821321093116	0.206812987985525	10.6654852734308	6.66353477381306e-15	2.00565361285526e-12	23.6697980702752	0.130488336110663	0.480309657203779	0.349821321093116	5	141393931	F	II	GNPDA1	TSS1500	shore	TSS1500-shore	chr5:141392360-141392587	NA	NA		rs164500
cg07533422	0.565772151162791	0.349016545454545	10.664766824371	6.68012778678853e-15	2.00913275150018e-12	23.6673317161581	0.225575348837209	0.7913475	0.565772151162791	5	92935283	R	I		IGR	opensea	IGR-opensea		NA	NA
cg23457268	0.37691614276154	0.43583220040688	10.6625305439388	6.73204364577793e-15	2.02322244243503e-12	23.6596544140788	0.353595951077089	0.730512093838629	0.37691614276154	11	1307227	F	II	TOLLIP	Body	opensea	Body-opensea		NA	NA			rs72846381
cg13812731	-0.356657633706139	0.775341529284618	-10.6600929122959	6.78909831166867e-15	2.03883416506148e-12	23.6512851613677	0.853157740275048	0.496500106568909	-0.356657633706139	11	124615143	R	II	NRGN	Body	shore	Body-shore	chr11:124615389-124617006	NA	TRUE
cg02489908	-0.369919535909716	0.593963994628623	-10.6573530437594	6.85381033487736e-15	2.05672026343878e-12	23.6418773531309	0.674673711554379	0.304754175644663	-0.369919535909716	17	6946086	R	II	SLC16A11	Body	island	Body-island	chr17:6945389-6947521	TRUE	NA
cg24895871	0.455924759544129	0.178602581238051	10.6567155495877	6.86895622673355e-15	2.05971664730585e-12	23.6396882757211	0.0791280882466048	0.535052847790733	0.455924759544129	12	54360836	R	II	HOTAIR	Body	shore	Body-shore	chr12:54359658-54359906	NA	NA
cg06664254	0.424365796254064	0.385926335327752	10.6554426697326	6.89929913689376e-15	2.06726206991287e-12	23.6353172122423	0.293337434326866	0.717703230580929	0.424365796254063	16	75628226	F	II		IGR	opensea	IGR-opensea		NA	TRUE		rs78006590
cg06207120	-0.413688904797639	0.839580995827288	-10.65508993841	6.90773147837122e-15	2.0682359533351e-12	23.6341058994063	0.929840393237682	0.516151488440043	-0.41368890479764	15	45996521	R	II		IGR	island	IGR-island	chr15:45996453-45996735	NA	NA
cg27070162	0.475620406976744	0.432713818181818	10.6536118770932	6.94317914260756e-15	2.07729094000329e-12	23.6290299308504	0.328942093023256	0.8045625	0.475620406976744	5	179597526	F	I	RASGEF1C	5'UTR	opensea	5'UTR-opensea		NA	NA		rs6892707
cg27543571	0.435720060975785	0.499643330217837	10.6528262351426	6.96209556097661e-15	2.08139017493071e-12	23.626331764835	0.404577135095847	0.840297196071632	0.435720060975785	1	222788795	F	II		IGR	shelf	IGR-shelf	chr1:222790947-222791220	NA	NA
cg07313441	0.443562384669278	0.452116714066985	10.6520669809421	6.98042608672783e-15	2.08530824575308e-12	23.6237241516505	0.355339466502779	0.798901851172057	0.443562384669278	2	131520377	R	II	FAM123C	Body	opensea	Body-opensea		NA	NA
cg15080361	0.506614647363083	0.334470508031958	10.6494613252262	7.04370546202652e-15	2.10263827551259e-12	23.6147746459878	0.223936403152739	0.730551050515823	0.506614647363083	2	134841337	R	II		IGR	opensea	IGR-opensea		NA	TRUE
cg10467217	0.374625756426474	0.358482832368892	10.6466918482957	7.11159868747296e-15	2.11973823239564e-12	23.6052615611856	0.276746303694025	0.651372060120499	0.374625756426474	22	30662874	R	II	OSM	TSS200	opensea	TSS200-opensea		NA	NA
cg11786558	0.402129443560134	0.40427243367466	10.6466913277498	7.11161151049771e-15	2.11973823239564e-12	23.6052597730349	0.316535100534267	0.718664544094401	0.402129443560134	17	2266589	R	II	SGSM2	Body	shore	Body-shore	chr17:2265492-2265876	NA	NA
cg25511667	-0.492866608527131	0.696762909090909	-10.645826097844	7.1329577240394e-15	2.12451419638568e-12	23.6022875371767	0.804297441860465	0.311430833333333	-0.492866608527132	6	33048732	R	I	HLA-DPB1	Body	island	Body-island	chr6:33048416-33048814	NA	TRUE
cg00496988	0.41603132729497	0.329234829232935	10.6438041822734	7.18309337528605e-15	2.13785142669438e-12	23.5953415000944	0.238464357823124	0.654495685118094	0.41603132729497	3	48659251	F	II	TMEM89	TSS200	opensea	TSS200-opensea		NA	NA
cg02665037	0.38252734496124	0.442734	10.6433732670543	7.19382432788384e-15	2.13944978774246e-12	23.5938610802965	0.359273488372093	0.741800833333333	0.38252734496124	12	54362496	R	I	HOTAIR	Body	shore	Body-shore	chr12:54360374-54360660	NA	NA
cg06884882	0.402791298187085	0.509898439996233	10.6413157034176	7.24528689673109e-15	2.1531503677797e-12	23.586791956774	0.42201670220996	0.824808000397045	0.402791298187085	1	45187946	R	II	C1orf228	Body	shore	Body-shore	chr1:45189705-45190558	TRUE	NA
cg14285050	0.404953798449613	0.331563090909091	10.6384452733108	7.31770226708413e-15	2.17305266906286e-12	23.576929221678	0.243209534883721	0.648163333333333	0.404953798449612	1	40778294	R	I	COL9A2	Body	shelf	Body-shelf	chr1:40781004-40781445	NA	NA	low-CpG:40550792-40550931
cg22436086	0.399349981559802	0.299101591088414	10.6357392513091	7.38663932096712e-15	2.1918932287508e-12	23.5676304665497	0.211970686020821	0.611320667580623	0.399349981559802	19	13215368	R	II		IGR	island	IGR-island	chr19:13215244-13215543	NA	NA
cg07390924	-0.288501244811521	0.339783618303595	-10.6349885139599	7.40588064996946e-15	2.19597016193953e-12	23.5650505348001	0.40272934444429	0.114228099632769	-0.288501244811521	1	901725	R	II	PLEKHN1	TSS200	island	TSS200-island	chr1:894313-902654	NA	NA			rs35368764
cg05254747	-0.469262797898927	0.704828414333974	-10.6337204985787	7.43849480515361e-15	2.2040033694688e-12	23.5606928048861	0.80721302478465	0.337950226885722	-0.469262797898928	8	22223937	R	II	SLC39A14	TSS1500	shore	TSS1500-shore	chr8:22224519-22225244	NA	NA
cg09819083	-0.34466121152387	0.339398451752032	-10.6334518438317	7.44542337746093e-15	2.20441974408396e-12	23.5597695062897	0.414597261539059	0.0699360500151886	-0.34466121152387	1	110673179	F	II		IGR	island	IGR-island	chr1:110672810-110673339	TRUE	TRUE
cg20169913	0.476760646350445	0.456959097261515	10.6322128400401	7.47746158003421e-15	2.21226437815464e-12	23.555511248642	0.352938592603236	0.829699238953681	0.476760646350444	3	184014083	F	II		IGR	shelf	IGR-shelf	chr3:184016577-184017416	NA	NA		rs71318364
cg24320816	0.449986299856449	0.273191692125425	10.6293276170613	7.55260852170399e-15	2.23284199430691e-12	23.5455944721395	0.175012863065836	0.624999162922285	0.449986299856449	6	13372573	F	II	GFOD1	Body	opensea	Body-opensea		NA	TRUE
cg08696640	0.447636744137251	0.431870688370272	10.6287595149682	7.56749464553265e-15	2.23558691559425e-12	23.5436417331849	0.334204489649418	0.781841233786668	0.447636744137251	6	41531327	R	II	FOXP4	5'UTR	shelf	5'UTR-shelf	chr6:41528266-41528900	NA	NA
cg16826777	0.372773550800538	0.482428385553345	10.6246181805622	7.67691031039803e-15	2.26623300873046e-12	23.52940552131	0.401095974469591	0.773869525270129	0.372773550800538	17	43376882	F	II	MAP3K14	5'UTR	opensea	5'UTR-opensea		NA	TRUE
cg18395917	-0.55442769379845	0.718185818181818	-10.6225375284559	7.73248362457628e-15	2.28095122274345e-12	23.5222523008314	0.839151860465116	0.284724166666667	-0.55442769379845	11	76033367	R	I		IGR	island	IGR-island	chr11:76032911-76033392	NA	TRUE
cg22538557	0.412620324718236	0.226717260887953	10.6220741052476	7.74491668523731e-15	2.28293145352912e-12	23.5206589935526	0.136691008222156	0.549311332940392	0.412620324718236	19	48021503	R	II		IGR	shelf	IGR-shelf	chr19:48017717-48018782	NA	NA
cg16169833	0.493624837561316	0.409629894455562	10.6213276590566	7.76498536483524e-15	2.28664693861795e-12	23.5180925625314	0.301929929896729	0.795554767458045	0.493624837561316	5	87083582	F	II		IGR	opensea	IGR-opensea		NA	TRUE
cg05775862	0.490765869936731	0.33498040726319	10.621068490039	7.77196556562153e-15	2.28664693861795e-12	23.5172014718011	0.227904217458812	0.718670087395543	0.490765869936731	10	31026101	F	II		IGR	opensea	IGR-opensea		TRUE	TRUE		rs35836361
cg23291161	-0.344003410852713	0.627561454545455	-10.6209666709104	7.77470959456132e-15	2.28664693861795e-12	23.5168513888167	0.702616744186046	0.358613333333333	-0.344003410852713	1	201368914	R	I	LAD1	TSS1500	island	TSS1500-island	chr1:201368560-201369032	TRUE	TRUE	high-CpG:199635058-199635715
cg21215325	0.467777238069039	0.336800821193322	10.618644967252	7.83754583076777e-15	2.30343047983018e-12	23.5088683710567	0.23474033288735	0.702517570956389	0.467777238069039	15	35178803	R	II	AQR	Body	opensea	Body-opensea		NA	TRUE
cg16055945	0.415386644038208	0.397665971606413	10.6176784428197	7.86385552031086e-15	2.3094621813262e-12	23.5055448495648	0.307036158361713	0.722422802399921	0.415386644038208	13	114294206	F	II	TFDP1	Body	shore	Body-shore	chr13:114292551-114292886	NA	NA		rs74116269
cg14958080	0.366007926356589	0.625974181818182	10.6171993500968	7.87692991689573e-15	2.31160092131771e-12	23.5038973839095	0.546117906976744	0.912125833333333	0.366007926356589	5	1266374	R	I	TERT	Body	opensea	Body-opensea		NA	NA
cg07147614	0.402683989920399	0.43611460492127	10.6150381641848	7.93618193254286e-15	2.32727806279283e-12	23.4964653228791	0.348256279847728	0.750940269768128	0.402683989920399	10	134095646	R	II	STK32C	Body	island	Body-island	chr10:134095487-134095820	TRUE	NA
cg18031675	-0.424248206107252	0.388787354798973	-10.6085605889956	8.11648461743577e-15	2.37833088422824e-12	23.47418630002	0.481350599767828	0.0571023936605765	-0.424248206107252	7	29602763	F	II	PRR15	TSS1500	shore	TSS1500-shore	chr7:29603109-29603328	NA	NA
cg26569771	0.577786499888697	0.431041092628216	10.6083578632356	8.12219375815083e-15	2.37833088422824e-12	23.4734889608771	0.304978583561591	0.882765083450287	0.577786499888696	19	4448522	F	II	UBXN6	Body	shore	Body-shore	chr19:4446011-4446629	NA	TRUE
cg01442620	0.32393374003407	0.614022797640352	10.6081100875205	8.12917709922346e-15	2.37863059415343e-12	23.4726366514113	0.543346345269282	0.867280085303352	0.32393374003407	19	33162885	R	II	ANKRD27	5'UTR	shelf	5'UTR-shelf	chr19:33165266-33168099	NA	NA
cg20792744	0.493911082214005	0.363944420899851	10.6056042749338	8.20014292079121e-15	2.39763768600939e-12	23.4640166298882	0.256182002962249	0.750093085176255	0.493911082214005	15	44723502	R	II	CTDSPL2	5'UTR	shelf	5'UTR-shelf	chr15:44719186-44720138	NA	NA
cg13982956	0.478030170274673	0.182931812587857	10.6043060041429	8.23715631772691e-15	2.40669687575448e-12	23.4595502637875	0.0786343208915648	0.556664491166238	0.478030170274673	9	128521976	R	II	PBX3	Body	opensea	Body-opensea		NA	TRUE
cg08454053	-0.417244612403101	0.566191090909091	-10.6037180307551	8.2539747727079e-15	2.40951475073358e-12	23.4575274252819	0.657226279069767	0.239981666666667	-0.417244612403101	17	1901964	F	I	RTN4RL1	Body	island	Body-island	chr17:1901126-1902197	TRUE	NA
cg25325932	0.531049814614317	0.36962133028455	10.6035469411282	8.25887515034261e-15	2.40951475073358e-12	23.456938807931	0.253755916186881	0.784805730801197	0.531049814614317	6	76783470	F	II	IMPG1	TSS1500	opensea	TSS1500-opensea		NA	NA
cg15576730	0.562898062015504	0.362122727272727	10.6028826113784	8.27793086668502e-15	2.41218111733835e-12	23.4546532117204	0.239308604651163	0.802206666666667	0.562898062015504	19	55693151	F	I	SYT5	TSS1500	shore	TSS1500-shore	chr19:55690182-55691623	NA	NA
cg02330683	-0.436850164384677	0.765785362044659	-10.6028070129482	8.28010215366498e-15	2.41218111733835e-12	23.4543931153604	0.861098125183134	0.424247960798457	-0.436850164384677	15	41787940	R	II	ITPKA	Body	island	Body-island	chr15:41785616-41788539	NA	NA
cg23028721	0.469895887336723	0.473763879165903	10.5966708722477	8.45827217940994e-15	2.46228878633746e-12	23.4332794047073	0.371241140110617	0.841137027447341	0.469895887336723	1	248365229	R	II	OR2M3	TSS1500	opensea	TSS1500-opensea		NA	NA
cg11177833	-0.527815954132667	0.610128693616896	-10.5960725730606	8.47585036661916e-15	2.4656075739957e-12	23.4312204849109	0.725288538154932	0.197472584022265	-0.527815954132667	17	4692377	F	II	GLTPD2	1stExon	island	1stExon-island	chr17:4692249-4693977	NA	NA
cg23779240	0.454059057805812	0.13872036676351	10.5951641653698	8.50261018837255e-15	2.4715905007296e-12	23.4280943091205	0.0396529359695148	0.493711993775327	0.454059057805812	10	102438217	R	II		IGR	shelf	IGR-shelf	chr10:102440600-102441011	NA	NA
cg13935079	0.344096580309183	0.604270539181064	10.590889408082	8.62968588789806e-15	2.50670392583026e-12	23.4133818974565	0.529194921659061	0.873291501968244	0.344096580309183	9	7080869	F	II	KDM4C	Body	opensea	Body-opensea		NA	TRUE		rs75987894
cg23900141	0.361601054153269	0.474226512422273	10.5901186149975	8.65280255397535e-15	2.51001901930452e-12	23.4107288259119	0.395331736970651	0.75693279112392	0.361601054153269	6	31085004	F	II	CDSN	Body	opensea	Body-opensea		NA	NA
cg11173579	0.498793372093023	0.389569272727273	10.5900895123536	8.65367658843388e-15	2.51001901930452e-12	23.4106286531291	0.280741627906977	0.779535	0.498793372093023	21	33247885	F	I	HUNK	Body	shore	Body-shore	chr21:33244910-33246609	NA	TRUE
cg02023773	0.398483233018334	0.469591135127658	10.5896592764192	8.66660819453956e-15	2.51194432079816e-12	23.4091477471029	0.382649338832748	0.781132571851082	0.398483233018334	17	21435335	F	II	C17orf51	3'UTR	opensea	3'UTR-opensea		NA	NA			rs9893814
cg24746594	0.371750651875323	0.311507329350825	10.586698160281	8.75614150471306e-15	2.5360530828948e-12	23.3989547408194	0.230398096214391	0.602148748089714	0.371750651875323	7	98865213	F	II		IGR	opensea	IGR-opensea		TRUE	TRUE			rs34391360
cg17779676	0.35133232769601	0.383239503031451	10.5861540933453	8.77269340717372e-15	2.53900450407826e-12	23.3970817912495	0.306585176988685	0.657917504684694	0.35133232769601	17	55982124	R	II	CUEDC1	TSS1500	opensea	TSS1500-opensea		NA	TRUE
cg08243728	-0.521320426356589	0.640149454545455	-10.5849745659126	8.80868623779846e-15	2.54757418966682e-12	23.3930211462718	0.753892093023256	0.232571666666667	-0.521320426356589	19	45905890	R	I	PPP1R13L	5'UTR	shelf	5'UTR-shelf	chr19:45908140-45908466	TRUE	NA
cg13681701	0.357488238122507	0.306589020910362	10.5838027877982	8.84459028292251e-15	2.556105805212e-12	23.3889870115695	0.228591587138179	0.586079825260686	0.357488238122507	5	1103910	R	II	SLC12A7	Body	shelf	Body-shelf	chr5:1099943-1100764	NA	NA
cg14460195	-0.533181941136758	0.681569148476944	-10.5818319592857	8.90531143045126e-15	2.57179208077443e-12	23.3822015725178	0.797899753815873	0.264717812679115	-0.533181941136758	13	113705501	R	II	MCF2L	Body	island	Body-island	chr13:113705500-113705778	NA	NA
cg10373003	-0.613519167664007	0.540195650384949	-10.5811711007953	8.92576657345448e-15	2.57583553771841e-12	23.3799261724182	0.674054377875278	0.0605352102112708	-0.613519167664007	17	18057079	F	II	MYO15A	Body	opensea	Body-opensea		TRUE	TRUE
cg01181485	0.396914449599239	0.424179207589171	10.5808098856286	8.93696709262552e-15	2.57720434268205e-12	23.3786824510016	0.337579691312974	0.734494140912213	0.396914449599239	4	153454027	R	II	FBXW7	5'UTR	shelf	5'UTR-shelf	chr4:153456108-153457843	NA	NA
cg15089950	0.301488635343902	0.199803850346269	10.5774938866091	9.0404548373076e-15	2.60516535092239e-12	23.3672641964885	0.134024511725782	0.435513147069684	0.301488635343902	7	89783435	R	II	STEAP1	TSS1500	shore	TSS1500-shore	chr7:89783567-89784081	NA	NA
cg25148347	0.46096698722784	0.366547713922747	10.5768934856557	9.05932152818208e-15	2.60871856692338e-12	23.3651966431788	0.265973098527582	0.726940085755422	0.46096698722784	6	42074193	R	II	C6orf132	Body	shore	Body-shore	chr6:42072032-42072701	NA	TRUE
cg20119148	0.471000659890246	0.233921898191168	10.5761512973928	9.08269864089105e-15	2.61356454215091e-12	23.362640767572	0.131158117851478	0.602158777741724	0.471000659890246	19	18344195	R	II	PDE4C	5'UTR	island	5'UTR-island	chr19:18343496-18344196	NA	NA
cg05919685	0.585531641817854	0.404352189055331	10.5699404565518	9.28072857628697e-15	2.66862402272266e-12	23.3412498559398	0.276599830840527	0.862131472658381	0.585531641817854	1	159556997	F	II	APCS	TSS1500	opensea	TSS1500-opensea		NA	NA
cg02757970	-0.420138275193798	0.772220909090909	-10.569580084958	9.29235181761978e-15	2.67004256201142e-12	23.3400085473445	0.863887441860465	0.443749166666667	-0.420138275193799	2	25427350	F	I		IGR	island	IGR-island	chr2:25427101-25427577	NA	NA
cg13682187	0.513992828344066	0.383071074671862	10.5670770766498	9.37348927768313e-15	2.6913069407324e-12	23.3313864400974	0.270927184851339	0.784920013195404	0.513992828344066	1	196946512	R	II	CFHR5	TSS200	opensea	TSS200-opensea		NA	NA
cg08419873	0.470744670542636	0.168739090909091	10.5668819912684	9.37984313816366e-15	2.6913069407324e-12	23.3307143979584	0.0660311627906977	0.536775833333333	0.470744670542636	13	27296010	R	I		IGR	opensea	IGR-opensea		NA	NA
cg01115432	0.554292464977003	0.460865997872914	10.5655013708472	9.42493394129293e-15	2.70230189308714e-12	23.3259582196468	0.339929460059749	0.894221925036752	0.554292464977003	7	158498647	F	II	NCAPG2	TSS1500	shore	TSS1500-shore	chr7:158497157-158498011	NA	NA		rs13311367
cg11661236	0.411798901504596	0.41137257173464	10.5650247777957	9.44055015699185e-15	2.70483621985451e-12	23.324316323245	0.321525538679092	0.733324440183688	0.411798901504596	17	74944775	F	II	MGAT5B	Body	island	Body-island	chr17:74944745-74944971	NA	NA
cg27562005	0.426601121871962	0.444366931926121	10.56400940826	9.47390731057291e-15	2.71244626580873e-12	23.3208182122353	0.351290323517693	0.777891445389655	0.426601121871962	6	525032	F	II	EXOC2	Body	shelf	Body-shelf	chr6:519079-521338	NA	NA
cg00438616	0.372113652715527	0.117132741453223	10.5635219328053	9.48996423379282e-15	2.71509577439249e-12	23.3191387366028	0.0359443081334719	0.408057960848999	0.372113652715527	15	76304843	F	II	NRG4	TSS200	opensea	TSS200-opensea		NA	NA
cg25633067	0.421105159548101	0.353611756232645	10.5600794975855	9.60413948917147e-15	2.74579320902737e-12	23.3072778600853	0.261734266876695	0.682839426424796	0.421105159548101	11	68037299	R	II	C11orf24	5'UTR	shelf	5'UTR-shelf	chr11:68039300-68039880	TRUE	TRUE
cg01824603	0.573990036280423	0.30315753567654	10.55956506686	9.62132036378645e-15	2.74841373379738e-12	23.3055052706299	0.177923345942629	0.751913382223053	0.573990036280423	8	1878323	F	II	ARHGEF10	Body	opensea	Body-opensea		NA	NA
cg24414019	0.332097995840741	0.372706356123994	10.559392875534	9.62707811303277e-15	2.74841373379738e-12	23.3049119386175	0.300248611576924	0.632346607417664	0.332097995840741	4	8640896	F	II		IGR	shelf	IGR-shelf	chr4:8638075-8638344	NA	NA			rs12510743
cg16101346	0.559213618306753	0.27939047453679	10.5589904551734	9.640547854916e-15	2.75029187667708e-12	23.3035252758695	0.157380230542589	0.716593848849342	0.559213618306753	1	186650479	R	II	PTGS2	TSS1500	shore	TSS1500-shore	chr1:186649310-186650081	NA	NA
cg16603012	0.506090562015504	0.487918363636364	10.5579210575625	9.67643510802254e-15	2.75855812059506e-12	23.2998402430339	0.377498604651163	0.883589166666667	0.506090562015504	16	88879593	R	I	APRT	TSS1500	shore	TSS1500-shore	chr16:88877712-88878936	NA	NA
cg19217571	0.372088771702332	0.249092079708603	10.5564804920953	9.72499153930022e-15	2.77042171536987e-12	23.2948759851485	0.167909074973549	0.539997846675881	0.372088771702332	19	48283235	F	II	SEPW1	Body	shore	Body-shore	chr19:48281585-48282351	NA	NA
cg04300115	0.409137167289069	0.495085004339391	10.5559626285142	9.74250697978038e-15	2.77343184430393e-12	23.2930913408472	0.405818713294503	0.814955880583572	0.409137167289069	20	62200199	R	II	PRIC285	Body	island	Body-island	chr20:62200085-62200320	NA	NA
cg13435326	0.489478189290165	0.387146252503078	10.5517844800245	9.88499292480018e-15	2.81198809422869e-12	23.2786915546667	0.280351011203406	0.769829200493571	0.489478189290165	3	178907655	F	II	PIK3CA	5'UTR	opensea	5'UTR-opensea		NA	TRUE
cg13612207	-0.305248139534884	0.698548545454545	-10.5512232251287	9.90429288376047e-15	2.81547161070043e-12	23.2767570556633	0.765148139534884	0.4599	-0.305248139534884	6	41604752	F	I	MDFI	TSS1500	island	TSS1500-island	chr6:41604583-41606663	TRUE	NA	high-CpG:41712530-41712918
cg11621464	-0.504227790697674	0.629869454545455	-10.5490197478649	9.98043290545723e-15	2.83509646815861e-12	23.2691618760357	0.739882790697674	0.235655	-0.504227790697674	19	41120268	F	I	LTBP4	Body	island	Body-island	chr19:41119031-41120394	TRUE	TRUE		rs2303726	rs1051304
cg22999989	0.402526416446714	0.366801975822032	10.5445408476451	1.01370260131594e-14	2.87753109968994e-12	23.2537217136496	0.278978030415477	0.68150444686219	0.402526416446714	6	31854763	F	II	EHMT2	Body	shelf	Body-shelf	chr6:31856896-31857104	NA	NA
cg19619956	0.332734345451539	0.646509632785398	10.5432047774578	1.01842170077474e-14	2.88887222345138e-12	23.2491153935736	0.573913048323244	0.906647393774783	0.332734345451539	5	176967557	F	II	FAM193B	5'UTR	opensea	5'UTR-opensea		NA	TRUE
cg15507719	0.416387258856885	0.289032054057023	10.5426770305676	1.02029184915808e-14	2.89212159446861e-12	23.2472958404636	0.198183924851884	0.614571183708769	0.416387258856885	18	34837160	F	II	BRUNOL4	Body	shelf	Body-shelf	chr18:34833554-34834606	TRUE	NA
cg01963906	-0.443037579115734	0.738260395470206	-10.5424496367751	1.02109872112093e-14	2.89235452650118e-12	23.2465118271864	0.834923140004548	0.391885560888813	-0.443037579115734	1	27677240	F	II	SYTL1	Body	island	Body-island	chr1:27675919-27678016	NA	NA
cg18388786	0.434051937323521	0.406588394648592	10.5418201917506	1.02333557249621e-14	2.89552716828382e-12	23.2443415802529	0.311886153778005	0.745938091101526	0.43405193732352	10	134924050	F	II	GPR123	Body	shore	Body-shore	chr10:134925815-134926878	TRUE	NA		rs76114090
cg18612040	0.402815949612403	0.541032	10.5417262727193	1.02366975546926e-14	2.89552716828382e-12	23.2440177551838	0.45314488372093	0.855960833333333	0.402815949612403	17	78904485	R	I	RPTOR	Body	opensea	Body-opensea		NA	TRUE
cg26147845	0.594338333333333	0.338873818181818	10.5397219975788	1.03082770463907e-14	2.91370897205318e-12	23.2371069253549	0.2092	0.803538333333333	0.594338333333333	12	132433838	R	I	EP400	TSS1500	shore	TSS1500-shore	chr12:132434352-132435241	NA	NA
cg05187003	0.317684433015903	0.602139243813805	10.5382269058598	1.03620008471294e-14	2.92682157261112e-12	23.231951465961	0.532826276610335	0.850510709626238	0.317684433015902	21	34641507	R	II	IL10RB	Body	shelf	Body-shelf	chr21:34638515-34639075	NA	NA		rs8134758
cg23266598	0.372856151527293	0.343029653465739	10.5363877941939	1.04284744920013e-14	2.94351436453438e-12	23.2256093665731	0.261679220405238	0.634535371932532	0.372856151527293	10	128152247	R	II	C10orf90	Body	opensea	Body-opensea		NA	NA
cg24921808	0.492077306201551	0.383754181818182	10.5357766031969	1.04506608513732e-14	2.94750142641659e-12	23.2235016094637	0.276391860465116	0.768469166666667	0.49207730620155	19	740313	F	I	PALM	Body	island	Body-island	chr19:740196-740609	NA	NA
cg07807470	0.338084883697159	0.589032804542859	10.5355920259113	1.0457370411829e-14	2.94750142641659e-12	23.2228650661922	0.515268829918025	0.853353713615183	0.338084883697158	1	28837350	R	II	SNHG3-RCC1	Body	opensea	Body-opensea		NA	TRUE
cg07881210	0.436723669013854	0.254017021752311	10.5320629332844	1.0586496370695e-14	2.98179092413609e-12	23.210693652562	0.158731857603834	0.595455526617688	0.436723669013854	17	398090	F	II		IGR	opensea	IGR-opensea		NA	NA		rs11247557
cg08032924	-0.565610562015504	0.525215454545455	-10.5303278219856	1.0650571614803e-14	2.99772280559044e-12	23.204708911168	0.648621395348837	0.0830108333333333	-0.565610562015504	16	66613096	R	I	CMTM2	TSS1500	island	TSS1500-island	chr16:66612749-66613412	NA	NA
cg09269619	0.333406707816944	0.587267471294334	10.5290175574031	1.06992172912439e-14	3.00929246761306e-12	23.2001893087108	0.514524189588819	0.847930897405762	0.333406707816944	4	713179	F	II	PCGF3	5'UTR	shore	5'UTR-shore	chr4:713927-714137	NA	NA
cg05614028	0.389347100209609	0.50895024480743	10.5281915129407	1.07300007770187e-14	3.01582540149119e-12	23.1973398595144	0.424001786579879	0.813348886789489	0.389347100209609	18	44785758	F	II		IGR	shore	IGR-shore	chr18:44787406-44787838	NA	NA
cg05689413	0.429368830948971	0.411214753233887	10.5260612681943	1.08098001712557e-14	3.03611609144984e-12	23.1899911768577	0.317534281026839	0.74690311197581	0.429368830948971	6	41885417	R	II	MED20	Body	shelf	Body-shelf	chr6:41888868-41889563	TRUE	NA
cg08661470	0.385069314502514	0.547417440236631	10.52406874507	1.08849828986122e-14	3.05508248567575e-12	23.1831170945804	0.463402317072446	0.84847163157496	0.385069314502514	4	1556833	R	II		IGR	shore	IGR-shore	chr4:1557561-1557772	NA	NA
cg23844085	0.544269224205351	0.507761823113098	10.5194973797514	1.10594733458188e-14	3.1018752817965e-12	23.1673443525191	0.389012174195567	0.933281398400918	0.544269224205351	18	74063855	R	II		IGR	shore	IGR-shore	chr18:74062370-74062847	TRUE	NA
cg01947583	0.333613981234039	0.473495000282432	10.5179297456458	1.1119958646203e-14	3.11487167295563e-12	23.1619349083642	0.400706495285914	0.734320476519952	0.333613981234038	4	8310999	F	II		IGR	shelf	IGR-shelf	chr4:8307724-8308064	NA	TRUE		rs77397396
cg19898448	0.412633654565277	0.283406911775835	10.5178919803969	1.11214198870537e-14	3.11487167295563e-12	23.1618045879388	0.193377750779774	0.606011405345051	0.412633654565277	4	125631415	R	II	ANKRD50	5'UTR	shore	5'UTR-shore	chr4:125633390-125634275	NA	NA
cg00770317	0.419411664678698	0.12149550131407	10.5166537891364	1.11694364502335e-14	3.12612631172901e-12	23.157531738719	0.0299875017478092	0.449399166426507	0.419411664678698	10	13424911	R	II		IGR	opensea	IGR-opensea		NA	NA
cg11114211	0.368390362409519	0.48654973196983	10.5151743163284	1.12270844286829e-14	3.14005894919444e-12	23.1524260131507	0.406173652898663	0.774564015308181	0.368390362409519	7	151828888	F	II		IGR	shore	IGR-shore	chr7:151828355-151828642	NA	NA		rs34412675
cg10173475	0.385241124031008	0.488239818181818	10.5144798696729	1.12542472197525e-14	3.14545176216377e-12	23.1500293561489	0.404187209302326	0.789428333333333	0.385241124031008	2	242152697	R	I	ANO7	Body	shelf	Body-shelf	chr2:242148678-242149079	TRUE	NA
cg02869289	0.354555905428998	0.44739741613253	10.5136057001886	1.12885341153491e-14	3.15282675146621e-12	23.1470123614352	0.37003976403893	0.724595669467928	0.354555905428998	19	46177325	F	II	MIR642	TSS1500	shelf	TSS1500-shelf	chr19:46180162-46180769	NA	NA		rs13306402
cg01843189	0.513622982437533	0.331355435498591	10.512397237101	1.13361065416646e-14	3.16389940843137e-12	23.1428414774297	0.219292239330402	0.732915221767935	0.513622982437533	9	100612587	R	II		IGR	shore	IGR-shore	chr9:100613938-100614622	NA	NA
cg03306082	-0.362281738897657	0.536296199182054	-10.5102529165014	1.14210189036975e-14	3.18537085722749e-12	23.1354401452542	0.615339487668816	0.253057748771159	-0.362281738897656	4	3873127	F	II		IGR	island	IGR-island	chr4:3873092-3874011	NA	NA		rs28416806	rs62289171
cg10375192	-0.267591738191429	0.354517252863257	-10.509887271578	1.14355619453342e-14	3.18538590182933e-12	23.1341780306865	0.412900904832296	0.145309166640867	-0.267591738191429	1	901799	R	II	PLEKHN1	TSS200	island	TSS200-island	chr1:894313-902654	NA	TRUE
cg18124517	0.308136063699071	0.649236239481297	10.5098502565368	1.14370352114731e-14	3.18538590182933e-12	23.134050263149	0.582006552856046	0.890142616555116	0.30813606369907	1	12230509	F	II	TNFRSF1B	Body	shelf	Body-shelf	chr1:12226876-12227712	NA	NA		rs674846
cg23827488	0.286475655416957	0.116380210076567	10.5087974342995	1.14790198113178e-14	3.19484975936866e-12	23.1304160900578	0.0538764307128676	0.340352086129825	0.286475655416957	6	24908452	R	II	FAM65B	5'UTR	shelf	5'UTR-shelf	chr6:24910626-24911285	NA	NA
cg23661824	0.334093862483237	0.438555996176135	10.508476333319	1.14918556708045e-14	3.19619338012971e-12	23.1293076744885	0.365662789816156	0.699756652299393	0.334093862483237	19	18830254	R	II	CRTC1	Body	shore	Body-shore	chr19:18830507-18830742	NA	NA
cg04103514	0.470903119431403	0.198454696794586	10.5071384507078	1.15454930911383e-14	3.20748472517873e-12	23.1246892740757	0.0957121980095523	0.566615317440956	0.470903119431403	19	14889425	R	II	EMR2	TSS200	opensea	TSS200-opensea		NA	NA
cg06924873	0.333275513135362	0.620928856146666	10.5070629731785	1.15485266042661e-14	3.20748472517873e-12	23.1244287175388	0.548214198735314	0.881489711870676	0.333275513135362	2	172943770	R	II	MAP1D	Body	shore	Body-shore	chr2:172944988-172945384	NA	NA
cg26031954	0.522124786821705	0.472974181818182	10.5057080758122	1.16031183219114e-14	3.2204059524998e-12	23.1197513494564	0.359056046511628	0.881180833333333	0.522124786821705	1	2139327	R	I	C1orf86	TSS200	shore	TSS200-shore	chr1:2136808-2137351	TRUE	NA
cg13673536	0.478398013790441	0.514047754997243	10.5037491122369	1.16825102957914e-14	3.24018766447109e-12	23.1129882364205	0.409670006533874	0.888068020324314	0.478398013790441	9	71397641	R	II	PIP5K1B	5'UTR	shelf	5'UTR-shelf	chr9:71394793-71395492	NA	NA
cg14092045	-0.550761356589148	0.583536909090909	-10.5028614806925	1.17186641961146e-14	3.24795798933311e-12	23.1099236307549	0.703703023255814	0.152941666666667	-0.550761356589147	9	116450241	F	I		IGR	island	IGR-island	chr9:116450145-116450454	NA	NA
cg11071401	0.302054612403101	0.148006545454545	10.5009295100047	1.17977458966267e-14	3.26501251473131e-12	23.1032530478959	0.0821037209302326	0.384158333333333	0.302054612403101	17	48637194	F	I	CACNA1G	TSS1500	island	TSS1500-island	chr17:48636103-48639279	NA	TRUE
cg13922291	-0.434897365479086	0.528794788169663	-10.5008591394114	1.18006365392759e-14	3.26501251473131e-12	23.1030100683917	0.623681486092373	0.188784120613287	-0.434897365479086	1	46914528	R	II		IGR	shore	IGR-shore	chr1:46913786-46914343	NA	NA
cg06143897	0.309666621338247	0.113660729030664	10.5007592937815	1.18047391678458e-14	3.26501251473131e-12	23.1026653148146	0.0460971025568646	0.355763723895112	0.309666621338247	10	112404754	R	II	RBM20	Body	shore	Body-shore	chr10:112402953-112404328	NA	NA
cg16536330	0.366395332927156	0.511074032607185	10.4995060260704	1.18563582557989e-14	3.27701859846843e-12	23.0983378472029	0.431133232695805	0.797528565622961	0.366395332927156	8	29957344	F	II	LEPROTL1	Body	shelf	Body-shelf	chr8:29952635-29953584	NA	NA			rs34903492
cg09213175	0.472191287611577	0.407522457248175	10.4989984082291	1.18773306192642e-14	3.28054337585867e-12	23.0965850155849	0.304498903587468	0.776690191199044	0.472191287611576	16	87802541	R	II		IGR	shelf	IGR-shelf	chr16:87799123-87799747	NA	NA
cg12012524	-0.459414704800771	0.790347186073443	-10.4981712036401	1.19115870887849e-14	3.28772983829815e-12	23.093728567267	0.890583121666338	0.431168416865567	-0.459414704800772	19	1268008	R	II	CIRBP	TSS1500	island	TSS1500-island	chr19:1265854-1269943	NA	NA
cg16092390	0.490508160923903	0.395624511454283	10.4979574745327	1.19204543175645e-14	3.28790349937237e-12	23.0929905186091	0.288604549070886	0.779112709994789	0.490508160923903	22	36720207	R	II	MYH9	Body	shore	Body-shore	chr22:36718450-36718760	NA	TRUE
cg14511156	0.427757412026635	0.29418739041247	10.4974590097133	1.19411606195767e-14	3.29134012237604e-12	23.0912692001297	0.20085850051575	0.628615912542385	0.427757412026635	19	54604124	R	II	OSCAR	5'UTR	shore	5'UTR-shore	chr19:54605985-54606590	NA	NA	low-CpG:59295882-59295980
cg04700055	0.47293640091589	0.258504242280067	10.4949861751548	1.20444208305052e-14	3.31751061870573e-12	23.0827294671856	0.155318118443873	0.628254519359763	0.47293640091589	5	65182255	F	II		IGR	opensea	IGR-opensea		NA	TRUE
cg24343430	0.478251194470503	0.405391796774313	10.4942257049587	1.20763573548685e-14	3.3240131976664e-12	23.080103097147	0.301046081617113	0.779297276087616	0.478251194470503	8	117457111	R	II		IGR	opensea	IGR-opensea		TRUE	TRUE
cg18358869	-0.381525465116279	0.638648545454545	-10.4934928937683	1.21072132222157e-14	3.33020956825979e-12	23.077572184722	0.721890465116279	0.340365	-0.381525465116279	10	102808077	R	I		IGR	island	IGR-island	chr10:102807774-102808271	NA	NA
cg25975690	0.553270246427589	0.446697467259982	10.4888265397765	1.23055718114566e-14	3.38243896474798e-12	23.0614544656969	0.325983958948509	0.879254205376097	0.553270246427588	7	27199726	R	II		IGR	island	IGR-island	chr7:27199661-27200960	NA	NA			rs73290323
cg17311784	0.440021368587338	0.282722861529692	10.4885088724414	1.23191940089727e-14	3.38385282815492e-12	23.0603571384111	0.186718199292455	0.626739567879793	0.440021368587337	8	1048486	R	II		IGR	shore	IGR-shore	chr8:1048559-1048873	NA	NA
cg26913446	0.453291608527132	0.412872545454545	10.4882158857757	1.23317713497664e-14	3.38497794150478e-12	23.0593450554942	0.313972558139535	0.767264166666667	0.453291608527132	15	67457767	F	I	SMAD3	Body	opensea	Body-opensea		NA	NA		rs2289260
cg07001856	-0.456824205426357	0.570367636363636	-10.4855646269521	1.24461758970933e-14	3.41403309597299e-12	23.0501861697924	0.670038372093023	0.213214166666667	-0.456824205426357	16	84346722	F	I	WFDC1	Body	island	Body-island	chr16:84346476-84346931	NA	NA		rs3743646
cg24745495	-0.46860843971216	0.49769670255587	-10.4835071969472	1.25356942337719e-14	3.43622664631123e-12	23.0430781080093	0.599938543947614	0.131330104235454	-0.46860843971216	19	15344239	R	II	EPHX3	TSS1500	island	TSS1500-island	chr19:15344091-15344419	TRUE	NA
cg11979846	0.320001184362495	0.197640822043246	10.4809884205991	1.26461713937859e-14	3.46413092471975e-12	23.0343754818132	0.127822381818702	0.447823566181197	0.320001184362495	1	247335702	R	II	ZNF124	TSS1500	shore	TSS1500-shore	chr1:247334820-247335382	NA	NA
cg05119290	-0.328663798449613	0.831932	-10.4803423626002	1.26746665234899e-14	3.46955521640815e-12	23.0321431633443	0.903640465116279	0.574976666666667	-0.328663798449612	17	4439394	F	I	SPNS2	Body	island	Body-island	chr17:4439300-4439705	NA	TRUE
cg07166546	0.390073340905489	0.233605465976942	10.4793521928142	1.27184649863627e-14	3.4791583260022e-12	23.0287217410611	0.148498555233926	0.538571896139416	0.390073340905489	14	35805898	F	II		IGR	opensea	IGR-opensea		TRUE	TRUE
cg24724664	-0.502563085479447	0.715874059920749	-10.4786896586798	1.27478563608542e-14	3.4848098958173e-12	23.0264323617395	0.825524187661719	0.322961102182272	-0.502563085479447	2	172945383	F	II	MAP1D	3'UTR	island	3'UTR-island	chr2:172944988-172945384	NA	TRUE
cg07854113	0.466126313499193	0.433790139515344	10.4782818081353	1.27659835450264e-14	3.48737660822901e-12	23.0250230124823	0.332089852933702	0.798216166432895	0.466126313499193	5	172347685	F	II	ERGIC1	Body	opensea	Body-opensea		TRUE	TRUE		rs4868229
cg13361749	0.439028110788119	0.487757570223473	10.4767621964577	1.28337531470823e-14	3.5034917141165e-12	23.0197717374162	0.391969618778793	0.830997729566911	0.439028110788118	19	5824196	F	II	NRTN	1stExon	island	1stExon-island	chr19:5824103-5824334	NA	NA
cg01437439	0.460108423666952	0.439971307922183	10.4762863641314	1.28550482772092e-14	3.5069063759491e-12	23.0181273612976	0.339584015485757	0.799692439152709	0.460108423666952	1	9383245	R	II	SPSB1	5'UTR	opensea	5'UTR-opensea		NA	NA
cg09462350	0.563330600775194	0.413858727272727	10.4734091821204	1.29845743850299e-14	3.539822030026e-12	23.0081838476292	0.29095023255814	0.854280833333333	0.563330600775194	2	237489273	F	I	CXCR7	Body	opensea	Body-opensea		NA	NA		rs35767135	rs11555442
cg09480855	0.371857512343905	0.121758855596012	10.4722776486502	1.30358745502338e-14	3.55138154504635e-12	23.0042730061838	0.0406263074482514	0.412483819792156	0.371857512343905	16	11835468	R	II	TXNDC11	Body	shore	Body-shore	chr16:11836073-11837092	NA	NA
cg15684661	0.379926556803491	0.334129618676942	10.4700015904829	1.31396846031767e-14	3.5772208740403e-12	22.9964059567278	0.251236551737999	0.631163108541489	0.379926556803491	5	1795014	F	II		IGR	opensea	IGR-opensea		TRUE	NA
cg02264079	-0.413273914728682	0.755316727272727	-10.4687373673202	1.31977054879497e-14	3.59056757512377e-12	22.9920359814397	0.845485581395349	0.432211666666667	-0.413273914728682	16	31053489	F	I		IGR	island	IGR-island	chr16:31053479-31053800	NA	NA
cg25374714	0.555313100105693	0.404432315696316	10.4683420025715	1.32159036058575e-14	3.59306929151294e-12	22.9906693050148	0.283273093855074	0.838586193960767	0.555313100105693	12	109459622	R	II	SVOP	TSS1500	opensea	TSS1500-opensea		NA	NA
cg17865114	-0.383573294508474	0.635566775599785	-10.4676140128504	1.32494783216914e-14	3.59974526339475e-12	22.9881527786777	0.719255494401634	0.33568219989316	-0.383573294508474	16	3067759	R	II	CLDN6	5'UTR	island	5'UTR-island	chr16:3067521-3068358	NA	NA
cg25343040	0.459550647234156	0.4421240009799	10.466072293099	1.33208667046434e-14	3.61667874300928e-12	22.9828231274686	0.341858405219721	0.801409052453877	0.459550647234156	19	7542105	R	II	PEX11G	Body	island	Body-island	chr19:7542104-7542355	NA	NA
cg03665908	0.469761467288217	0.428822984078443	10.4628529757043	1.34711900638979e-14	3.6528702450445e-12	22.9716931816902	0.326329573033741	0.796091040321958	0.469761467288217	19	17631991	F	II	PGLS	3'UTR	island	3'UTR-island	chr19:17631780-17631992	NA	NA
cg11984463	0.499496263997941	0.281408456978374	10.462825691124	1.34724713882457e-14	3.6528702450445e-12	22.9715988470921	0.172427453924278	0.671923717922219	0.499496263997941	19	40725596	F	II	TTC9B	TSS1500	shore	TSS1500-shore	chr19:40723104-40724389	TRUE	NA		rs79375411
cg15946312	-0.372055821820458	0.824248354514522	-10.4612079080122	1.3548665272524e-14	3.67103523031067e-12	22.9660053112767	0.90542417018444	0.533368348363982	-0.372055821820458	5	180646880	R	II		IGR	island	IGR-island	chr5:180646688-180647049	NA	NA
cg19948393	-0.445261802325581	0.733021272727273	-10.4606042511257	1.35772074759403e-14	3.67627301908919e-12	22.963918068216	0.830169302325581	0.3849075	-0.445261802325581	12	52281810	R	I	ANKRD33	1stExon	opensea	1stExon-opensea		TRUE	NA
cg08461352	0.445604859133346	0.260951636645287	10.4601458948551	1.35989200986581e-14	3.6796557277394e-12	22.9623331967525	0.163728758288921	0.609333617422267	0.445604859133346	8	58910391	R	II	FAM110B	5'UTR	shelf	5'UTR-shelf	chr8:58907001-58907822	NA	NA
cg02182592	0.39240715752106	0.369328538935794	10.4561309264661	1.37906167019394e-14	3.72899770538242e-12	22.9484494495611	0.28371243184029	0.67611958936135	0.39240715752106	17	79102969	F	II	AATK	Body	island	Body-island	chr17:79102748-79102970	NA	NA
cg25101225	-0.440329011627907	0.826774727272727	-10.4538759181618	1.3899477461025e-14	3.75508234309655e-12	22.9406507906126	0.922846511627907	0.4825175	-0.440329011627907	13	113705742	R	I	MCF2L	Body	island	Body-island	chr13:113705500-113705778	NA	NA
cg03791955	0.510564670542636	0.297197090909091	10.453743428067	1.39059003565333e-14	3.75508234309655e-12	22.9401925715351	0.185801162790698	0.696365833333333	0.510564670542636	15	65024147	R	I		IGR	opensea	IGR-opensea		TRUE	TRUE
cg04211581	0.401876767233228	0.166980961066627	10.45348266944	1.39185502483406e-14	3.75595701603497e-12	22.9392907275741	0.07929875730665	0.481175524539878	0.401876767233228	6	152011656	R	II	ESR1	1stExon	opensea	1stExon-opensea		NA	NA
cg06438942	0.527666775344022	0.307525324417074	10.4526987820178	1.39566481156356e-14	3.76171641691471e-12	22.9365795730288	0.192398027978378	0.7200648033224	0.527666775344022	6	31805329	F	II	C6orf48	Body	shelf	Body-shelf	chr6:31802598-31802823	NA	NA
cg03788090	0.423157659767807	0.542984399913686	10.4526557320328	1.39587434440726e-14	3.76171641691471e-12	22.9364306781341	0.450659092327982	0.873816752095789	0.423157659767807	16	233062	R	II		IGR	shore	IGR-shore	chr16:230301-231761	NA	NA
cg19214024	0.364153971221796	0.486168294207455	10.4515998815381	1.40102333394753e-14	3.77304470214889e-12	22.9327787897124	0.406716518668154	0.77087048988995	0.364153971221795	19	3227772	R	II	BRUNOL5	Body	shore	Body-shore	chr19:3228729-3228992	NA	TRUE
cg07741184	0.553494067001077	0.281408535846736	10.4508037830138	1.40491828800616e-14	3.78098279003854e-12	22.930025221582	0.160646193955592	0.714140260956669	0.553494067001077	6	167504864	R	II		IGR	shelf	IGR-shelf	chr6:167507434-167507730	NA	NA
cg05767159	0.424351369895118	0.202131715297542	10.450299388253	1.40739172252504e-14	3.78508709676829e-12	22.9282805673859	0.10954596186588	0.533897331760998	0.424351369895117	7	27231204	R	II		IGR	shore	IGR-shore	chr7:27231805-27233097	TRUE	NA			rs73683712
cg20701404	-0.418766434108527	0.606222545454545	-10.4499870454515	1.4089255829466e-14	3.78666065495613e-12	22.9272001876287	0.69758976744186	0.278823333333333	-0.418766434108527	17	71898027	F	I		IGR	island	IGR-island	chr17:71897970-71898420	NA	NA
cg24186249	0.452431570433402	0.508984197229441	10.4496661493685	1.41050320502065e-14	3.78834963097041e-12	22.9260902102788	0.410271854589426	0.862703425022829	0.452431570433402	17	46092692	R	II		IGR	shelf	IGR-shelf	chr17:46089636-46089851	NA	NA
cg16397852	0.387528900927396	0.55855553421851	10.4486631039971	1.41544599015364e-14	3.7978421664721e-12	22.9226206036567	0.474003774016169	0.861532674943565	0.387528900927396	7	1153961	R	II	C7orf50	Body	shore	Body-shore	chr7:1155303-1157445	NA	NA
cg23413506	-0.426601030761857	0.682551064651663	-10.448562911925	1.4159406742244e-14	3.7978421664721e-12	22.922274025397	0.775627653181522	0.349026622419666	-0.426601030761857	20	3218579	R	II	SLC4A11	TSS1500	island	TSS1500-island	chr20:3218578-3220930	NA	NA			rs11479279
cg12954245	0.475857034883721	0.381363818181818	10.4468509706001	1.42442016682014e-14	3.81802002431108e-12	22.9163519973192	0.277540465116279	0.7533975	0.475857034883721	12	62862960	R	I	MON2	Body	shelf	Body-shelf	chr12:62860383-62860855	NA	NA
cg01815783	0.523643637558973	0.462242276985117	10.4466435014398	1.42545126905023e-14	3.81821950935017e-12	22.9156342863737	0.347992756063159	0.871636393622132	0.523643637558973	4	1047043	F	II		IGR	shelf	IGR-shelf	chr4:1049652-1049923	TRUE	TRUE
cg20981086	-0.454058875968992	0.636509818181818	-10.4426243337622	1.44557554998205e-14	3.86952749097543e-12	22.9017295128341	0.735577209302326	0.281518333333333	-0.454058875968992	14	101923256	F	I		IGR	shore	IGR-shore	chr14:101923575-101925995	NA	NA
cg24902842	0.442283734636429	0.436872064544652	10.4421974444958	1.44772980110639e-14	3.87269662452529e-12	22.9002525266059	0.340373795169431	0.78265752980586	0.442283734636429	3	49850507	F	II	UBA7	Body	opensea	Body-opensea		NA	TRUE
cg03738669	-0.425985304547243	0.748929559993148	-10.440427461953	1.45669646853074e-14	3.89407261184353e-12	22.894128364189	0.841871808258001	0.415886503710758	-0.425985304547243	20	3218476	R	II	SLC4A11	TSS200	shore	TSS200-shore	chr20:3218578-3220930	NA	NA			rs35057562
cg10364459	0.349506860465116	0.613194181818182	10.4372332259455	1.47302051697739e-14	3.93507472939678e-12	22.8830753174415	0.536938139534884	0.886445	0.349506860465116	16	70507094	F	I	FUK	Body	island	Body-island	chr16:70507026-70507246	NA	NA
cg18426242	0.510655618826551	0.453134058690599	10.4347470566106	1.48585374924788e-14	3.96670275297537e-12	22.874471555936	0.34171828731026	0.852373906136812	0.510655618826551	6	170477803	F	II		IGR	shelf	IGR-shelf	chr6:170474406-170475553	NA	NA		rs61744567
cg05394800	-0.475018779069767	0.725205818181818	-10.4334174403047	1.49276330138772e-14	3.98248493812469e-12	22.8698699160208	0.828846279069767	0.3538275	-0.475018779069767	13	50707050	R	I		IGR	shore	IGR-shore	chr13:50707585-50708019	NA	NA
cg26854298	0.460896887675206	0.552838722757112	10.4321718622862	1.49926556649832e-14	3.99716017886626e-12	22.8655589305539	0.452279401809795	0.913176289485	0.460896887675206	4	174442087	F	II		IGR	shore	IGR-shore	chr4:174443365-174443948	NA	NA
cg25767154	0.480322285101029	0.425432844625952	10.4284733354127	1.51874194083694e-14	4.04638273358686e-12	22.8527571171916	0.320635255149364	0.800957540250393	0.480322285101029	8	145594413	F	II		IGR	shelf	IGR-shelf	chr8:145597414-145598588	NA	NA
cg20742009	-0.480988737092901	0.573317874407691	-10.428209266906	1.5201422532811e-14	4.04741170774866e-12	22.8518430270186	0.678260871591597	0.197272134498696	-0.480988737092901	3	182879817	F	II	LAMP3	Body	shore	Body-shore	chr3:182880277-182880722	TRUE	TRUE
cg26605760	0.509740363754032	0.453179908171245	10.4271992377112	1.52551031417903e-14	4.05899648341748e-12	22.848346668889	0.341963828806729	0.851704192560761	0.509740363754032	17	61597601	R	II		IGR	opensea	IGR-opensea		NA	TRUE
cg17782713	0.496502423679632	0.382979339676869	10.4266616439333	1.52837529591895e-14	4.06391020056497e-12	22.8464856626901	0.274651538146768	0.7711539618264	0.496502423679632	10	22613360	R	II	BMI1	5'UTR	shore	5'UTR-shore	chr10:22614275-22614934	NA	NA
cg08444397	0.450275503177154	0.432548230637768	10.4263028990925	1.53029016536274e-14	4.06629273287785e-12	22.8452437645703	0.334306302671844	0.784581805848997	0.450275503177153	17	69330504	F	II		IGR	opensea	IGR-opensea		NA	TRUE
cg00989002	0.421308597029112	0.516815393126945	10.425771987527	1.53312845386991e-14	4.07112417485647e-12	22.8434058337507	0.424893517411502	0.846202114440615	0.421308597029112	16	52225569	R	II		IGR	opensea	IGR-opensea		TRUE	TRUE
cg13275603	0.483949923341167	0.164698088376122	10.4255198900739	1.5344780442366e-14	4.07199867813404e-12	22.8425331009451	0.0591090141925947	0.543058937533761	0.483949923341167	5	73927487	R	II	ENC1	3'UTR	opensea	3'UTR-opensea		NA	TRUE
cg05273302	0.508794965824076	0.333350294630909	10.4236318202184	1.54462393531593e-14	4.09619899051038e-12	22.8359965757305	0.222340483905656	0.731135449729732	0.508794965824076	19	2095560	F	II	C19orf36	TSS1500	island	TSS1500-island	chr19:2095395-2095727	NA	NA
cg06673130	-0.412959804327485	0.664892989648316	-10.4192929347012	1.56819718678695e-14	4.15595163089584e-12	22.8209736774864	0.754993310592494	0.342033506265009	-0.412959804327485	4	778924	F	II	CPLX1	3'UTR	island	3'UTR-island	chr4:778661-780592	NA	NA
cg05365320	0.413886288594639	0.523159193194763	10.4190322017349	1.5696252700774e-14	4.15697598401546e-12	22.8200708475985	0.432856730228659	0.846743018823298	0.413886288594639	1	200971339	R	II	KIF21B	Body	shore	Body-shore	chr1:200969623-200969938	NA	NA
cg20916319	0.336575727002654	0.558962352661948	10.4179421345521	1.57561000699395e-14	4.17005876068547e-12	22.8162962265164	0.485527648588642	0.822103375591296	0.336575727002654	12	133351324	R	II	GOLGA3	Body	shore	Body-shore	chr12:133349663-133349998	NA	NA
cg14888908	0.404543026398174	0.261926649286151	10.4175096186043	1.57799100573433e-14	4.17359275202545e-12	22.8147984962012	0.173662716253822	0.578205742651996	0.404543026398173	17	9694619	R	II	DHRS7C	TSS200	opensea	TSS200-opensea		NA	NA
cg21595709	-0.452603582532955	0.550624691497245	-10.4171108867394	1.58018924151451e-14	4.17663899708173e-12	22.8134177347253	0.64937456404989	0.196770981516934	-0.452603582532955	19	15344186	F	II	EPHX3	TSS1500	island	TSS1500-island	chr19:15344091-15344419	TRUE	NA
cg07509155	-0.406804281110355	0.494694521129673	-10.4164684113791	1.58373775848757e-14	4.18324781115481e-12	22.811192878313	0.583451818826478	0.176647537716123	-0.406804281110355	1	24514412	R	II	IL28RA	TSS1500	island	TSS1500-island	chr1:24513540-24514477	NA	NA
cg04236178	-0.5071449596123	0.752378225566706	-10.4155100991156	1.58904566138384e-14	4.19449201062319e-12	22.8078742047319	0.863028034936662	0.355883075324363	-0.507144959612299	1	217310572	R	II	ESRRG	5'UTR	shore	5'UTR-shore	chr1:217310749-217311178	TRUE	NA
cg27635135	0.5759828950026	0.414560162859461	10.4143594584319	1.59544257058842e-14	4.2085940200442e-12	22.8038893453563	0.288891167586167	0.864874062588767	0.5759828950026	7	145395986	F	II		IGR	opensea	IGR-opensea		NA	NA
cg05290737	0.44483339027665	0.245530349102231	10.4129960174861	1.60305619705624e-14	4.22588484094789e-12	22.7991673188868	0.148475791223689	0.59330918150034	0.44483339027665	12	123215151	F	II	GPR81	TSS200	opensea	TSS200-opensea		NA	NA
cg00857907	-0.549331065891473	0.559006181818182	-10.4125133214703	1.60576041652914e-14	4.23021948093582e-12	22.7974955370217	0.67886023255814	0.129529166666667	-0.549331065891473	2	202896898	F	I		IGR	shore	IGR-shore	chr2:202897386-202901046	NA	NA
cg20653128	-0.446711112213237	0.713613413448311	-10.4114690224402	1.61162669064392e-14	4.24118008905003e-12	22.7938785896294	0.811077656113017	0.36436654389978	-0.446711112213237	17	40936820	R	II	WNK4	Body	shore	Body-shore	chr17:40937258-40937480	NA	NA
cg01534125	0.401500831119095	0.546976188779485	10.4113754467588	1.61215340044721e-14	4.24118008905003e-12	22.7935544823196	0.45937600744441	0.860876838563505	0.401500831119095	1	231155818	R	II	MIR1182	TSS200	opensea	TSS200-opensea		NA	TRUE
cg02872373	-0.474867988965219	0.628165351935456	-10.4112057626104	1.61310894565384e-14	4.24118008905003e-12	22.7929667642146	0.731772913164231	0.256904924199012	-0.474867988965219	7	129418058	R	II		IGR	shore	IGR-shore	chr7:129418286-129422509	NA	NA
cg06498232	0.457535569165442	0.349325433344691	10.4107143590362	1.61587942215604e-14	4.24566733334788e-12	22.7912647191621	0.249499490981322	0.707035060146763	0.457535569165441	3	72227063	F	II		IGR	opensea	IGR-opensea		NA	TRUE			rs35039505
cg17499826	0.395713859348974	0.422013166080748	10.4088463285448	1.62645507894387e-14	4.27064302281214e-12	22.7847942712729	0.335675596768245	0.731389456117219	0.395713859348974	19	46284986	F	II	DMPK	Body	shore	Body-shore	chr19:46282544-46283127	NA	NA
cg24503449	0.454222518648074	0.488589939324808	10.403638021973	1.65631190728154e-14	4.34617986810619e-12	22.7667516424182	0.389486844347047	0.84370936299512	0.454222518648074	19	18266888	F	II	PIK3R2	Body	island	Body-island	chr19:18266682-18266889	NA	NA
cg08576350	0.443294728682171	0.402997454545455	10.4032946977975	1.65829935960301e-14	4.34853596589931e-12	22.7655621843383	0.306278604651163	0.749573333333333	0.443294728682171	20	61508481	F	I		IGR	island	IGR-island	chr20:61508415-61508677	NA	NA
cg02192204	-0.455659522110243	0.822115203234129	-10.4026747386957	1.66189431194198e-14	4.3551015274313e-12	22.7634142797264	0.92153182624	0.465872304129757	-0.455659522110243	16	88947943	F	II	CBFA2T3	Body	island	Body-island	chr16:88947776-88948015	NA	NA		rs2272436
cg10020325	-0.283405658914728	0.657428363636364	-10.4017105423656	1.66750103234972e-14	4.36692698177928e-12	22.7600736429672	0.719262325581395	0.435856666666667	-0.283405658914729	2	220362163	R	I	GMPPA	TSS1500	island	TSS1500-island	chr2:220361462-220363254	NA	TRUE
cg16616765	-0.544700685121773	0.696138210323263	-10.3999055992529	1.67804801560453e-14	4.39166622691119e-12	22.7538197855153	0.814981996168013	0.27028131104624	-0.544700685121773	2	197456534	R	II	HECW2	5'UTR	shore	5'UTR-shore	chr2:197457392-197458522	NA	NA
cg16131053	0.471170899463563	0.435826259501589	10.3994243402582	1.68087155531811e-14	4.39617305495492e-12	22.7521522296686	0.333025335982266	0.804196235445829	0.471170899463563	18	45459276	F	II		IGR	shore	IGR-shore	chr18:45456484-45458024	NA	NA		rs74356102
cg01798157	0.535078283784268	0.165346956010308	10.3978603761072	1.69008047782976e-14	4.41736345558344e-12	22.7467329247356	0.0486026031846493	0.583680886968917	0.535078283784267	1	203276595	F	II	BTG2	3'UTR	shore	3'UTR-shore	chr1:203274305-203275338	NA	NA
cg01150292	0.401871619279655	0.509116038953511	10.3971332460388	1.69437929082039e-14	4.42445770066729e-12	22.7442132412015	0.421434958383404	0.823306577663059	0.401871619279655	4	3713287	R	II		IGR	opensea	IGR-opensea		NA	NA
cg20426671	0.230818914728682	0.518954909090909	10.3969800577114	1.69528635142127e-14	4.42445770066729e-12	22.7436823981496	0.468594418604651	0.699413333333333	0.230818914728682	17	1466709	F	I	PITPNA	TSS1500	shore	TSS1500-shore	chr17:1465159-1466312	NA	NA
cg17473318	0.331970964191057	0.515708623295416	10.3968392632101	1.69612045792182e-14	4.42445770066729e-12	22.7431945009214	0.44327859474464	0.775249558935697	0.331970964191057	19	19033250	F	II	DDX49	Body	shelf	Body-shelf	chr19:19029924-19030653	NA	NA
cg04553960	0.282971085271318	0.599684727272727	10.3963128253854	1.6992428975017e-14	4.42970758528868e-12	22.741370207376	0.537945581395349	0.820916666666667	0.282971085271318	2	241721320	R	I	KIF1A	Body	island	Body-island	chr2:241720950-241722114	NA	NA
cg22353329	0.257344941860465	0.227500545454545	10.3912540257144	1.72954540668709e-14	4.50575931040273e-12	22.7238379926463	0.171352558139535	0.4286975	0.257344941860465	17	77814357	R	I	CBX4	TSS1500	island	TSS1500-island	chr17:77812991-77819081	NA	NA
cg18236571	0.417248624031008	0.217793272727273	10.3899661534165	1.73734659230013e-14	4.52214458078896e-12	22.7193741443473	0.126757209302326	0.544005833333333	0.417248624031008	4	135122410	R	I	PABPC4L	5'UTR	opensea	5'UTR-opensea		NA	TRUE
cg00232679	0.3286961938829	0.539928508081331	10.3898419153569	1.73810103102144e-14	4.52214458078896e-12	22.7189435167969	0.468212974870517	0.796909168753416	0.3286961938829	5	1405588	F	II	SLC6A3	Body	opensea	Body-opensea		NA	NA		rs2617578
cg12034757	0.386529336807353	0.46489725638518	10.3840399223006	1.77370470016083e-14	4.61119294293321e-12	22.6988309028866	0.380563582899939	0.767092919707292	0.386529336807353	17	40695900	R	II	NAGLU	Body	opensea	Body-opensea		NA	NA
cg12738764	0.397405388676054	0.368697069962138	10.3837340473713	1.77560199144609e-14	4.61119294293321e-12	22.6977704760946	0.281990439705545	0.679395828381599	0.397405388676054	2	192130613	F	II	MYO1B	5'UTR	opensea	5'UTR-opensea		NA	TRUE
cg05892030	0.230767103094557	0.167051128343097	10.3837032478746	1.77579314911312e-14	4.61119294293321e-12	22.6976636978108	0.116701942213375	0.347469045307932	0.230767103094556	14	51431710	R	II		IGR	opensea	IGR-opensea		TRUE	TRUE
cg11957331	-0.577583410852713	0.501278545454545	-10.3831962914345	1.77894257134821e-14	4.6163675392453e-12	22.6959061224091	0.627296744186047	0.0497133333333333	-0.577583410852713	19	42828156	F	I	TMEM145	Body	island	Body-island	chr19:42827743-42829149	NA	NA
cg08062049	0.447538604651163	0.217876181818182	10.3827618433169	1.78164602893085e-14	4.61999967653497e-12	22.6943999029612	0.120231395348837	0.56777	0.447538604651163	2	121427380	F	I		IGR	opensea	IGR-opensea		NA	TRUE
cg17752291	-0.315036741027337	0.37601592006411	-10.3825994901458	1.7826573748381e-14	4.61999967653497e-12	22.6938370233078	0.444751209015529	0.129714467988192	-0.315036741027337	21	37528206	R	II		IGR	island	IGR-island	chr21:37528205-37529561	NA	NA
cg05281126	0.512904939322954	0.384991630463684	10.3822849677775	1.78461827707864e-14	4.62208027126158e-12	22.6927465629999	0.273085098247767	0.78599003757072	0.512904939322954	16	89072984	R	II		IGR	shelf	IGR-shelf	chr16:89070646-89070904	NA	NA
cg02037425	0.553958856192945	0.321918210123633	10.3786098069505	1.80769325659982e-14	4.67880720511068e-12	22.6800037775223	0.201054459681536	0.75501331587448	0.553958856192944	14	42662538	F	II		IGR	opensea	IGR-opensea		NA	TRUE
cg01581222	0.534086667643478	0.40012294398596	10.3781126717813	1.81083763006843e-14	4.68390815432193e-12	22.6782799509917	0.283594943772837	0.817681611416315	0.534086667643478	19	10958952	R	II	C19orf38	TSS200	opensea	TSS200-opensea		NA	NA
cg20672363	0.347558421829801	0.563017835234089	10.3772347833975	1.81640375475849e-14	4.69526253477443e-12	22.6752357830701	0.48718690683486	0.83474532866466	0.3475584218298	8	146075022	R	II		IGR	shelf	IGR-shelf	chr8:146077931-146078881	NA	NA
cg15483436	0.377821937984496	0.624225272727273	10.376238907701	1.82273887670568e-14	4.70858872854213e-12	22.6717823712147	0.541791395348837	0.919613333333333	0.377821937984496	14	105857208	F	I	PACS2	Body	opensea	Body-opensea		NA	NA
cg02086839	0.402576311441695	0.560398615997426	10.3756685320494	1.82637728283576e-14	4.7149358997875e-12	22.6698044186622	0.472563784410147	0.875140095851842	0.402576311441695	8	144403439	R	II	TOP1MT	Body	island	Body-island	chr8:144403266-144403524	NA	NA
cg13596085	0.449599086024409	0.460376271445749	10.3747804498976	1.83205692994209e-14	4.72654108224335e-12	22.6667246444359	0.362281925404059	0.811881011428469	0.449599086024409	2	101008284	F	II		IGR	opensea	IGR-opensea		NA	NA		rs75528420
cg12086028	0.519205069275394	0.292082821618031	10.3724195154755	1.84724294022365e-14	4.7626409842283e-12	22.658536720097	0.178801715594309	0.698006784869702	0.519205069275394	6	33241026	R	II	VPS52	TSS1500	shore	TSS1500-shore	chr6:33239326-33240099	NA	NA
cg03024301	0.442280054985843	0.464809182047239	10.3718456857027	1.85095308915471e-14	4.76912581871345e-12	22.6565465289429	0.368311715504874	0.810591770490716	0.442280054985843	6	52440589	F	II	TRAM2	Body	shore	Body-shore	chr6:52441269-52441793	NA	TRUE		rs73742612
cg09001989	0.455235355521723	0.346625766055962	10.3715825255917	1.85265709035214e-14	4.7702556005161e-12	22.6556338080413	0.247301688487586	0.702537044009309	0.455235355521723	12	28052085	R	II		IGR	opensea	IGR-opensea		NA	TRUE
cg22540135	0.478916616687258	0.453412310989379	10.37140893148	1.85378200515155e-14	4.7702556005161e-12	22.65503172531	0.348921412803068	0.827838029490327	0.478916616687258	19	51898904	R	II		IGR	shore	IGR-shore	chr19:51897623-51897878	NA	NA			rs78528338
cg14612417	0.454951266268683	0.27206356805715	10.3703381514579	1.86073607585816e-14	4.78506505610762e-12	22.6513178211758	0.172801473598528	0.627752739867211	0.454951266268683	2	95688557	R	II		IGR	shelf	IGR-shelf	chr2:95690857-95692431	NA	NA
cg27645259	-0.545255639534884	0.509683272727273	-10.3696163869295	1.86543835544022e-14	4.79406846694434e-12	22.6488143690857	0.628648139534884	0.0833925	-0.545255639534884	19	41119669	R	I	LTBP4	Body	island	Body-island	chr19:41119031-41120394	TRUE	TRUE	high-CpG:45811114-45811940
cg15147833	0.514994603163694	0.376813268483346	10.3678288264843	1.87713598973387e-14	4.82102637795795e-12	22.6426139202285	0.264450809611268	0.779445412774961	0.514994603163693	1	247921672	R	II	OR1C1	1stExon	opensea	1stExon-opensea		NA	NA
cg25015038	0.380688784521561	0.21896168202859	10.3671625365875	1.88151505312758e-14	4.82916550407623e-12	22.6403026865898	0.135902310860249	0.51659109538181	0.380688784521561	14	89604062	R	II		IGR	opensea	IGR-opensea		TRUE	TRUE			rs75355423
cg10125636	0.382386848659799	0.536579804325773	10.3668837019819	1.88335070036217e-14	4.83077033883642e-12	22.639335446444	0.453149946436362	0.835536795096161	0.382386848659799	19	51847299	R	II		IGR	shelf	IGR-shelf	chr19:51843075-51843926	NA	NA			rs35788544
cg14394812	0.454241411254467	0.431867179690501	10.3648290829813	1.89693270616613e-14	4.86248302006023e-12	22.6322079621249	0.332759962689526	0.787001373943993	0.454241411254467	9	129985863	R	II		IGR	shore	IGR-shore	chr9:129986564-129988295	NA	NA			rs58866877
cg13626654	0.367427442401323	0.487456527402726	10.3644263709702	1.8996063923908e-14	4.86621120975532e-12	22.6308108933077	0.40729053996971	0.774717982371033	0.367427442401323	17	80898525	F	II	TBCD	Body	shore	Body-shore	chr17:80898985-80899313	NA	NA
cg10297426	0.506241507755821	0.535637612806594	10.3640512944092	1.90210002325142e-14	4.86947366568262e-12	22.6295096787417	0.425184920205324	0.931426427961145	0.506241507755821	13	53314813	R	II	LECT1	TSS1500	shore	TSS1500-shore	chr13:53313127-53314045	NA	NA		rs75607260
cg09080173	0.439398625658312	0.251590585156001	10.3637360577512	1.90419837486919e-14	4.87172065250507e-12	22.628416047697	0.155721794103278	0.59512041976159	0.439398625658312	8	22605334	R	II	PEBP4	Body	opensea	Body-opensea		TRUE	TRUE
cg18584067	0.37848040726061	0.339143360015324	10.3633282733118	1.90691623198107e-14	4.87554869428846e-12	22.6270013288737	0.256565816613009	0.635046223873619	0.37848040726061	2	64975916	R	II		IGR	shelf	IGR-shelf	chr2:64978121-64978924	NA	NA
cg04583339	0.483986774711024	0.483598835126349	10.3631048615196	1.90840691751829e-14	4.876236246252e-12	22.6262262422176	0.378001720643943	0.861988495354968	0.483986774711024	22	39710023	F	II	RPL3	Body	opensea	Body-opensea		NA	TRUE
cg26116326	0.43855375945965	0.45911030172988	10.362902111019	1.90976076163644e-14	4.8765734939107e-12	22.6255228310386	0.363425845120502	0.801979604580151	0.43855375945965	5	173191648	R	II		IGR	opensea	IGR-opensea		TRUE	TRUE
cg15019432	0.355852715198253	0.478659506981445	10.3602880038386	1.92730327045737e-14	4.91822162965973e-12	22.6164531581113	0.401018914574554	0.756871629772807	0.355852715198253	19	1964456	F	II	CSNK1G2	5'UTR	shelf	5'UTR-shelf	chr19:1961001-1961325	NA	NA		rs76557019
cg25363559	0.418341104651163	0.542625818181818	10.3600319307776	1.9290304269671e-14	4.91948365346768e-12	22.6155646663085	0.451351395348837	0.8696925	0.418341104651163	8	143086065	F	I		IGR	opensea	IGR-opensea		NA	NA		rs750195
cg04352977	0.313559275607885	0.216337924247834	10.359310029127	1.93390791186054e-14	4.9287730173594e-12	22.6130598561117	0.147924991387932	0.461484266995817	0.313559275607885	16	74069885	R	II		IGR	opensea	IGR-opensea		NA	TRUE
cg16124188	0.536069972382682	0.371096735589803	10.3580334277947	1.942563689693e-14	4.94767376720328e-12	22.6086302316832	0.254136014342673	0.790205986725354	0.536069972382682	6	74647315	F	II		IGR	opensea	IGR-opensea		NA	TRUE
cg22486046	0.453432708728536	0.551030666932111	10.3570809961349	1.94904695770033e-14	4.96102059554653e-12	22.6053253039502	0.452099894118613	0.905532602847148	0.453432708728535	1	2777505	F	II		IGR	shore	IGR-shore	chr1:2777157-2777361	NA	NA
cg15693066	-0.510614321705426	0.542656727272727	-10.3550131174878	1.96319845609232e-14	4.99238535829586e-12	22.5981494169989	0.654063488372093	0.143449166666667	-0.510614321705426	11	66824189	R	I	RHOD	TSS200	island	TSS200-island	chr11:66824118-66824621	NA	NA
cg20847292	0.3087865836675	0.478398609592119	10.354915210576	1.96387104685514e-14	4.99238535829586e-12	22.5978096509748	0.411026991337391	0.719813575004891	0.308786583667499	1	155931629	R	II	ARHGEF2	Body	opensea	Body-opensea		TRUE	TRUE
cg15459822	0.429734063333676	0.377469587216458	10.3535312769807	1.97340317397969e-14	5.01090587371075e-12	22.5930068694448	0.283709427943656	0.713443491277332	0.429734063333676	2	205546112	R	II	PARD3B	Body	opensea	Body-opensea		NA	TRUE
cg26645655	0.642593899262366	0.411658474517817	10.3534929894308	1.97366755033006e-14	5.01090587371075e-12	22.5928739937046	0.27145616922421	0.914050068486576	0.642593899262365	3	84851738	R	II		IGR	opensea	IGR-opensea		NA	TRUE
cg21016445	0.415072829342658	0.355498084804015	10.3528727379091	1.977955385498e-14	5.0185996809719e-12	22.5907214060776	0.264936740220163	0.68000956956282	0.415072829342658	17	79618649	R	II	PDE6G	Body	shelf	Body-shelf	chr17:79614850-79615559	TRUE	TRUE
cg13783238	0.492769976790207	0.328605498442959	10.3525465834996	1.9802138817781e-14	5.02099508062117e-12	22.5895894664379	0.22109204896146	0.713862025751667	0.492769976790207	3	160121821	F	II	SMC4	Body	shelf	Body-shelf	chr3:160117012-160118878	NA	NA		rs10936201
cg19868691	-0.373929266948551	0.338089833477963	-10.3523732001898	1.98141555552786e-14	5.02099508062117e-12	22.5889877234956	0.419674400812193	0.0457451338636412	-0.373929266948551	2	219744597	R	II	WNT10A	TSS1500	shore	TSS1500-shore	chr2:219744986-219745780	NA	TRUE
cg27665985	0.25603981568689	0.157906079286079	10.3508084222282	1.99229397649774e-14	5.04535808088812e-12	22.5835568546411	0.102042846772575	0.358082662459465	0.25603981568689	15	66116727	R	II		IGR	opensea	IGR-opensea		NA	TRUE
cg05976571	0.30173711838588	0.592056285643408	10.3494169236877	2.00201839309694e-14	5.06676959356821e-12	22.5787271424659	0.526222732541034	0.827959850926914	0.30173711838588	21	44474732	R	II	CBS	Body	shore	Body-shore	chr21:44473839-44474083	NA	NA
cg01043374	0.507725117527197	0.397842766178034	10.3467560294978	2.02074755598109e-14	5.11092901497291e-12	22.5694908832845	0.287066376899372	0.794791494426569	0.507725117527197	17	4604812	F	II	PELP1	Body	shelf	Body-shelf	chr17:4606984-4607722	NA	NA		rs9901392
cg10003657	0.404113194181787	0.342295780219768	10.3434306372566	2.04440279208426e-14	5.16748376918514e-12	22.5579468996863	0.254125628761924	0.658238822943711	0.404113194181787	11	65180133	R	II	FRMD8	3'UTR	opensea	3'UTR-opensea		NA	NA
cg03660710	0.354889740041884	0.496787597958415	10.3387155300199	2.0784238623481e-14	5.25015129461694e-12	22.5415763265134	0.419357109222004	0.774246849263888	0.354889740041884	22	50631079	R	II	TRABD	5'UTR	shore	5'UTR-shore	chr22:50632707-50633041	NA	NA
cg11937241	0.388293298923178	0.565943252636441	10.3382865255011	2.08154750041128e-14	5.25471591387823e-12	22.5400867177473	0.481224714689566	0.869518013612743	0.388293298923177	4	135122152	R	II	PABPC4L	Body	opensea	Body-opensea		NA	TRUE
cg22100937	0.491344449205094	0.422220285988458	10.3376448551374	2.0862284344775e-14	5.26320355841457e-12	22.5378586404705	0.315017860707346	0.80636230991244	0.491344449205094	17	42985464	F	II	GFAP	Body	shelf	Body-shelf	chr17:42988741-42989148	NA	NA		rs62635764
cg14585415	-0.267627455368598	0.749118672190985	-10.3358973198065	2.09903051842559e-14	5.29215583240603e-12	22.5317904124181	0.807510116998679	0.539882661630081	-0.267627455368598	10	102778683	R	II	PDZD7	Body	island	Body-island	chr10:102778604-102778922	NA	TRUE
cg20529344	-0.409502096294118	0.762438990983352	-10.3341483652669	2.11192241115492e-14	5.32129783687412e-12	22.5257168948812	0.851784902902068	0.44228280660795	-0.409502096294118	13	50707427	F	II		IGR	shore	IGR-shore	chr13:50707585-50708019	NA	NA
cg06952307	-0.411281421524787	0.593981133295639	-10.3325526334322	2.1237545986907e-14	5.34773467124695e-12	22.5201751517802	0.683715261628319	0.272433840103533	-0.411281421524786	17	47287974	R	II	ABI3	5'UTR	opensea	5'UTR-opensea		NA	TRUE
cg18723442	0.435653591998668	0.336459637341587	10.3320936028793	2.12717064161815e-14	5.35183088912048e-12	22.5185809501428	0.241407944541878	0.677061536540546	0.435653591998668	5	150727156	R	II	SLC36A2	TSS200	opensea	TSS200-opensea		NA	NA
cg06169597	0.309392758180665	0.58005042632938	10.3319737872804	2.12806320557493e-14	5.35183088912048e-12	22.5181648294658	0.512546551817235	0.8219393099979	0.309392758180665	19	619447	F	II	POLRMT	Body	island	Body-island	chr19:615691-623505	NA	NA
cg14621701	0.504000851454335	0.31198460100151	10.3307176293886	2.13744372162937e-14	5.37203676717218e-12	22.5138020794776	0.202020778866018	0.706021630320354	0.504000851454335	20	61508590	F	II		IGR	island	IGR-island	chr20:61508415-61508677	NA	NA		rs56725374
cg06645674	0.495496821705426	0.480914909090909	10.3242039326791	2.18675925385211e-14	5.49252271443312e-12	22.4911764335974	0.372806511627907	0.868303333333333	0.495496821705426	11	124750355	F	I	ROBO3	Body	shelf	Body-shelf	chr11:124745909-124746773	NA	NA		rs78166548
cg05938958	0.313113112663699	0.212618627437164	10.3240121287707	2.18822869400187e-14	5.49275679572626e-12	22.4905101173815	0.14430303921963	0.457416151883329	0.313113112663699	1	248224887	F	II	OR2L3	1stExon	opensea	1stExon-opensea		NA	NA
cg20481287	0.415165461987244	0.375536558015252	10.3228112357597	2.19745161214732e-14	5.5124406525917e-12	22.4863381825152	0.284955002672581	0.700120464659825	0.415165461987244	12	12224457	F	II	BCL2L14	5'UTR	opensea	5'UTR-opensea		NA	TRUE		rs75691667
cg06929724	0.470652679951843	0.481913166083275	10.322000066692	2.20370362807676e-14	5.5246517739257e-12	22.4835200629057	0.379225308639237	0.849877988591079	0.470652679951843	13	97991122	F	II	MBNL2	Body	opensea	Body-opensea		NA	NA
cg14854112	0.403043511459338	0.576379745232125	10.320678724012	2.21392623769368e-14	5.54427673769842e-12	22.4789293595774	0.488442979095542	0.89148649055488	0.403043511459337	5	34732408	F	II	RAI14	Body	opensea	Body-opensea		NA	TRUE		rs6894424
[truncated: 94,917 more rows]
