# Supplementary material for: Identification of key methylation differentially expressed genes in posterior fossa ependymoma based on epigenomic and transcriptome analysis
Source: J Transl Med. 2021 Apr 26;19:174. doi: 10.1186/s12967-021-02834-1 (PMC8077736; doi:10.1186/s12967-021-02834-1)
Supplement: Supplementary file 3 — Additional file 3: Table S3. The list of methylated-related highly expressed genes [file 12967_2021_2834_MOESM3_ESM.txt]

BMP4
PRKCZ
WDR52
TP73
SLC24A4
MEGF11
HLF
ENTPD2
DLEC1
SFMBT2
C9orf135
OCA2
EBF1
IRX2
ALDOC
LYPD1
SLFN12
KY
CDS1
NHLH2
SCG5
GRIA1
CA4
RASSF10
CLIC6
NFATC2
CADM2
GJB6
ANKS1B
EYA4
TUBA4B
KCNJ3
CALML4
C1orf87
CRLF1
VWCE
SGIP1
SLC4A11
CCDC151
CA3
TMEM190
TRPC6
RBM24
NTN1
PRR18
SCN4B
BANK1
ELAVL2
RAMP1
KIF19
FSIP1
TIMP4
PITPNC1
FAM65B
CWH43
BZRAP1
EXPH5
HSPA12A
FAM81A
DMKN
ATP4B
ELFN2
CCDC110
