# Supplementary material for: Identification of key methylation differentially expressed genes in posterior fossa ependymoma based on epigenomic and transcriptome analysis
Source: J Transl Med. 2021 Apr 26;19:174. doi: 10.1186/s12967-021-02834-1 (PMC8077736; doi:10.1186/s12967-021-02834-1)
Supplement: Supplementary file 4 — Additional file 4: Table S4. The list of methylated-related lowly expressed genes [file 12967_2021_2834_MOESM4_ESM.txt]

IGJ
SPAG4
MMP9
KCNE4
BNC2
C2
NEK6
RBMS3
LOXL1
PDE2A
TPM4
DOK3
DLX5
LRP2
ETS1
SYNPO
RAB42
C1QA
PRKCB
LRRN4CL
HOXC4
NYNRIN
SKAP2
ELAVL3
CXCL14
RIMS3
ABI3BP
S100A2
EMP3
COL4A1
GPR133
CD4
ITGA1
MYH9
MEIS2
CFB
C1RL
CCL8
LAMA2
TNFSF13B
GPD1L
PRPH
BIRC3
RFTN1
OXTR
SMOC2
MMP7
EHD2
GADD45A
BST2
MVP
DCHS1
KIF14
TNFRSF1B
NFKBIZ
POLE2
FHL2
STEAP1
CALHM2
NOX4
OLFM2
FAM43A
HCN1
RNASE1
FAM20C
ARHGEF3
CENPE
GCH1
TOP2A
C1S
RELB
HRH1
VWA1
SPP1
PIP5K1C
MMP17
MS4A6A
CDC42EP3
CHD3
ITGBL1
GBP2
PLVAP
PTGS2
