# Supplementary material for: Identification of key methylation differentially expressed genes in posterior fossa ependymoma based on epigenomic and transcriptome analysis
Source: J Transl Med. 2021 Apr 26;19:174. doi: 10.1186/s12967-021-02834-1 (PMC8077736; doi:10.1186/s12967-021-02834-1)
Supplement: Supplementary file 5 — Additional file 5: Table S5. The list of 180 hub genes in the blue module [file 12967_2021_2834_MOESM5_ESM.xlsx]

## Sheet: Sheet1
probes	moduleColor	GS.Group	MMblue
LRRC10B	blue	0.756972	0.803996
SHANK2	blue	0.720364	0.807008
TTC6	blue	0.710634	0.816234
DNAJC25 /// DNAJC25-GNG10	blue	0.706903	0.84999
CCDC147	blue	0.702671	0.938758
C9orf72	blue	0.699221	0.801555
LRRC18	blue	0.696813	0.829939
SPA17	blue	0.694824	0.944612
DYDC2	blue	0.681963	0.904543
C15orf26	blue	0.680231	0.849558
ADGB	blue	0.677119	0.869966
CCDC176	blue	0.67331	0.919988
SPATS1	blue	0.671215	0.907124
ROPN1L	blue	0.670139	0.921327
ERICH3	blue	0.666828	0.867087
LCA5L	blue	0.665825	0.924359
C11orf88	blue	0.662162	0.954273
RSPH1	blue	0.661686	0.947979
TSGA10	blue	0.660765	0.913057
DYNLRB2	blue	0.660106	0.930095
AGBL2	blue	0.658567	0.922191
LRTOMT	blue	0.658268	0.924472
B9D1	blue	0.655237	0.93303
DNAAF1	blue	0.654897	0.858042
CCDC42B	blue	0.653461	0.91899
PIH1D2	blue	0.653061	0.931851
EFCAB6	blue	0.6524	0.908112
EFCAB12	blue	0.650979	0.915454
CCDC113	blue	0.65052	0.919015
LRRC43	blue	0.649469	0.874419
CCDC65	blue	0.648803	0.846613
TUBA4B	blue	0.64797	0.851741
ZC2HC1C	blue	0.646841	0.936178
RSPH10B /// RSPH10B2	blue	0.645941	0.935135
C14orf142	blue	0.645191	0.906808
LOC101930578 /// TPTE2P2	blue	0.643427	0.837421
DNAI1	blue	0.642946	0.905448
DNAI2	blue	0.642491	0.841245
CCDC39 /// LOC101928882	blue	0.641296	0.89146
CAPSL	blue	0.641167	0.888299
LOC101928817	blue	0.640004	0.81234
CCDC78	blue	0.637808	0.872525
C11orf70	blue	0.63599	0.945402
CCDC180 /// LOC100499484-C9ORF174	blue	0.635351	0.889665
DNAH11	blue	0.634594	0.836289
DNAH2	blue	0.634378	0.93322
AK8	blue	0.633058	0.848915
WDR16	blue	0.631798	0.963526
C4orf22	blue	0.631506	0.914733
WDR93	blue	0.631052	0.857058
C9orf117	blue	0.630086	0.856149
FBXO15	blue	0.628919	0.932872
ZBBX	blue	0.627725	0.936315
PRR29	blue	0.62617	0.875961
SNCAIP	blue	0.626117	0.849014
NME5	blue	0.626019	0.926887
DNAH10	blue	0.625302	0.862694
C1orf194	blue	0.624225	0.904728
KNDC1	blue	0.624035	0.866232
LRRC23	blue	0.621861	0.881994
LRRC46	blue	0.620636	0.882632
MDH1B	blue	0.620434	0.941115
FAM179A	blue	0.620043	0.85553
CDKL2	blue	0.619587	0.835928
AGR3	blue	0.619504	0.839514
IQUB	blue	0.619134	0.870903
RGS22	blue	0.618922	0.938552
KIAA1377	blue	0.618052	0.848493
C11orf97	blue	0.617591	0.918469
WDR38	blue	0.617041	0.868105
C16orf93	blue	0.616072	0.874723
SPEF1	blue	0.614722	0.922796
ARMC4	blue	0.614548	0.926415
LRP2BP	blue	0.613483	0.848215
CASC1	blue	0.613066	0.920249
CCDC114	blue	0.611871	0.829089
IQCH	blue	0.611659	0.896255
LRRC71	blue	0.611256	0.923268
FNDC7	blue	0.610842	0.809418
WDR66	blue	0.61025	0.927209
ATP4B	blue	0.609148	0.856741
AKAP14	blue	0.608949	0.865563
TEKT1	blue	0.608876	0.9342
TTC25	blue	0.608838	0.947282
AK7	blue	0.608027	0.907861
WDR96	blue	0.607882	0.833226
RIBC2	blue	0.606076	0.842614
PPP1R32	blue	0.605508	0.872756
CCDC146	blue	0.605424	0.880146
CCDC151	blue	0.603714	0.888086
LOC100506990	blue	0.60297	0.816608
ABCA5	blue	0.602901	0.845402
RABL2A /// RABL2B	blue	0.602018	0.894043
C1orf192	blue	0.600975	0.895978
C9orf116	blue	0.600017	0.956517
MGAT5	blue	0.598983	0.845511
MNS1	blue	0.597586	0.91419
TTC29	blue	0.595372	0.917293
SCN4B	blue	0.594183	0.834468
VWA3B	blue	0.593902	0.887736
IFT46	blue	0.592541	0.922765
DNAJB13	blue	0.591373	0.886413
ARMC2	blue	0.589758	0.805786
CDHR3	blue	0.588589	0.844969
C1orf158	blue	0.587852	0.800384
C9orf24	blue	0.584365	0.870429
IQCG	blue	0.583605	0.957067
CCDC96	blue	0.582723	0.907028
EFHC1	blue	0.58244	0.94331
CCDC11	blue	0.581723	0.856267
C7orf63	blue	0.581019	0.847404
PIFO	blue	0.58073	0.928753
LINC01114	blue	0.579854	0.826847
FANK1	blue	0.579506	0.920171
DCDC2	blue	0.578312	0.882905
BCO2	blue	0.577461	0.901613
DMKN	blue	0.576503	0.825665
C15orf65	blue	0.576327	0.835344
DZIP1L	blue	0.576179	0.820973
UBE3D	blue	0.574054	0.867295
CCDC135	blue	0.572018	0.858381
FLJ26850	blue	0.571355	0.879216
WDR63	blue	0.570576	0.916167
DNAH6	blue	0.568699	0.940752
MORN5	blue	0.565698	0.931451
C6orf165	blue	0.565414	0.8673
ZNF20 /// ZNF625-ZNF20	blue	0.563919	0.856393
KIAA1751	blue	0.563245	0.81943
PCDP1	blue	0.562615	0.897253
MRE11A	blue	0.561576	0.879184
IFT88	blue	0.561199	0.893689
ZNF767P	blue	0.560705	0.831536
LRRC48	blue	0.558506	0.930646
COLQ	blue	0.55822	0.890273
CCDC37	blue	0.558099	0.831449
FBXO36	blue	0.555554	0.887912
LOC388780	blue	0.55328	0.897412
DAW1	blue	0.552326	0.866766
ZMYND10	blue	0.552183	0.93567
SPATA17	blue	0.549974	0.904017
CCDC81	blue	0.547177	0.866355
TSNAXIP1	blue	0.547031	0.871679
TTC23L	blue	0.545806	0.850372
ZMYND12	blue	0.544495	0.888376
LRGUK	blue	0.54376	0.912173
MAP3K19	blue	0.543588	0.862745
RIIAD1	blue	0.542627	0.888204
GJA9-MYCBP /// MYCBP	blue	0.538456	0.87441
DNAH12	blue	0.537347	0.90606
SPATA4	blue	0.536418	0.876729
ZNF204P	blue	0.536302	0.828527
TEX9	blue	0.535815	0.858268
CCNA1	blue	0.535499	0.826319
ANKEF1	blue	0.53518	0.833577
C6orf52	blue	0.532721	0.831048
DNAH5	blue	0.532538	0.830358
EFHC2	blue	0.531005	0.871485
DNAAF3	blue	0.529051	0.814759
SPATA33	blue	0.528048	0.850735
FAM81B	blue	0.527915	0.828994
CEP41	blue	0.52785	0.812756
ARMC3	blue	0.526349	0.919599
DNAH7	blue	0.521163	0.86534
PITPNM1	blue	0.521061	0.843393
CXorf30	blue	0.520979	0.810035
TTC18	blue	0.519616	0.883786
IQCD	blue	0.51945	0.889711
C22orf23	blue	0.518576	0.826046
MOK	blue	0.518047	0.814488
NUP62CL	blue	0.513485	0.826975
DNAH9	blue	0.512467	0.888542
STPG1	blue	0.512205	0.874822
TIGD3	blue	0.511808	0.812099
CASC2	blue	0.511364	0.833746
MIPEP	blue	0.510906	0.802105
ALDH3A1	blue	0.506587	0.800641
GLB1L	blue	0.505875	0.870413
CEP19	blue	0.505227	0.865493
WDR78	blue	0.505123	0.858628
C14orf79	blue	0.500839	0.836732

## Sheet: Sheet3
ATP4B
CCDC151
DMKN
SCN4B
TUBA4B
